# Supplementary material for: A comprehensive molecular atlas of the mesenchymal cell types in the mouse liver
Source: EMBO Rep. 2025 Sep 15;26(21):5326–59. doi: 10.1038/s44319-025-00580-9 (PMC12592516; doi:10.1038/s44319-025-00580-9)
Supplement: Supplementary file 3 — Dataset EV1 [file 44319_2025_580_MOESM3_ESM.xlsx]

## Sheet: Legend
Dataset EV1: HSC signature genes.
Signature genes calculated from the Dobie et al. (Smart-seq2) uninjured dataset (first tab), and list of genes identified by DEG analysis comparing HSC to cells with varying levels of similarity displayed in the segments of the Venn diagram in Figure EV5F (second tab).

## Sheet: Signature genes; Dobie et al.
Gene list generated by differential expressed gene analysis of GSE137220 (uninjured) dataset to identify HSC enriched genes.
original genes names	re-named genes
Angptl6	Angptl6
Lrat	Lrat
Plvap	Plvap
Reln	Reln
Tmem56	Tlcd4
Colec10	Colec10
Vipr1	Vipr1
Masp1	Masp1
Gdf2	Gdf2
Fcna	Fcna
Hs3st3b1	Hs3st3b1
Colec11	Colec11
Hgf	Hgf
Agtr1a	Agtr1a
Bmp5	Bmp5
Nr1h5	Nr1h5
Fgfr2	Fgfr2
Calcrl	Calcrl
Adamts13	Adamts13
Steap4	Steap4
Adra2b	Adra2b
Nr1h4	Nr1h4
Cadm3	Cadm3
Ehd3	Ehd3
Tnfrsf21	Tnfrsf21
Pth1r	Pth1r
Rspo3	Rspo3
Ednrb	Ednrb
Nrxn1	Nrxn1
Lama1	Lama1
Bcmo1	Bco1
Gpat2	Gpat2
Ank3	Ank3
Abcc9	Abcc9
Ptprk	Ptprk
Hpse	Hpse
Cdh2	Cdh2
Marcksl1	Marcksl1
Clca1	Clca1
Sema6d	Sema6d
Tnfrsf11b	Tnfrsf11b
Tln2	Tln2
Acap1	Acap1
Lamb1	Lamb1
Gpc4	Gpc4
Arhgdib	Arhgdib
Efemp1	Efemp1
Hhip	Hhip
Jup	Jup
Ntm	Ntm
Arvcf	Arvcf
Mapt	Mapt
Papss2	Papss2
Rgl1	Rgl1
Kcnj8	Kcnj8
Lhx2	Lhx2
Ntn1	Ntn1
Fam84a	Fam84a
Ngfr	Ngfr
Nt5e	Nt5e
Epha7	Epha7
Plac8	Plac8
Lrrc4c	Lrrc4c
Sdc3	Sdc3
Postn	Postn
Slc40a1	Slc40a1
P2ry14	P2ry14
Robo2	Robo2
Dusp6	Dusp6
Rtp4	Rtp4
Ets1	Ets1
Itgb3	Itgb3
Egfem1	Egfem1
Arhgap42	Arhgap42
Disp2	Disp2
Abcg1	Abcg1
Dcdc2a	Dcdc2a
Myo1b	Myo1b
Chst15	Chst15
Adap2	Adap2
Slc9a3r2	Slc9a3r2
Sectm1a	Sectm1a
Acvr2a	Acvr2a
Rerg	Rerg
Sept9	Septin9
Ms4a4d	Ms4a4d
Lgmn	Lgmn
Iigp1	Iigp1
Ifitm1	Ifitm1
Fendrr	Fendrr
Tnfrsf1b	Tnfrsf1b
Oaf	Oaf
Cdc42ep1	Cdc42ep1
Lrrn3	Lrrn3
Pdlim1	Pdlim1
Ephx1	Ephx1
Marcks	Marcks
Arap2	Arap2
Fam171b	Fam171b
H2.T23	H2.T23
Ptger2	Ptger2
Eps8	Eps8
Spry1	Spry1
Plekha6	Plekha6
Dse	Dse
Epor	Epor
Ifnar2	Ifnar2
Slc16a9	Slc16a9
Srpx2	Srpx2
AW112010	AW112010
Frzb	Frzb
Plxnc1	Plxnc1
Ccdc68	Ccdc68
Adamtsl4	Adamtsl4
Gm4951	Gm4951
Myo10	Myo10
Tbx20	Tbx20
Ifit3	Ifit3
Clec14a	Clec14a
Bok	Bok
Piezo2	Piezo2
Lgals9	Lgals9
Arhgap24	Arhgap24
Sema3d	Sema3d
Vcam1	Vcam1
Sucnr1	Sucnr1
Ston1	Ston1
Prex2	Prex2
Ifih1	Ifih1
Nckap5	Nckap5
Plin2	Plin2
Pcdhgc3	Pcdhgc3
Slco2b1	Slco2b1
Rtn1	Rtn1
Neurl3	Neurl3
Tanc1	Tanc1
Itga9	Itga9
Trib2	Trib2
Dapk2	Dapk2
Rhod	Rhod
Rragd	Rragd
Pamr1	Pamr1
Sp100	Sp100
Xpc	Xpc
Cfb	Cfb
Plscr4	Plscr4
Pxdn	Pxdn
Uba7	Uba7
Sft2d2	Sft2d2
C6	C6
Art3	Art3
Slfn5	Slfn5
Apold1	Apold1
Ncstn	Ncstn
Fam49a	Fam49a
Cyp20a1	Cyp20a1
Sprn	Sprn
Fut8	Fut8
Oas2	Oas2
Serinc5	Serinc5
St3gal4	St3gal4
Cxcl10	Cxcl10
Mest	Mest
Gbp3	Gbp3
Pcdh18	Pcdh18
Tmem86a	Tmem86a
Oasl2	Oasl2
H6pd	H6pd
Il10rb	Il10rb
Ifi47	Ifi47
C2	C2
Scarb1	Scarb1
Mpzl1	Mpzl1
Nedd9	Nedd9
Spon2	Spon2
Qpct	Qpct
Olfml1	Olfml1
Acsl5	Acsl5
Irf7	Irf7
Irgm2	Irgm2
Ctso	Ctso
Ccl2	Ccl2
Scarb2	Scarb2
Enpp4	Enpp4
Ifit1	Ifit1
Plk2	Plk2

## Sheet: Gene lists; Figure EV5E
Gene lists from Venn Diagram intersections comparing genes with enriched expression in HSC compared with different groups of related cell types (compare to Figure EV5E).
HSC[vs. all]	HSC [vs. mural]	HSC signature [Dobie]	HSC [vs. mesenchymal]	HSC [vs. mural] : HSC [vs. all]	HSC signature [Dobie] : HSC [vs .all]	HSC [vs. mesenchymal] : HSC [vs. all]	HSC signature [Dobie] : HSC [vs. mural]	HSC [vs. mural] : HSC [vs. mesenchymal]	HSC signature [Dobie] : HSC [vs. mesenchymal]	HSC signature [Dobie] : HSC [vs. mural] : HSC [vs. all]	HSC [vs. mural] : HSC [vs. mesenchymal] : HSC [vs. all]	HSC signature [Dobie] : HSC [vs. mesenchymal] : HSC [vs. all]	HSC signature [Dobie] : HSC [vs. mural] : HSC [vs. mesenchymal]	HSC signature [Dobie] : HSC [vs. mural] : HSC [vs. mesenchymal] : HSC [vs. all]
Col14a1	Hsp90b1	Cadm3	Clu	Gdf10	Rerg	Septin4	Rgl1	Ly6e	Lgmn	Ms4a4d	Tgfbi	Cdh2	Ehd3	Angptl6
Sod3	Tm9sf4	Lama1		Dcn	Plekha6	Actn4	Lgals9	B2m		Ifitm1	Fcnaos	Postn	Hpse	Lrat
Adamtsl2	Ndst1	Clca1		Gm15851	Ccdc68	Wfdc1	Il10rb	H2.D1		Oaf	Ecm1	Robo2	Marcksl1	Plvap
Angptl2		Tnfrsf11b		G0s2	Tbx20	Itga1		H2.Q7		Srpx2	Shfl	Pxdn	Sdc3	Reln
AV026068		Acap1		Prelp	Bok			Eng		Slco2b1	Gm26903		Slc40a1	Tlcd4
Rgs5		Arhgdib		Nid1	Arhgap24			H2.Q6			Abi3bp		Rtp4	Colec10
Tcf21		Ntm		Rbp1	Ston1			H2.K1			Lgals3bp		Vcam1	Vipr1
Rarres2		Mapt		Hsd11b1	Pamr1			Notch1			Cxcl12		Uba7	Masp1
Ramp1		Fam84a		Cfh	Plscr4						Pam		Ncstn	Gdf2
Lrrc61		Nt5e		Ggt5	Cyp20a1						Tmem141			Fcna
Lum		Epha7			Olfml1						Ednra			Hs3st3b1
Cped1		Lrrc4c									Slmap			Colec11
C1qtnf5		P2ry14									Raph1			Hgf
Mfrp		Dusp6									Tmem47			Agtr1a
Prnp		Ets1									Hmcn1			Bmp5
Gm20444		Itgb3									Sertad2			Nr1h5
Serping1		Egfem1									Gem			Fgfr2
Ccdc3		Disp2												Calcrl
Mustn1		Abcg1												Adamts13
Hand2		Dcdc2a												Steap4
Gucy1a1		Myo1b												Adra2b
Scarf2		Slc9a3r2												Nr1h4
Bgn		Sectm1a												Tnfrsf21
Gm26776		Iigp1												Pth1r
Tmem176a		Tnfrsf1b												Rspo3
Gucy1b1		Cdc42ep1												Ednrb
Lrp1		Lrrn3												Nrxn1
Islr		Marcks												Bco1
Ryk		Arap2												Gpat2
Ccbe1		Fam171b												Ank3
Sorbs1		H2.T23												Abcc9
Ano1		Ptger2												Ptprk
Lhfp		Spry1												Sema6d
Crip2		Dse												Tln2
Bmyc		Epor												Lamb1
Dagla		Ifnar2												Gpc4
Fhl1		Slc16a9												Efemp1
Igfbp7		AW112010												Hhip
Bambi		Plxnc1												Jup
Myadm		Gm4951												Arvcf
Emilin1		Myo10												Papss2
A230005M16Rik		Ifit3												Kcnj8
Tpst1		Clec14a												Lhx2
Rbms3		Piezo2												Ntn1
Fn1		Sema3d												Ngfr
Eva1b		Sucnr1												Plac8
Ngf		Prex2												Arhgap42
Reck		Ifih1												Chst15
Trp53i11		Nckap5												Adap2
Kirrel		Plin2												Acvr2a
Zbtb20		Pcdhgc3												Septin9
Itm2c		Rtn1												Fendrr
Cd82		Neurl3												Pdlim1
Rnd3		Tanc1												Ephx1
Adamts5		Itga9												Eps8
Pde1a		Trib2												Frzb
Lims1		Dapk2												Adamtsl4
Chpf		Rhod												Spon2
Ltbp1		Rragd												Qpct
Arhgef17		Sp100
Itpr1		Xpc
Stim1		Cfb
		Sft2d2
		C6
		Art3
		Slfn5
		Apold1
		Fam49a
		Sprn
		Fut8
		Oas2
		Serinc5
		St3gal4
		Cxcl10
		Mest
		Gbp3
		Pcdh18
		Tmem86a
		Oasl2
		H6pd
		Ifi47
		C2
		Scarb1
		Mpzl1
		Nedd9
		Acsl5
		Irf7
		Irgm2
		Ctso
		Ccl2
		Scarb2
		Enpp4
		Ifit1
		Plk2
