# Supplementary material for: A comprehensive molecular atlas of the mesenchymal cell types in the mouse liver
Source: EMBO Rep. 2025 Sep 15;26(21):5326–59. doi: 10.1038/s44319-025-00580-9 (PMC12592516; doi:10.1038/s44319-025-00580-9)
Supplement: Supplementary file 4 — Dataset EV2 [file 44319_2025_580_MOESM4_ESM.xlsx]

## Sheet: Legend
Dataset EV2: Comparison of myHSC and cyHSC genes to cHSC and HSC genes.
Gene lists for the respective segmants of the Venn diagrams shown in Appendix Figure S6F.

## Sheet: corresponding to Fig. S6F
Dataset EV2 (corresponding to Appendix Figure S6F)
cyHSC	HSC:cyHSC	HSC		myHSC	cHSC:myHSC	cHSC
Colec11	Reln	Abi3bp		Spp1	Mfap4	Gpx3
Cxcl12	Hgf	Adamts1		Mgp	Ltbp2	Fmod
Steap4	Masp1	H2.Q7		Timp1	Plat	Alcam
Sod3	Pth1r	H2.Q6		Ptn	Fxyd6	Igfbp6
Col14a1	G0s2	Gm26903		Col15a1	S100a6	Serpinf1
Gdf2	Tgfbi	Trp53i11		Eln	Dpt	Fgl2
Dcn	Ank3	Shfl		Lpl	Gas6	Wt1
Igfbp3	Ecm1	Bco1		Col1a2	Ptgis	Csdc2
Ehd3	Agtr1a	Ano1		Lgals1	Htra1	Dpep1
Wfdc1	Abcc9	Fcnaos		Serpina3n	Col1a1	Lbp
Mustn1	Kcnj8	Slco2b1		Emp1	Serpine2	Svep1
Ramp1	Nrxn1	Gem		Sparcl1	Ncam1	Gsn
Rasgrp2	Bmp5	Hhip		Fbn2	Fam180a	Mmp23
Ccl2	Rspo3	Postn		Cd34	Igfbp4	Itgbl1
H2.D1	Slmap			Tnc	Timp3	Csrp1
Hs3st3b1	Ednrb			Fzd1		Itga8
Clca3a1	Ednra			Col6a3		Smoc2
Prelp	Ifitm1			Igf1		Lsp1
Zfp36	Vipr1			Loxl1		Rnase4
Ppp1r14a	Tnfrsf21			Crip1		Ces2g
Hsd11b1	Lrat			Acta2		RP23.148L8.3
Septin4	Calcrl			Col8a1		Pdgfrb
Aard	Fcna			Col5a2
Arvcf	Tlcd4			Itgb5
Fermt2	Angptl6			Ildr2
Tnfrsf11b	Rgs5			S100a16
Efemp1	Plvap			Lox
Jun	Colec10			Slc7a2
Marcksl1				Col4a5
Epas1				Cxcl14
Ier2				Mfap2
Cks2				Col3a1
Egr1				Colec12
Sema6d				Fstl1
Ly6e				Adcy7
H2.K1				Mdk
Cebpd				Runx1
AW112010				Ppic
Tmem141				Mtch1
Cxcl1				Pdgfrl
Aldh2				Aebp1
Fos				Col6a2
Tmem47				Pla1a
Btg2				Crispld2
Cd151				Mmp2
Cadm3				Tgfbr2
Crip2
Rbm46
Lgals3bp
Fhl1
Ntm
Ngfr
Ifitm3
B2m
Nr1h4
Adra2b
Ms4a4d
Apold1
Junb
Sorbs1
