# Supplementary material for: A comprehensive molecular atlas of the mesenchymal cell types in the mouse liver
Source: EMBO Rep. 2025 Sep 15;26(21):5326–59. doi: 10.1038/s44319-025-00580-9 (PMC12592516; doi:10.1038/s44319-025-00580-9)
Supplement: Supplementary file 5 — Dataset EV3 [file 44319_2025_580_MOESM5_ESM.xlsx]

## Sheet: Legend
Dataset EV3: Comparison of genes expressed in activated fibroblasts.
Gene lists for the repsective segments of the Venn diagrams shown in Appendix Figure S7G.

## Sheet: corresponding to Fig. S7G
Dataset EV3 (corresponding to Appendix Figure S7G)
c3_4_BDL	c3_4_BDL:CCl4	CCl4			c6_BDL	c6_BDL:CCl4	CCl4
Lars2	Serpina3n	Clu			Has1	Gfpt2	Clu
Col4a2	Wisp1	Saa3			Mt2	Ifi205	Saa3
Rn45s	Timp1	Hp			Ptx3	Cyp1b1	Hp
Adcy7	Isyna1	Chl1			Ifi204	Enc1	Chl1
Lmcd1	Fn1	Myrf			Bcl3	Il33	Myrf
Slc6a6		Gda			Mt1	Ugt1a7c	Gda
Col5a2		F11r			Scara5	Tnfaip2	F11r
Col1a1		Lcn2			Sbno2	Fbln2	Lcn2
Pmepa1		Npl			Cd248	Gpr133	Npl
Col5a1		Lgmn			Fosl2	Aldh1a2	Lgmn
Crlf1		Wt1			AI607873	C3	Wt1
Col4a1		Plscr1			Efemp1	Steap4	Plscr1
Mgp		Fth1			Rdh10	Ccl7	Fth1
Ecscr		Bmp1			Rspo1	Col6a5	Bmp1
Nkd2		Ptk2b			Socs3	Lrrn4cl	Ptk2b
Ctla2a		Slc9a3r1			Entpd2	Fn1	Slc9a3r1
Ltbp2		Lgi3			Uap1		Lgi3
Adamts2		Ncam1			Ugdh		Ncam1
Ppic		Tmeff2			Ctsh		Tmeff2
Ptprb		Trf			Fgf23		Trf
Aoc1		Arhgdib			Thbd		Arhgdib
Piezo2		Pvrl2			Slfn5		Pvrl2
Frzb		Hdc			Mfap5		Hdc
Dkk3		Pdpn			Penk		Pdpn
Sectm1a		Gdpd2			Myc		Gdpd2
Fbn2		S100a1			Pcsk5		S100a1
Sdc1		Cotl1			S1pr3		Cotl1
Phldb2		Fam110c			Ly6c1		Fam110c
Malat1		Cxadr			Tnfaip6		Cxadr
Myo7a		Gpm6a			Lox		Gpm6a
Timp3		Ptger3			Ly6a		Ptger3
Slc7a2		Ctsb			Fst		Ctsb
Neat1		Wnt4					Wnt4
S100a4		Sdc4					Sdc4
Col8a1		Cd14					Cd14
Adamtsl2		Slpi					Slpi
Pla1a		Gas7					Gas7
Wisp2		Mapkapk3					Mapkapk3
Tgfbr2		Dmkn					Dmkn
Mgll		Cxcl5					Cxcl5
Ogt		Mmp14					Mmp14
Itgb5		Ptgs1					Ptgs1
Fbn1		Fndc1					Fndc1
Fzd1		Casp1					Casp1
Sulf1		Rassf2					Rassf2
Vmp1		Cd55					Cd55
Hspb7		Spint2					Spint2
Eln		Nkain4					Nkain4
Spp1		Slc16a1					Slc16a1
Ahsg		Cfb					Cfb
Serpine2		Hif1a					Hif1a
Col12a1		Hspb1					Hspb1
Lbp		H3f3b					H3f3b
Postn		Dram1					Dram1
Acta2		Rab32					Rab32
Mycbp2		Bicd1					Bicd1
Cilp		Npc2					Npc2
Col7a1		Ldha					Ldha
Tnnt2		Scara3					Scara3
Cd59a		Emilin2					Emilin2
Adamts15		H2.Ab1					H2.Ab1
Actg2		Egln3					Egln3
		Mpp6					Mpp6
		Gatm					Gatm
		C1s1					C1s1
		Enpp2					Enpp2
		P2rx4					P2rx4
		Ldhb					Ldhb
		Ezr					Ezr
		Cd74					Cd74
		Cdh11					Cdh11
		Sod2					Sod2
		Hspb8					Hspb8
		Zfp281					Zfp281
		Ccl2					Ccl2
		Mgst1					Mgst1
		Cd44					Cd44
		Slc44a2					Slc44a2
		Kiz					Kiz
		Spsb1					Spsb1
		Star					Star
		Nfkbiz					Nfkbiz
		Ier3					Ier3
		Gm2a					Gm2a
		Serpinb2					Serpinb2
		Anxa1					Anxa1
		Ctsc					Ctsc
		Calca					Calca
		Il4ra					Il4ra
		H2.K1					H2.K1
		Nfil3					Nfil3
		Ucp2					Ucp2
		Cxcl13					Cxcl13
		Bhlhe40					Bhlhe40
		Spon2					Spon2
		Cyp7b1					Cyp7b1
		H2.Eb1					H2.Eb1
		Cxcl1					Cxcl1
		H2.Aa					H2.Aa
		Gfpt2					Serpina3n
		Ifi205					Wisp1
		Cyp1b1					Timp1
		Enc1					Isyna1
		Il33
		Ugt1a7c
		Tnfaip2
		Fbln2
		Gpr133
		Aldh1a2
		C3
		Steap4
		Ccl7
		Col6a5
		Lrrn4cl
