# Supplementary material for: A comprehensive molecular atlas of the mesenchymal cell types in the mouse liver
Source: EMBO Rep. 2025 Sep 15;26(21):5326–59. doi: 10.1038/s44319-025-00580-9 (PMC12592516; doi:10.1038/s44319-025-00580-9)
Supplement: Supplementary file 6 — Dataset EV4 [file 44319_2025_580_MOESM6_ESM.xlsx]

## Sheet: Legend
Dataset EV4: Results from differential expressed gene (DEG) analysis using the FindMarkers() function.
Results tables for the different DEG calculations using the FindMarkers() function of the Seurat R-software package. Each tab represents the results table of one DEG analysis. The cells used for comparison are given for each analysis.

## Sheet: cells in p4 vs p5
Comparing cell in clusters p4 and p5 using FindMarkers()
gene	p_val	avg_log2FC	pct.1	pct.2	p_val_adj
Cyp2e1	2.23576e-42	-3.69663	0.797	1	2.7786e-38
Hal	7.1175e-41	4.09959	0.983	0.439	8.84563e-37
Cyp2f2	1.5115e-27	3.40569	0.966	0.474	1.87849e-23
Aldh3a2	2.02146e-25	-3.9721	0.475	0.93	2.51226e-21
Gm15883	1.16737e-23	1.90179	0.949	0.158	1.45081e-19
Rgn	5.93537e-23	-2.3286	0.949	1	7.37648e-19
Amdhd1	1.48636e-22	2.3879	1	0.386	1.84725e-18
Sds	2.24347e-21	2.70933	0.881	0.14	2.78819e-17
Oat	7.37717e-20	-4.65394	0.898	0.982	9.16835e-16
Etnppl	9.12856e-20	2.75951	0.898	0.211	1.1345e-15
Gls2	1.09459e-19	2.79592	0.949	0.386	1.36036e-15
Mup20	6.12881e-19	1.84	1	0.982	7.61688e-15
Serpina12	7.2503e-19	1.56757	0.966	0.246	9.01067e-15
Pck1	6.00073e-18	2.40909	0.983	0.684	7.4577e-14
Plbd2	1.00129e-17	1.60274	0.932	0.263	1.2444e-13
Ass1	3.46401e-17	1.73352	1	0.912	4.30507e-13
Hsd17b13	4.34236e-17	2.34254	0.814	0.123	5.39668e-13
Cyp2c29	5.50234e-17	-2.5548	0.322	0.877	6.83831e-13
Cyp2c50	1.15179e-16	-2.34238	0.373	0.912	1.43144e-12
Apoa4	4.18884e-16	2.69855	0.881	0.263	5.20589e-12
Serpina1e	2.7954e-15	1.57856	1	1	3.47412e-11
Acaa1b	9.14928e-15	-1.2443	1	1	1.13707e-10
Fitm1	1.71509e-14	-1.74651	0.102	0.737	2.13152e-10
Hpx	2.74361e-14	2.25427	0.966	0.649	3.40976e-10
Ftcd	3.2237e-14	1.47944	0.983	0.614	4.00642e-10
Arg1	4.59516e-14	1.53148	1	0.789	5.71086e-10
Gm10680	6.50997e-14	1.9606	0.814	0.211	8.09059e-10
Glul	3.97529e-12	-4.29158	0.729	0.842	4.94049e-08
Fbp1	4.84783e-12	1.07483	1	0.982	6.02489e-08
Csad	8.09496e-12	-1.77957	0.763	0.982	1.00604e-07
Agxt	3.32931e-11	1.44611	0.983	0.737	4.13767e-07
Gulo	7.58418e-11	-2.40964	0.305	0.702	9.42561e-07
Gstm3	7.78524e-11	-2.54835	0.441	0.807	9.67549e-07
Aldh1a1	1.03219e-10	-1.23647	1	1	1.28281e-06
Kyat1	1.78787e-10	1.44608	0.864	0.298	2.22196e-06
Fga	2.19069e-10	2.14477	0.949	0.579	2.72259e-06
Rida	2.28998e-10	1.00906	1	0.982	2.84599e-06
Errfi1	2.63957e-10	1.6013	0.983	0.825	3.28046e-06
Teddm2	3.52214e-10	-1.65889	0.271	0.737	4.37732e-06
Alb	3.77443e-10	1.00481	1	1	4.69086e-06
Kng1	5.99474e-10	2.02605	0.864	0.561	7.45026e-06
Vtn	7.89862e-10	1.81349	0.932	0.719	9.8164e-06
Asl	9.41436e-10	1.086	1	0.86	1.17002e-05
Cryl1	1.0777e-09	1.4977	0.525	0.07	1.33937e-05
Uroc1	1.08691e-09	1.17627	0.949	0.474	1.35081e-05
Mir8114	1.19601e-09	-1.43834	0.254	0.719	1.4864e-05
Gstm2	1.29194e-09	-1.69308	0.508	0.807	1.60562e-05
Sfxn1	1.297e-09	1.265	0.814	0.281	1.61191e-05
Tat	1.39675e-09	1.20459	1	0.947	1.73588e-05
Lhpp	1.42944e-09	-1.98177	0.068	0.561	1.77651e-05
Fgg	1.55139e-09	1.63163	0.983	0.807	1.92807e-05
Mup17	1.68408e-09	-1.62942	0.678	0.842	2.09297e-05
Itih4	2.38903e-09	2.51539	0.763	0.491	2.96908e-05
Khk	3.06208e-09	1.15441	0.983	0.825	3.80555e-05
Hsd11b1	3.87867e-09	1.62422	0.949	0.632	4.82041e-05
Rnase4	9.39087e-09	-1.66555	0.898	0.965	0.00011671
Fgb	1.19863e-08	1.65841	0.949	0.772	0.000148966
Pigr	2.53734e-08	2.18564	0.814	0.404	0.00031534
Cyp2c37	3.82491e-08	-1.78044	0.186	0.596	0.00047536
Ethe1	4.70964e-08	1.17082	0.915	0.561	0.000585314
Aldh1b1	4.86247e-08	2.32406	0.458	0.088	0.000604308
Mug2	5.54581e-08	1.28682	0.61	0.14	0.000689233
Cyp2c54	6.49416e-08	-1.4196	0.085	0.509	0.000807094
H2.K1	7.07225e-08	1.58461	1	0.982	0.000878939
Serpina3k	9.74303e-08	1.23746	1	0.965	0.00121086
Slc38a4	1.5906e-07	1.52385	0.729	0.298	0.0019768
Apoa1	1.63799e-07	1.07787	1	0.982	0.00203569
Cyp2a5	1.7091e-07	-1.27384	0.051	0.421	0.00212407
Aox3	2.80718e-07	1.28062	0.983	0.702	0.00348877
Ahsg	3.21272e-07	1.06038	1	0.93	0.00399277
P4hb	4.17751e-07	1.33471	0.983	0.877	0.0051918
Qsox1	4.54822e-07	1.36801	0.542	0.175	0.00565252
Slc17a2	5.44104e-07	1.37285	0.508	0.088	0.00676213
Gramd3	6.76923e-07	1.32356	0.525	0.105	0.0084128
Tsc22d1	7.90888e-07	-1.84383	0.712	0.877	0.00982916
Sdr9c7	8.95198e-07	1.14797	0.678	0.228	0.0111255
Blvrb	1.01936e-06	-1.18262	0.763	0.93	0.0126686
Mug1	1.08885e-06	1.64275	0.729	0.421	0.0135323
Itih3	1.21993e-06	1.7381	0.644	0.263	0.0151613
Hp	1.36436e-06	1.29716	0.932	0.842	0.0169563
Apof	1.73766e-06	1.19291	0.797	0.421	0.0215957
Cyp2a12	1.76042e-06	1.27257	0.644	0.246	0.0218785
Serpina3m	2.22798e-06	1.04025	1	0.825	0.0276894
Clu	2.30294e-06	1.30324	1	0.965	0.0286209
Ang	2.32036e-06	-1.07855	0.559	0.86	0.0288374
Acly	2.39159e-06	1.03059	0.932	0.789	0.0297227
Aspg	3.08933e-06	1.03269	0.729	0.281	0.0383942
Serpinc1	3.52432e-06	1.44405	0.898	0.702	0.0438003
Ambp	3.7133e-06	1.24408	0.966	0.895	0.0461489
Hspa5	4.17079e-06	1.54282	0.864	0.737	0.0518345
Gas2	4.82028e-06	1.13589	0.542	0.158	0.0599064
C9	5.12109e-06	1.12447	0.78	0.404	0.0636449
Serpinf2	5.30804e-06	1.69223	0.644	0.263	0.0659683
Apoh	6.59454e-06	1.02259	0.966	0.789	0.081957
Serpinf1	7.85303e-06	1.51532	0.915	0.719	0.0975974
F10	8.2772e-06	1.1843	0.695	0.263	0.102869
Elovl3	8.87961e-06	-1.01905	0.864	0.982	0.110356
Cfb	9.46809e-06	1.7886	0.746	0.386	0.117669
Cfi	1.04721e-05	1.44882	0.593	0.246	0.130147
C8a	1.16202e-05	1.22857	0.746	0.333	0.144416
Srebf1	1.62276e-05	1.32164	0.542	0.211	0.201676
Aadac	1.97302e-05	1.04796	0.712	0.316	0.245208
Ctsz	2.14721e-05	1.10836	0.78	0.561	0.266855
Aqp8	2.46362e-05	1.05161	0.525	0.14	0.306178
Gm20547	2.68071e-05	1.72416	0.797	0.509	0.333159
Agt	2.91999e-05	1.32654	0.627	0.246	0.362896
Slc27a5	3.07339e-05	1.1985	0.695	0.316	0.381961
C8b	4.6898e-05	1.11023	0.525	0.158	0.582848
H2.D1	4.80987e-05	1.09534	1	1	0.59777
Gstm6	4.86453e-05	-1.06904	0.627	0.772	0.604563
Ces1f	5.2412e-05	1.11739	0.661	0.298	0.651377
Cyp1a2	6.55312e-05	-1.46343	0.186	0.491	0.814421
C3	6.84402e-05	1.33547	0.915	0.842	0.850575
Akr1c20	7.20777e-05	-1.18475	0.746	0.842	0.895781
Apoa5	7.39138e-05	1.111	0.712	0.316	0.918601
Cyp3a11	9.29227e-05	-1.42679	0.627	0.807	1
Cp	0.00010132	1.35081	0.644	0.351	1
Pzp	0.00012207	1.37352	0.831	0.544	1
Got1	0.000142901	1.2147	0.763	0.596	1
Chp1	0.000210972	-1.09947	0.864	0.965	1
Uck1	0.000231677	-1.11952	0.203	0.491	1
Afm	0.000308437	1.02569	0.356	0.14	1
Aars	0.000311117	-1.27058	0.78	0.842	1
Pctp	0.000335453	-1.03046	0.678	0.789	1
Alas1	0.000354582	-1.07753	0.78	0.789	1
Gstt3	0.000391582	-1.3456	0.661	0.842	1
Cpox	0.000404206	-1.18946	0.203	0.544	1
Gm2a	0.000426809	1.08334	0.661	0.421	1
Ly6e	0.000449274	1.18845	0.847	0.702	1
Pon1	0.000468918	-1.00901	0.593	0.719	1
X1300017J02Rik	0.000549084	1.09045	0.492	0.175	1
Slc40a1	0.000697292	1.12073	0.61	0.333	1
Lipc	0.000786681	1.04346	0.559	0.246	1
Slc38a3	0.00125376	1.032	0.678	0.368	1
Srd5a1	0.00195701	1.01841	0.475	0.193	1
Apeh	0.00223324	1.08259	0.559	0.281	1
Tfr2	0.00288796	1.08848	0.322	0.105	1
Apob	0.0029143	1.20858	0.441	0.228	1
Nr1i3	0.00302325	-1.08256	0.492	0.509	1
Rmdn2	0.00310681	-1.00723	0.102	0.351	1
Fam107b	0.0037089	-1.31171	0.271	0.526	1
Acsm3	0.0049828	-1.1631	0.542	0.649	1
Sh3bgrl2	0.00616451	-1.26019	0.322	0.368	1
Sorbs1	0.0066722	-1.1405	0.271	0.351	1
Slco1b2	0.0112087	-1.18985	0.424	0.632	1
Slc22a1	0.0176957	-1.02984	0.339	0.421	1
Serpind1	0.0222902	1.0507	0.373	0.281	1
Prodh	0.0261077	-1.13032	0.39	0.526	1
Smarca4	0.032887	-1.11169	0.322	0.421	1
Ucp2	0.0419745	-1.01045	0.441	0.544	1

## Sheet: cells in p3 vs p1 p4 p5
Comparing cell in cluster p3 to p1, p4, p5 using FindMarkers()
gene	p_val	avg_log2FC	pct.1	pct.2	p_val_adj
Cyp1a2	7.70274e-15	2.59145	1	0.3	9.57296e-11
Mup11	1.94954e-14	1.49291	1	0.85	2.42289e-10
Lamp2	6.32614e-13	2.10787	1	0.739	7.86213e-09
Cyp2d10	8.92124e-13	1.86878	1	0.406	1.10873e-08
H2.K1	1.01435e-12	1.77818	0.957	0.967	1.26063e-08
Cyp7b1	2.34503e-12	2.13104	0.913	0.228	2.91441e-08
Hsp90b1	5.63299e-12	2.00544	0.913	0.667	7.00068e-08
Clu	1.03186e-11	2.06285	1	0.906	1.28239e-07
Ctsa	2.28615e-11	1.64292	0.826	0.589	2.84123e-07
Aqp9	2.42615e-11	2.22434	0.783	0.128	3.01522e-07
Gjb1	5.0939e-11	1.79627	1	0.533	6.3307e-07
Adtrp	5.92781e-11	1.38354	0.826	0.139	7.36708e-07
Cyp2d9	6.26793e-11	1.67541	1	0.533	7.78978e-07
Cyp3a11	7.07448e-11	2.3622	1	0.667	8.79216e-07
Mup1	1.29438e-10	1.22016	1	0.811	1.60865e-06
Hspa5	1.36603e-10	1.87262	0.87	0.789	1.6977e-06
Rdh9	2.28398e-10	1.73316	0.696	0.083	2.83853e-06
Gm28046	2.70954e-10	1.60322	0.696	0.083	3.36742e-06
Kng1	2.74238e-10	1.73174	1	0.589	3.40824e-06
Cyp2c29	4.07026e-10	2.39083	0.913	0.533	5.05852e-06
Pon1	4.96696e-10	1.81524	1	0.55	6.17293e-06
Fga	5.27885e-10	1.96433	1	0.739	6.56055e-06
Ces3a	1.17712e-09	1.70294	1	0.544	1.46292e-05
Serpina3m	1.20344e-09	1.30295	1	0.867	1.49563e-05
Apoh	1.28856e-09	1.64105	1	0.783	1.60142e-05
Cyp27a1	1.77814e-09	1.20224	1	0.456	2.20987e-05
Cyp2c67	1.8472e-09	1.3849	0.913	0.272	2.2957e-05
Rdh7	2.11001e-09	1.6822	0.957	0.622	2.62232e-05
Apoe	2.20581e-09	1.18491	1	1	2.74138e-05
C4bp	2.21336e-09	1.83125	0.957	0.444	2.75076e-05
Mettl7b	2.28343e-09	1.61421	0.957	0.506	2.83784e-05
Ugt2b34	2.40623e-09	2.1017	0.826	0.311	2.99047e-05
Tmbim6	2.64742e-09	1.75803	1	0.906	3.29022e-05
Cyp2c50	3.53187e-09	1.74074	1	0.55	4.38941e-05
Slco1b2	3.73067e-09	2.19489	0.913	0.433	4.63647e-05
Mup21	6.16753e-09	1.17297	1	0.544	7.66501e-05
Ugt1a1	7.18387e-09	1.47092	1	0.678	8.92811e-05
Cd81	7.60829e-09	1.54224	0.957	0.872	9.45558e-05
Creg1	8.23995e-09	1.76266	0.957	0.656	0.000102406
Mtarc2	9.25499e-09	1.42613	1	0.667	0.000115021
Gm26697	9.76165e-09	1.28807	0.87	0.456	0.000121318
Sc5d	1.13549e-08	1.54159	0.957	0.478	0.000141118
Nucb1	1.18618e-08	1.61922	0.739	0.472	0.000147419
Ugt1a5	1.30448e-08	1.33827	1	0.672	0.000162121
Ugt1a9	1.44921e-08	1.31948	1	0.672	0.000180108
Lcat	1.58256e-08	1.18711	1	0.478	0.00019668
Cyp3a25	1.84269e-08	1.31085	0.913	0.344	0.00022901
Slc27a2	1.93554e-08	1.87141	0.913	0.556	0.000240549
Ugt1a6b	2.07562e-08	1.31209	1	0.672	0.000257959
Cyp2c54	2.0764e-08	1.70786	0.826	0.217	0.000258055
Fgg	2.13129e-08	1.60239	1	0.833	0.000264877
Ugt1a10	2.1656e-08	1.30082	1	0.672	0.00026914
Lect2	2.31489e-08	1.40761	0.783	0.233	0.000287694
Ugt1a6a	2.31522e-08	1.31563	1	0.683	0.000287736
Ugt1a2	2.33004e-08	1.29688	1	0.672	0.000289577
Ugt1a8	2.33004e-08	1.29688	1	0.672	0.000289577
Gm20528	2.36907e-08	1.22927	1	0.594	0.000294428
Ugt1a7c	2.45228e-08	1.3138	1	0.689	0.000304769
Serpinc1	2.80367e-08	1.54681	1	0.728	0.00034844
Slc22a30	2.98603e-08	1.09275	0.826	0.222	0.000371104
Vtn	4.15962e-08	1.33203	1	0.761	0.000516958
Fgb	4.19697e-08	1.57118	1	0.811	0.0005216
Slc22a1	5.32579e-08	1.70867	0.826	0.306	0.000661889
P4hb	5.80151e-08	1.39133	1	0.9	0.000721012
Ces1c	5.84609e-08	1.63039	0.957	0.528	0.000726552
Ces1d	6.73985e-08	1.75447	0.913	0.494	0.000837629
Crp	7.35031e-08	1.57833	0.87	0.306	0.000913497
Rnase4	7.4621e-08	1.66558	1	0.85	0.00092739
Cyp2j5	7.76719e-08	1.30359	0.957	0.456	0.000965306
Msmo1	8.79782e-08	1.63249	0.783	0.306	0.00109339
Serpina3k	9.0441e-08	1.43648	1	0.967	0.001124
Slc10a1	1.00801e-07	1.58994	0.913	0.367	0.00125276
Proc	1.03368e-07	1.13333	0.957	0.439	0.00128466
Ambp	1.21807e-07	1.38822	1	0.883	0.00151382
Cyp2d26	1.37139e-07	1.35533	1	0.561	0.00170437
Bsg	1.60931e-07	1.27415	0.913	0.778	0.00200005
C6	1.67809e-07	1.5941	0.739	0.428	0.00208553
Entpd5	1.71444e-07	1.49479	0.739	0.206	0.0021307
C8g	1.75092e-07	1.06997	1	0.594	0.00217604
Derl1	2.16034e-07	1.43421	0.826	0.394	0.00268487
Aplp2	2.23108e-07	1.44615	0.783	0.5	0.00277278
Ugt2b5	2.41239e-07	1.57222	0.826	0.406	0.00299812
Cyp2c68	2.53893e-07	1.24681	0.783	0.222	0.00315538
Cfi	3.13714e-07	1.56545	0.826	0.344	0.00389884
Rdh16	3.18903e-07	1.37544	0.565	0.078	0.00396332
Apof	3.22202e-07	1.45351	0.913	0.483	0.00400433
Amy1	3.32458e-07	1.47427	0.783	0.256	0.00413179
Cyp2c37	3.35495e-07	1.76548	0.87	0.317	0.00416953
Ctsl	3.66839e-07	1.27647	1	0.783	0.00455907
Nat8f2	3.81166e-07	1.49017	1	0.678	0.00473713
Hp	4.10049e-07	1.29678	1	0.872	0.00509609
Surf4	4.35608e-07	1.75529	0.957	0.594	0.00541374
Tmem37	4.49104e-07	1.09815	0.783	0.244	0.00558147
Azgp1	4.80548e-07	1.24108	1	0.728	0.00597226
Pltp	4.8558e-07	1.36154	0.826	0.683	0.00603479
Cyp4a10	5.04125e-07	2.3404	0.652	0.261	0.00626526
Cyp8b1	5.50005e-07	1.62243	0.783	0.3	0.00683546
Pttg1ip	5.57336e-07	1.28302	0.957	0.656	0.00692657
Mup17	6.16835e-07	1.69284	0.913	0.711	0.00766602
Cfb	6.95868e-07	1.52051	0.87	0.517	0.00864824
Tmem59	8.64659e-07	1.17712	0.87	0.711	0.010746
Apon	8.86499e-07	1.60304	0.739	0.289	0.0110174
Gm20547	8.91231e-07	1.46681	0.87	0.622	0.0110762
Serpinf2	8.97164e-07	1.61764	0.783	0.361	0.01115
Cd36	9.57812e-07	1.27557	0.565	0.478	0.0119037
Mbl1	1.04642e-06	1.22851	0.826	0.428	0.0130049
Apoa5	1.05193e-06	1.77283	0.87	0.439	0.0130734
F10	1.08962e-06	1.18624	0.913	0.389	0.0135418
Itih4	1.1496e-06	1.0579	1	0.522	0.0142873
Tmed10	1.15828e-06	1.01769	0.957	0.494	0.0143951
Pdia6	1.27961e-06	1.56082	0.826	0.539	0.015903
Ces2e	1.48243e-06	1.53954	0.696	0.194	0.0184237
Ctsh	1.83533e-06	1.27281	0.913	0.639	0.0228095
Cyp3a13	2.00477e-06	1.44636	0.565	0.1	0.0249153
Pgrmc1	2.07205e-06	1.31919	1	0.85	0.0257515
Inhbc	2.11901e-06	1.42287	0.435	0.056	0.0263351
Ugt3a2	2.17735e-06	1.41486	0.826	0.328	0.0270601
Serpinf1	2.21438e-06	1.23884	0.957	0.722	0.0275203
Ang	2.26069e-06	1.29702	0.957	0.644	0.0280958
Itm2b	2.67776e-06	1.00941	1	0.989	0.0332792
Paqr9	3.04877e-06	1.08948	0.696	0.206	0.0378901
Agt	3.13512e-06	1.51978	0.826	0.356	0.0389633
Ephx1	3.2106e-06	1.27634	0.826	0.411	0.0399014
Cyp4f15	3.33065e-06	1.60185	0.522	0.106	0.0413934
Dgat2	3.39974e-06	1.13022	0.913	0.472	0.042252
Apoa1	3.4743e-06	1.04167	1	0.983	0.0431785
Elovl6	4.29082e-06	1.24406	0.565	0.111	0.0533264
Serping1	4.40727e-06	1.33802	1	0.872	0.0547736
Ctsz	4.48805e-06	1.24688	0.913	0.628	0.0557775
Slc38a4	4.5647e-06	1.18821	0.913	0.444	0.0567301
Calr	5.02536e-06	1.30299	0.913	0.783	0.0624551
Gjb2	5.04138e-06	1.35095	0.783	0.322	0.0626543
Ugt2b36	5.44964e-06	1.21519	1	0.639	0.0677281
Cyp4a12b	5.90499e-06	1.42356	0.609	0.167	0.0733873
X1300017J02Rik	6.07991e-06	1.59002	0.696	0.256	0.0755611
Slc38a3	6.83088e-06	1.73778	0.739	0.389	0.0848942
Apcs	7.41898e-06	1.2301	0.565	0.15	0.0922031
Plbd1	7.63931e-06	1.26434	0.609	0.172	0.0949413
Gulo	7.6781e-06	1.05034	0.87	0.372	0.0954235
Dio1	7.90684e-06	1.22449	0.783	0.283	0.0982662
Arl6ip1	7.99435e-06	1.03242	0.783	0.383	0.0993538
Prlr	8.13378e-06	1.10182	0.565	0.117	0.101087
Sec61a1	8.1532e-06	1.18105	0.739	0.567	0.101328
Hpx	8.8995e-06	1.21265	1	0.728	0.110603
Mug1	9.76484e-06	1.71716	0.783	0.461	0.121357
Pzp	9.83125e-06	1.29521	0.957	0.6	0.122183
Ahsg	1.00191e-05	1.1257	1	0.956	0.124517
Cyp4v3	1.01397e-05	1.34844	0.87	0.417	0.126016
G6pc	1.04796e-05	1.20236	0.739	0.244	0.13024
Hsd17b12	1.44278e-05	1.43621	0.739	0.35	0.179309
Lpcat3	1.51591e-05	1.24942	0.565	0.311	0.188398
Aadac	1.54829e-05	1.17777	0.87	0.4	0.192421
Pdia3	1.66182e-05	1.3964	0.957	0.783	0.206531
Sec62	1.67464e-05	1.15773	0.783	0.428	0.208124
Serpind1	1.76539e-05	1.87382	0.696	0.256	0.219402
Kng2	1.9131e-05	1.03477	0.696	0.233	0.23776
Proz	2.02519e-05	1.44043	0.696	0.267	0.251691
Lipa	2.80203e-05	1.52975	0.652	0.411	0.348236
Ebp	3.12341e-05	1.30193	0.826	0.439	0.388178
Cyp2c70	3.2228e-05	1.02736	0.913	0.472	0.40053
Slco1a1	3.492e-05	1.32948	0.739	0.311	0.433986
Ttc36	3.64302e-05	-1.05778	0.957	0.983	0.452754
Serpina7	3.74412e-05	1.10777	0.478	0.094	0.46532
Serpina10	4.45848e-05	1.07428	0.652	0.2	0.5541
Cyp51	4.66606e-05	1.33931	0.522	0.161	0.579898
Sdc4	4.78257e-05	1.33828	0.87	0.544	0.594377
Hrg	5.12124e-05	1.04522	1	0.678	0.636468
Dhcr24	5.3479e-05	1.06797	0.522	0.117	0.664637
Mcfd2	5.48719e-05	1.01017	0.913	0.617	0.681948
Slc1a2	5.6066e-05	1.2493	0.391	0.056	0.696788
Apob	5.8741e-05	2.13672	0.609	0.294	0.730033
Hacd3	6.01389e-05	1.27909	0.565	0.2	0.747406
Pcyox1	6.28554e-05	1.0823	0.609	0.311	0.781167
Sar1b	8.66706e-05	1.17062	0.783	0.433	1
Cyp2e1	8.82887e-05	1.17318	0.957	0.872	1
Tecr	8.96889e-05	1.14531	0.783	0.494	1
Cyp2c23	9.05441e-05	1.33045	0.739	0.317	1
F2	9.72929e-05	1.29838	0.913	0.639	1
Gls2	0.000106208	-1.90638	0.174	0.633	1
Serpina3n	0.000107949	1.09613	0.435	0.239	1
Ugt2b1	0.000117522	1.45101	0.739	0.311	1
H2.Q10	0.000119029	1.21373	1	0.85	1
Cyp2a5	0.000127419	1.11455	0.609	0.183	1
Mbl2	0.000141757	1.03625	0.783	0.478	1
Cfhr1	0.000155873	1.2367	0.565	0.183	1
Ece1	0.000157701	1.11911	0.565	0.444	1
Cd82	0.000159757	1.09397	0.609	0.239	1
Avpr1a	0.000161153	1.1534	0.304	0.039	1
Scamp3	0.000163634	1.20659	0.609	0.222	1
Plpp3	0.000174754	1.18512	0.826	0.539	1
Plg	0.000193676	1.10812	0.739	0.444	1
Tex264	0.000217247	1.02619	0.565	0.194	1
Kxd1	0.000233555	-1.26078	1	0.989	1
Vmp1	0.00026474	1.2277	0.478	0.233	1
Dyx1c1Ccpg1	0.000291954	1.132	0.478	0.256	1
C1s1	0.000293609	1.1287	0.826	0.622	1
Mfsd1	0.000309348	1.11659	0.522	0.294	1
Ccpg1	0.000310764	1.1382	0.522	0.306	1
Egfr	0.000325938	1.04608	0.739	0.378	1
Hsd3b7	0.000327423	1.02593	0.957	0.811	1
Cp	0.000335181	1.21714	0.696	0.439	1
Oaf	0.000355801	1.04886	0.696	0.517	1
Cd164	0.000357383	1.20934	0.87	0.767	1
Acsl5	0.000387133	1.39353	0.609	0.322	1
Ces1g	0.000391994	1.28727	0.565	0.183	1
Grn	0.000459875	1.13824	0.87	0.628	1
Spcs3	0.000539304	1.16959	0.435	0.2	1
F5	0.000541862	1.60425	0.522	0.239	1
Qsox1	0.000603465	1.29319	0.609	0.306	1
Slc31a1	0.000737725	1.15549	0.609	0.372	1
Agpat2	0.000754177	1.10581	0.87	0.55	1
Lamp1	0.000805709	1.01329	1	0.856	1
Agmo	0.000862554	1.05088	0.435	0.161	1
Habp2	0.000920757	1.07943	0.522	0.183	1
Pdia4	0.00095192	1.14695	0.739	0.439	1
Arg1	0.00129752	-1.08613	0.913	0.9	1
Gm26917	0.00134429	2.95642	0.783	0.483	1
Ssr1	0.00142591	1.00291	0.565	0.378	1
Sds	0.00160314	-2.09044	0.174	0.456	1
H6pd	0.00164809	1.03238	0.478	0.267	1
Slco2b1	0.00188159	1.07725	0.522	0.283	1
Fn1	0.00274269	1.23452	0.739	0.561	1
Klkb1	0.00302895	1.06106	0.522	0.2	1
Hal	0.0032469	-2.20851	0.478	0.661	1
Etnppl	0.00372043	-1.84867	0.261	0.489	1
Col18a1	0.00391351	1.24726	0.652	0.333	1
Sgpl1	0.00498763	1.01809	0.435	0.222	1
Slc47a1	0.00522449	1.2295	0.391	0.139	1
Clptm1l	0.00551458	1.01434	0.478	0.306	1
Ftcd	0.00627181	-1.39149	0.739	0.7	1
Flna	0.0066606	1.37352	0.348	0.417	1
Afm	0.00676472	1.02819	0.391	0.194	1
Pcx	0.00754235	-1.56159	0.652	0.689	1
Gpt2	0.00757711	-1.10624	0.826	0.794	1
Acly	0.00760424	-1.65878	0.565	0.739	1
Sel1l	0.0102499	1.04302	0.348	0.194	1
Lrp1	0.0105541	1.50148	0.609	0.472	1
Bcl2l1	0.0114293	1.04365	0.391	0.256	1
Asl	0.0120191	-1.01848	0.87	0.789	1
Nr1d2	0.0124271	-1.26337	0.13	0.372	1
Carhsp1	0.0128378	-1.30345	0.696	0.6	1
Nfs1	0.013199	-1.10355	0.174	0.483	1
Prelp	0.014434	1.0352	0.652	0.789	1
Atl3	0.0144589	1.03894	0.478	0.239	1
Tars	0.017652	-1.51762	0.391	0.622	1
Thrsp	0.0176693	-1.01779	0.87	0.883	1
Spop	0.0194321	-1.23204	0.783	0.733	1
Junb	0.0196505	1.21677	0.87	0.656	1
Gaa	0.0217914	1.32537	0.435	0.333	1
G3bp1	0.0227604	-1.05859	0.217	0.439	1
Sh3bgrl	0.0251712	-1.12132	0.696	0.722	1
Tcp11l2	0.030027	-1.18516	0.217	0.383	1
Tagln	0.0302094	1.12591	0.478	0.239	1
Pck1	0.0353156	-1.66155	0.609	0.767	1
Abat	0.0385322	-1.1358	0.696	0.7	1
Mccc2	0.0401961	-1.51913	0.304	0.461	1
Fos	0.0449537	1.5595	0.826	0.733	1
Ppp1r3b	0.0462749	-1.18986	0.522	0.539	1
Ppif	0.0467225	-1.08846	0.217	0.339	1
Vps4b	0.0491404	-1.06902	0.261	0.528	1
Usp5	0.0505129	-1.06809	0.391	0.356	1
Uroc1	0.0519093	-1.35384	0.522	0.617	1
C3	0.0519363	1.02943	0.913	0.828	1
Adh4	0.0537489	-1.07791	0.435	0.528	1
Plin3	0.060204	-1.14473	0.261	0.472	1
Pcbp1	0.062961	-1.03537	0.739	0.806	1
Alas2	0.0676183	-1.19203	0.609	0.628	1
Ctdsp1	0.0744425	-1.13485	0.391	0.522	1
Myl9	0.0824447	1.54549	0.609	0.467	1
Tcf25	0.0909978	-1.19495	0.609	0.594	1
Mtfr1l	0.0915715	-1.12342	0.609	0.633	1
C4b	0.091589	1.07004	0.609	0.567	1
Gm21969	0.0966927	-1.0055	0.739	0.728	1
Stard4	0.105616	-1.15048	0.217	0.317	1
Egln2	0.110749	-1.36393	0.261	0.472	1
Immt	0.115686	-1.07518	0.391	0.617	1
Aspg	0.118811	-1.09968	0.217	0.394	1
Errfi1	0.133169	-1.0307	0.87	0.811	1
Amdhd1	0.135879	-1.1633	0.435	0.6	1
Chchd3	0.137536	-1.04868	0.565	0.644	1
Pink1	0.20328	-1.00786	0.565	0.672	1
Depp1	0.242552	-1.02801	0.435	0.606	1
Hnf4a	0.246098	-1.01337	0.435	0.467	1
Malat1	0.270941	1.02414	0.957	0.933	1
Fam136a	0.29236	-1.04009	0.348	0.494	1
Acta2	0.317858	1.79252	0.565	0.567	1
Chuk	0.357805	-1.09785	0.391	0.456	1
Apoa4	0.385008	-1.01091	0.348	0.439	1
Ddb1	0.512139	-1.14403	0.522	0.561	1

## Sheet: cells in cluster 11 vs rest
Comparing cell in cluster 11 to all other cells of the complete dataset using FindMarkers()
gene	p_val	avg_log2FC	pct.1	pct.2	p_val_adj
Epcam	0	3.52633	0.958	0.075	0
RP24.299A7.2	0	2.57839	0.995	0.119	0
Spp1	0	5.63803	1	0.246	0
Tm4sf4	0	4.0317	0.995	0.122	0
RP24.378G4.3	1,66006057002659e-321	3.39526	1	0.764	3,10481128412073e-317
Cldn3	2,55171549804211e-310	3.43813	0.964	0.107	4.77247e-306
Krt8	5.86857e-278	4.11133	1	0.188	1.0976e-273
Ambp	1.90085e-269	3.74968	0.995	0.288	3.55515e-265
Pdzk1ip1	3.4639e-267	2.64158	0.953	0.046	6.47853e-263
Scara3	3.03363e-266	3.77009	0.953	0.133	5.6738e-262
Clu	2.12814e-264	4.13482	1	0.734	3.98026e-260
Pkhd1	8.95882e-261	2.86633	0.927	0.04	1.67557e-256
Krt18	6.25128e-254	3.59328	0.99	0.16	1.16918e-249
Cldn7	1.32098e-252	2.53232	0.927	0.042	2.47063e-248
Plet1	6.74238e-251	3.12164	0.911	0.102	1.26103e-246
Slc5a1	5.03024e-244	2.91781	0.911	0.043	9.40805e-240
Sox9	2.49061e-243	3.02112	0.948	0.091	4.65819e-239
Dsg2	1.00361e-241	3.05024	0.938	0.092	1.87705e-237
Hnf1b	1.26667e-233	2.99912	0.927	0.052	2.36905e-229
Ces1d	1.06671e-230	3.46073	0.964	0.241	1.99508e-226
Tstd1	1.08654e-230	1.82606	0.958	0.057	2.03216e-226
ccdc198	9.88462e-230	2.3976	0.891	0.027	1.84872e-225
Gm26880	3.54611e-227	1.46039	0.995	0.549	6.63229e-223
Anxa4	8.99588e-225	2.94247	0.995	0.517	1.6825e-220
Fgfr3	2.69756e-223	3.61801	0.974	0.214	5.04525e-219
Krt19	4.3702e-222	2.5181	0.875	0.053	8.17358e-218
Cd24a	3.05819e-216	2.98104	0.958	0.183	5.71973e-212
Prom1	1.77654e-214	2.42281	0.776	0.139	3.32266e-210
Krt23	8.73324e-211	2.36422	0.854	0.029	1.63338e-206
Lurap1l	9.87553e-210	3.04022	0.938	0.179	1.84702e-205
Cdh1	3.51352e-209	2.8104	0.875	0.051	6.57134e-205
Kcne3	1.1301e-204	2.38058	0.859	0.044	2.11362e-200
Anxa13	1.21073e-204	1.83256	0.802	0.019	2.26443e-200
Dcdc2a	1.36062e-203	2.43219	0.839	0.048	2.54476e-199
Pigr	2.03084e-202	3.21362	0.901	0.317	3.79828e-198
Atp1b1	2.55377e-202	2.83465	0.964	0.229	4.77632e-198
Tspan8	5.58123e-202	2.30238	0.823	0.035	1.04386e-197
Habp2	1.14671e-201	2.56366	0.865	0.072	2.14469e-197
Serinc2	1.34586e-197	2.57578	0.828	0.041	2.51717e-193
Spint1	2.3765e-196	2.43604	0.828	0.044	4.44476e-192
Kifc3	4.33636e-193	3.0502	0.953	0.344	8.1103e-189
Muc1	1.49903e-191	2.97433	0.854	0.059	2.80364e-187
Cp	6.28019e-189	3.10725	0.979	0.553	1.17458e-184
Krt7	8.21276e-188	2.57975	0.776	0.121	1.53603e-183
Prr15l	1.68102e-184	1.95554	0.812	0.049	3.14401e-180
Cxadr	4.36292e-184	2.21246	0.823	0.053	8.15996e-180
Ddit4l	2.22183e-183	2.60206	0.906	0.121	4.15548e-179
Sorbs2	2.99786e-178	3.08056	0.969	0.33	5.60691e-174
Ppp1r1b	1.36998e-177	2.37133	0.786	0.043	2.56227e-173
Slc2a2	5.97689e-170	2.28757	0.812	0.055	1.11786e-165
Proc	3.53617e-166	2.51631	0.885	0.102	6.61371e-162
Crp	2.87487e-160	2.31909	0.859	0.095	5.37686e-156
Sftpd	3.54614e-160	2.13933	0.74	0.052	6.63234e-156
Slc39a4	7.33183e-160	2.20748	0.766	0.049	1.37127e-155
Cldn6	2.60548e-159	1.8836	0.698	0.024	4.87303e-155
Hpn	1.79753e-157	2.67379	0.88	0.141	3.36193e-153
St14	1.08245e-155	2.01288	0.714	0.027	2.0245e-151
Ehf	1.12939e-153	1.71556	0.703	0.028	2.1123e-149
RP23.391P21.4	1.73441e-152	1.14194	0.792	0.045	3.24387e-148
A230001M10Rik	3.38306e-152	1.52	0.646	0.012	6.32734e-148
Alb	9.80844e-150	2.42408	1	0.815	1.83447e-145
Elapor1	3.46183e-148	1.94708	0.672	0.024	6.47466e-144
Fxyd3	3.32073e-147	1.15034	0.792	0.046	6.21076e-143
Bche	2.44466e-146	1.84248	0.714	0.026	4.57225e-142
Wwc1	9.88516e-146	1.6478	0.74	0.036	1.84882e-141
Sqle	5.16453e-145	2.48872	0.807	0.198	9.65922e-141
Lsr	5.24886e-143	2.10673	0.802	0.077	9.81694e-139
Kcnk1	6.84526e-142	1.62746	0.625	0.015	1.28027e-137
Nudt19	1.66839e-139	2.3279	0.938	0.344	3.12039e-135
Shank2	1.19883e-138	1.34685	0.724	0.052	2.24218e-134
Nme7	1.16072e-137	1.54288	0.932	0.202	2.1709e-133
Onecut2	1.4882e-137	1.80356	0.729	0.049	2.78338e-133
Tuft1	8.5383e-137	1.84145	0.667	0.025	1.59692e-132
Itih2	5.54429e-136	2.33533	0.87	0.127	1.03695e-131
Eps8l2	2.43532e-135	2.45814	0.807	0.097	4.55478e-131
Cldn8	3.01902e-133	1.73697	0.589	0.012	5.64647e-129
B230322F03Rik	4.94477e-133	1.25338	0.823	0.189	9.2482e-129
Gm4673	3.73774e-129	1.45467	0.74	0.057	6.99069e-125
Kif12	1.37202e-128	1.60001	0.568	0.014	2.56608e-124
Fermt1	3.89044e-128	1.52087	0.615	0.026	7.2763e-124
Cgn	5.38678e-128	1.3172	0.688	0.044	1.00749e-123
Anxa5	9.19292e-127	2.10616	1	0.949	1.71935e-122
Ankrd1	5.27619e-126	1.65229	0.641	0.025	9.86806e-122
Slc44a3	4.10102e-125	1.71704	0.641	0.038	7.67014e-121
Rab25	1.59671e-124	1.1872	0.552	0.011	2.98633e-120
B230206H07Rik	9.52054e-122	1.75703	0.75	0.111	1.78063e-117
Ocln	1.14131e-121	1.61274	0.594	0.025	2.1346e-117
Wfdc2	1.59476e-121	1.13097	0.573	0.016	2.98269e-117
Msmo1	5.69078e-121	2.20842	0.87	0.367	1.06435e-116
Prox1	5.8666e-121	1.8279	0.719	0.074	1.09723e-116
Hhex	1.0396e-119	2.16364	0.948	0.327	1.94437e-115
Rab27b	1.29739e-118	1.95649	0.755	0.115	2.42651e-114
Aadac	6.8316e-118	1.68958	0.755	0.076	1.27771e-113
Dbi	1.14095e-117	1.67738	1	0.712	2.13391e-113
Fdft1	3.00848e-116	2.09238	0.932	0.441	5.62677e-112
Ptprf	5.59734e-116	2.00359	0.792	0.129	1.04687e-111
Dsp	9.33101e-116	1.45221	0.589	0.022	1.74518e-111
Pah	2.55468e-114	1.79683	0.917	0.176	4.77801e-110
Ttr	1.10186e-113	1.83931	0.984	0.432	2.06082e-109
Plet1os	1.27784e-113	1.4217	0.839	0.135	2.38995e-109
Palmd	2.16781e-113	1.79012	0.755	0.092	4.05445e-109
Irf6	1.4692e-111	1.73141	0.635	0.034	2.74784e-107
Spint2	2.98169e-111	1.99168	0.953	0.465	5.57666e-107
Elf3	1.69078e-110	1.55216	0.526	0.019	3.16227e-106
Sh2d4a	2.65482e-109	1.44569	0.599	0.044	4.96531e-105
Lcn2	5.44855e-109	1.57359	0.625	0.037	1.01904e-104
Nipal2	1.45992e-108	1.26411	0.552	0.021	2.7305e-104
Pik3ap1	1.67459e-108	2.09985	0.849	0.186	3.13198e-104
Cystm1	1.63233e-107	1.6677	0.922	0.296	3.05294e-103
Aldoc	4.18566e-107	1.56768	0.604	0.041	7.82844e-103
Llgl2	7.06184e-106	2.0405	0.74	0.112	1.32078e-101
Hmgcs1	8.18382e-104	2.37314	0.896	0.288	1.53062e-99
Rnf128	2.14481e-102	1.70625	0.677	0.069	4.01144e-98
Il17re	2.34807e-102	1.48788	0.542	0.036	4.39159e-98
Prss8	4.03671e-102	1.38822	0.552	0.081	7.54986e-98
Pdgfc	3.76528e-101	1.72794	0.766	0.124	7.0422e-97
Chrnb1	4.14785e-101	1.47374	0.682	0.08	7.75772e-97
Clmn	2.23693e-100	1.44618	0.641	0.172	4.18372e-96
Idi1	2.43901e-100	1.82353	0.88	0.193	4.56169e-96
Lamc2	9.21183e-99	1.30143	0.5	0.067	1.72289e-94
Tmc4	1.25396e-98	1.6597	0.589	0.081	2.34528e-94
Cldn4	5.79973e-98	1.41039	0.5	0.02	1.08472e-93
Alcam	8.68081e-98	1.8656	0.906	0.275	1.62357e-93
Foxa2	8.76938e-98	1.37488	0.516	0.018	1.64014e-93
Prxl2a	1.3328e-97	1.70209	0.776	0.151	2.49274e-93
Slc38a4	4.26638e-97	1.5621	0.708	0.078	7.97941e-93
Cblc	1.53653e-95	1.46867	0.578	0.038	2.87378e-91
Cadm1	2.3763e-95	2.08856	0.911	0.304	4.44439e-91
Tmem184a	1.22912e-94	1.47469	0.641	0.156	2.29883e-90
Ptgr1	1.26007e-94	1.52088	0.74	0.13	2.3567e-90
Plekhb1	3.04383e-93	1.7116	0.734	0.113	5.69288e-89
Grb7	3.76427e-93	1.66741	0.656	0.065	7.04032e-89
Qpct	9.35753e-93	1.81096	0.885	0.293	1.75014e-88
Chka	6.85739e-91	1.97855	0.802	0.266	1.28254e-86
Osgin1	2.6331e-90	2.20497	0.927	0.395	4.92468e-86
Ezr	3.88308e-90	2.07495	0.828	0.243	7.26252e-86
Slc12a8	7.58597e-90	1.47819	0.589	0.152	1.4188e-85
Agt	1.01692e-89	1.87873	0.682	0.107	1.90195e-85
Cyp51	1.02338e-89	1.74035	0.729	0.146	1.91403e-85
Pak6	3.17661e-88	1.0057	0.516	0.032	5.94122e-84
Myrf	1.443e-87	1.10612	0.604	0.056	2.69885e-83
Tnfrsf12a	4.6488e-87	1.3455	0.729	0.152	8.69465e-83
Onecut1	1.43086e-86	1.05164	0.547	0.035	2.67615e-82
Cyp4f14	2.13324e-86	1.55092	0.594	0.053	3.98979e-82
Gpt2	3.80147e-85	1.6437	0.828	0.187	7.10989e-81
Sdc4	9.08664e-85	1.81137	0.969	0.518	1.69948e-80
Bicc1	9.65553e-85	1.98552	0.927	0.357	1.80587e-80
Tnfrsf19	1.30244e-84	1.69751	0.594	0.067	2.43595e-80
Osbpl3	6.76325e-84	1.39659	0.594	0.065	1.26493e-79
Rap1gap	2.17852e-83	1.21604	0.562	0.052	4.07449e-79
Pamr1	1.20101e-82	1.9146	0.875	0.304	2.24625e-78
Cpn1	4.94687e-81	1.44849	0.604	0.065	9.25213e-77
Mgst1	1.07222e-79	1.49975	0.99	0.577	2.00537e-75
Sgms2	1.9308e-79	1.30096	0.609	0.093	3.61117e-75
Tmprss6	2.31511e-79	1.24533	0.62	0.073	4.32995e-75
RP24.230J14.5	1.24277e-78	1.0972	0.984	0.63	2.32435e-74
Atp1a1	1.06506e-77	1.7854	0.932	0.54	1.99198e-73
Stxbp6	1.9248e-77	1.21349	0.542	0.064	3.59995e-73
Ptp4a1	2.31927e-76	1.81099	0.917	0.49	4.33773e-72
Pdgfd	8.74521e-76	1.75825	0.812	0.279	1.63562e-71
Mmp15	4.26735e-75	1.01561	0.521	0.042	7.98122e-71
Clcf1	1.12783e-74	1.43027	0.594	0.079	2.10937e-70
Nhsl1	2.12521e-74	1.42422	0.667	0.109	3.97477e-70
Eno1	1.05073e-73	1.41526	0.99	0.771	1.96517e-69
Plscr1	1.13119e-73	1.26331	0.719	0.149	2.11567e-69
Fam234b	1.97195e-73	1.53953	0.656	0.131	3.68814e-69
Rbm47	2.30545e-73	1.10875	0.755	0.169	4.31188e-69
Rida	9.78935e-73	1.1533	0.849	0.218	1.8309e-68
Pipox	2.16169e-72	1.20799	0.656	0.094	4.043e-68
Tesc	2.45541e-72	1.463	0.688	0.15	4.59235e-68
Akr1c19	3.19093e-72	1.39888	0.661	0.102	5.96799e-68
Fdps	1.28866e-71	1.29835	0.833	0.266	2.41018e-67
Rassf7	1.3075e-71	1.23337	0.5	0.041	2.44541e-67
Mal	1.48842e-71	1.28828	0.557	0.062	2.7838e-67
Ddr1	2.16012e-71	1.44267	0.781	0.204	4.04007e-67
X0610040J01Rik	2.34966e-70	1.39154	0.573	0.08	4.39457e-66
Dixdc1	6.8934e-70	1.21418	0.578	0.082	1.28927e-65
Car2	9.20106e-70	1.47156	0.526	0.06	1.72087e-65
Slc27a1	5.01691e-69	1.58089	0.776	0.248	9.38313e-65
X4933431E20Rik	7.02522e-67	1.32585	0.745	0.333	1.31393e-62
Klc3	1.04322e-66	1.39752	0.531	0.079	1.95113e-62
Adgrg1	4.90199e-66	1.545	0.776	0.254	9.16819e-62
Idh2	6.4365e-66	1.63637	0.964	0.593	1.20382e-61
Fam20c	3.47851e-65	1.74962	0.641	0.142	6.50586e-61
Adam33	2.56294e-64	1.57813	0.661	0.173	4.79347e-60
F11r	2.63532e-64	1.51177	0.953	0.537	4.92885e-60
Id2	4.15336e-64	1.39836	0.995	0.784	7.76803e-60
Cyb561	5.65971e-64	1.50961	0.542	0.086	1.05854e-59
Pcbd1	8.83511e-64	1.06515	0.714	0.15	1.65243e-59
Tecr	8.46432e-63	1.36962	0.958	0.671	1.58308e-58
Pld1	1.84907e-62	1.21057	0.901	0.417	3.45831e-58
Insig1	5.37949e-62	1.61667	0.807	0.303	1.00613e-57
Lipt2	1.1691e-61	1.28111	0.526	0.09	2.18657e-57
Emp2	7.21637e-61	1.51964	0.844	0.322	1.34968e-56
Cfi	1.35575e-60	1.21467	0.526	0.075	2.53566e-56
Epb41l5	3.17597e-60	1.03408	0.583	0.183	5.94002e-56
Hmgcr	1.34234e-59	1.28235	0.609	0.122	2.51057e-55
Adk	2.23063e-59	1.38239	0.901	0.434	4.17195e-55
Echdc2	3.52905e-59	1.41178	0.729	0.204	6.60039e-55
Lratd2	1.03545e-58	1.03175	0.594	0.101	1.9366e-54
Anxa9	1.63165e-58	1.24952	0.682	0.212	3.05168e-54
Nedd4l	2.59457e-58	1.37302	0.635	0.166	4.85262e-54
Sox4	4.60864e-57	1.06041	0.714	0.178	8.61955e-53
Sestd1	6.6782e-57	1.29314	0.594	0.125	1.24902e-52
Casp12	4.25779e-55	1.30134	0.781	0.29	7.96335e-51
Gjb1	5.37444e-55	1.19656	0.536	0.089	1.00518e-50
Cxxc5	7.85956e-55	1.18999	0.682	0.179	1.46997e-50
Ccnd1	1.30761e-54	1.80501	0.839	0.5	2.44563e-50
Nectin2	1.77736e-54	1.68821	0.76	0.331	3.3242e-50
Retreg1	1.82775e-54	1.11807	0.51	0.082	3.41844e-50
Dync2li1	1.41126e-53	1.05205	0.641	0.154	2.63948e-49
Fam149a	1.60359e-53	1.28469	0.604	0.132	2.9992e-49
Itih5	6.79829e-53	1.51771	0.693	0.244	1.27148e-48
Crot	7.4219e-53	1.14789	0.896	0.418	1.38812e-48
Shroom3	1.08907e-52	1.12708	0.547	0.171	2.03689e-48
Efemp1	1.25113e-52	1.07357	0.885	0.37	2.33998e-48
Tgif1	8.18068e-52	1.29035	0.724	0.245	1.53003e-47
Cbs	4.24388e-51	1.11262	0.677	0.169	7.93733e-47
RP24.394C15.7	1.1443e-50	1.02637	0.849	0.378	2.14018e-46
Acsm3	1.82979e-50	1.05257	0.531	0.088	3.42226e-46
Bsg	3.27205e-48	1.23289	0.995	0.918	6.11972e-44
Ift57	3.62783e-47	1.11873	0.547	0.125	6.78513e-43
Apobec3	4.17019e-47	1.02083	0.901	0.434	7.7995e-43
Itga3	2.10917e-46	1.41042	0.552	0.126	3.94477e-42
Cyp2j6	9.13593e-46	1.28766	0.604	0.194	1.70869e-41
Fga	1.9614e-45	1.15709	0.688	0.222	3.66841e-41
Plxnb1	6.01048e-45	1.21101	0.505	0.106	1.12414e-40
Plscr2	9.91785e-45	1.19236	0.635	0.239	1.85494e-40
Cryab	1.22932e-44	1.2028	0.901	0.446	2.2992e-40
Cd9	2.40108e-44	1.06244	0.958	0.684	4.49074e-40
Hmgn1	3.96413e-44	1.10522	0.943	0.617	7.41411e-40
H3f3b	4.1801e-44	1.09595	0.995	0.966	7.81804e-40
Atf3	2.73352e-43	1.90892	0.833	0.437	5.1125e-39
Pik3ip1	3.7114e-43	1.16624	0.656	0.24	6.94142e-39
Carmil1	5.30967e-43	1.05778	0.589	0.177	9.93068e-39
Tmbim6	1.9644e-42	1.22029	0.984	0.951	3.67401e-38
Eepd1	6.88283e-42	1.35089	0.542	0.171	1.2873e-37
Slc6a6	1.2136e-41	1.4612	0.859	0.516	2.26979e-37
Tmem45a	3.34448e-41	1.09935	0.656	0.212	6.25519e-37
Fads2	3.40522e-41	1.15148	0.646	0.227	6.36879e-37
Dhcr7	4.10255e-41	1.15867	0.552	0.182	7.673e-37
Ldlr	7.98338e-41	1.4019	0.688	0.284	1.49313e-36
Dnajc1	5.45128e-40	1.3162	0.823	0.488	1.01955e-35
Lrrc42	1.17886e-39	1.08801	0.547	0.153	2.20483e-35
Atoh8	1.39179e-39	1.25535	0.62	0.206	2.60306e-35
Jpt2	3.2535e-39	1.27862	0.609	0.223	6.08502e-35
Gna14	3.88416e-39	1.12982	0.5	0.12	7.26455e-35
Ccn1	4.84905e-39	1.35064	0.953	0.644	9.06918e-35
Lss	2.20085e-38	1.22903	0.51	0.162	4.11625e-34
Gstm5	2.26122e-38	1.00396	0.708	0.286	4.22917e-34
Slc35f5	6.27416e-38	1.2081	0.672	0.315	1.17346e-33
Atp6v0e2	8.44566e-38	1.10032	0.63	0.214	1.57959e-33
Paics	8.98498e-38	1.18037	0.891	0.594	1.68046e-33
Cdc42ep1	1.42602e-37	1.09797	0.948	0.714	2.66709e-33
Fkbp4	1.45769e-37	1.18735	0.844	0.537	2.72632e-33
Mfge8	1.91372e-37	1.18232	0.969	0.751	3.57923e-33
Perp	2.06438e-37	1.0857	0.5	0.123	3.86102e-33
Gprc5c	2.18572e-37	1.30221	0.74	0.484	4.08795e-33
B4galnt1	9.29118e-37	1.10451	0.562	0.207	1.73773e-32
Acss2	3.4728e-36	1.0195	0.661	0.245	6.49517e-32
St3gal5	4.58359e-36	1.10994	0.87	0.483	8.57269e-32
Stt3b	6.52213e-36	1.24415	0.797	0.428	1.21983e-31
Arhgap24	2.1675e-35	1.18836	0.703	0.291	4.05387e-31
Ahsg	2.54898e-35	1.40031	0.818	0.443	4.76736e-31
Epb41l1	3.06358e-35	1.21676	0.641	0.258	5.72982e-31
Akr1e1	2.34286e-34	1.04866	0.646	0.269	4.38185e-30
Deptor	6.88984e-33	1.10615	0.719	0.379	1.28861e-28
Arrdc1	2.52673e-32	1.00156	0.646	0.278	4.72575e-28
Aplp2	5.92213e-32	1.07639	0.958	0.831	1.10762e-27
Slc9a3r1	8.24085e-32	1.13862	0.786	0.452	1.54129e-27
Septin9	2.15082e-31	1.21258	0.885	0.653	4.02268e-27
Agrn	2.25432e-31	1.40132	0.661	0.331	4.21625e-27
Cfb	3.19448e-31	1.06677	0.724	0.364	5.97464e-27
Ctnnb1	9.1973e-30	1.08854	0.964	0.838	1.72017e-25
Atxn10	2.69827e-29	1.16732	0.823	0.57	5.04657e-25
Slc2a1	3.43373e-29	1.07038	0.589	0.246	6.42211e-25
Nucb2	6.44797e-29	1.19109	0.708	0.364	1.20596e-24
Fn1	1.96233e-28	1.00317	0.802	0.535	3.67014e-24
Lrrfip1	4.5966e-28	1.07388	0.708	0.395	8.59703e-24
Lasp1	7.4483e-28	1.11783	0.88	0.693	1.39306e-23
Larp4b	2.72953e-25	1.00067	0.682	0.341	5.10504e-21
Papss1	4.42532e-24	1.00803	0.651	0.325	8.27667e-20
Fads1	6.25894e-23	1.03852	0.828	0.599	1.17061e-18
Pacsin2	1.77033e-21	1.02722	0.719	0.44	3.31106e-17

## Sheet: cells in e1 vs other EC
Comparing cell in cluster e1 to all other cells of the endothelial cell dataset using FindMarkers()
gene	p_val	avg_log2FC	pct.1	pct.2	p_val_adj
Bmp4	5.7556e-94	2.61191	0.961	0.433	8.15914e-90
Gpm6a	3.50354e-84	2.27086	0.961	0.373	4.96662e-80
Ctsh	4.18751e-79	2.08146	0.914	0.52	5.93622e-75
Entpd1	1.68132e-77	2.01164	0.967	0.578	2.38343e-73
Prss23	2.05036e-77	2.2803	0.901	0.408	2.90659e-73
Rspo3	2.91152e-77	1.98664	1	0.672	4.12737e-73
Prss23os	2.82085e-71	1.90703	0.882	0.306	3.99883e-67
Vwf	4.12172e-69	2.15248	0.974	0.592	5.84295e-65
Fmo2	6.85188e-68	2.43001	0.849	0.391	9.71323e-64
Selp	1.72221e-64	1.82898	0.974	0.529	2.4414e-60
Cyp1b1	7.78499e-64	1.964	0.664	0.094	1.1036e-59
Edn1	1.71115e-62	2.0035	0.914	0.366	2.42573e-58
Wnt9b	1.09636e-49	1.63827	0.888	0.362	1.5542e-45
Amigo2	8.80581e-49	2.00289	0.882	0.497	1.24831e-44
Chn2	5.10016e-48	1.57174	0.75	0.209	7.22999e-44
Rbms3	4.9859e-46	1.15879	0.849	0.273	7.06801e-42
Cdh13	1.56256e-45	1.43696	0.98	0.774	2.21509e-41
Fstl1	2.26576e-45	1.5825	0.875	0.528	3.21193e-41
Rbp1	7.50047e-45	1.18941	0.875	0.388	1.06327e-40
AU021092	1.46604e-42	1.44586	0.934	0.557	2.07825e-38
Tmem176a	1.73805e-42	1.1961	0.987	0.709	2.46385e-38
Jam2	3.64354e-42	1.32959	1	0.903	5.16508e-38
Art4	4.28428e-42	1.79299	0.645	0.201	6.0734e-38
Tspan13	1.39026e-41	1.36547	0.888	0.493	1.97083e-37
Tmem176b	4.5674e-41	1.21936	0.993	0.822	6.47474e-37
Fxyd6	5.09337e-39	1.43667	0.664	0.206	7.22037e-35
Icam1	7.86064e-39	1.65856	0.901	0.629	1.11432e-34
Plvap	9.80671e-36	1.18504	1	0.923	1.3902e-31
Lbp	1.53949e-34	1.2239	0.947	0.665	2.18238e-30
Bcam	1.62701e-34	1.32332	0.914	0.561	2.30645e-30
Klk8	3.78169e-34	1.08702	0.645	0.174	5.36093e-30
Fam122b	5.84914e-34	1.37337	0.579	0.164	8.29175e-30
Hs3st1	9.95816e-34	1.43205	0.52	0.131	1.41167e-29
Vcam1	2.77731e-33	1.42667	0.908	0.669	3.93711e-29
Id2	9.34823e-33	1.10266	0.974	0.835	1.32521e-28
Ecm1	1.17605e-32	1.22003	0.954	0.794	1.66717e-28
Mras	2.80731e-31	1.32382	0.533	0.148	3.97964e-27
Fbln2	1.60136e-29	1.16252	0.822	0.427	2.27009e-25
Pltp	2.89914e-29	1.26492	0.882	0.722	4.10982e-25
Csrp2	3.1277e-29	1.00046	0.908	0.585	4.43383e-25
Ccn1	2.14618e-28	1.8822	0.757	0.506	3.04242e-24
Bambi	3.9989e-28	1.34625	0.664	0.326	5.66884e-24
Tgfb2	1.10455e-27	1.1131	0.566	0.168	1.56581e-23
Rpa1	1.27822e-27	1.33273	0.836	0.564	1.812e-23
Fbln5	4.89876e-27	1.42918	0.658	0.313	6.94448e-23
Nqo1	3.71658e-26	1.04326	0.743	0.331	5.26863e-22
Mcfd2	9.14027e-26	1.0111	0.967	0.824	1.29572e-21
Ptgs1	2.77567e-25	1.02505	0.967	0.873	3.93478e-21
Alcam	9.27883e-25	1.07065	0.52	0.162	1.31537e-20
Ephx1	9.47439e-25	1.16883	0.783	0.436	1.34309e-20
Ccn2	2.33004e-24	1.21983	0.664	0.291	3.30306e-20
Ctnnal1	9.87439e-24	1.09058	0.77	0.472	1.39979e-19
Hpse	3.27079e-23	1.10809	0.809	0.503	4.63667e-19
Gfpt2	5.70032e-23	1.09266	0.52	0.161	8.08077e-19
Eln	4.96191e-22	1.08296	0.566	0.209	7.03401e-18
Prelp	5.00016e-22	1.10287	0.947	0.805	7.08822e-18
Slc52a3	1.536e-21	1.31048	0.572	0.264	2.17743e-17
Ackr3	1.0263e-19	1.22536	0.539	0.22	1.45488e-15
Lmcd1	7.35293e-19	1.06676	0.691	0.376	1.04235e-14
Cebpd	5.40813e-18	1.18289	0.763	0.549	7.66657e-14
Cfh	8.5955e-16	1.01377	0.809	0.592	1.2185e-11

## Sheet: cells in e3,5,6,7,8 vs other EC
Comparing cell in clusters e3, e5, e6, e7, e8 to all other cells of the endothelial cell dataset using FindMarkers()
gene	p_val	avg_log2FC	pct.1	pct.2	p_val_adj
Dnase1l3	1.04568e-149	2.61702	0.994	0.947	1.48236e-145
Stab2	1.50146e-111	3.41437	0.947	0.858	2.12847e-107
Bmp2	5.12741e-75	2.30922	0.884	0.659	7.26861e-71
Mrc1	1.65544e-72	1.97029	0.959	0.884	2.34675e-68
Gatm	1.45363e-71	2.2041	0.837	0.53	2.06066e-67
Oit3	3.07909e-69	1.85242	0.97	0.868	4.36492e-65
Plxnc1	7.49454e-66	2.19517	0.893	0.669	1.06243e-61
Kdr	5.41407e-62	1.70747	0.986	0.944	7.67498e-58
Mt1	2.59293e-60	1.42846	0.816	0.417	3.67574e-56
Maf	2.48939e-56	1.65322	0.919	0.811	3.52896e-52
Adam23	3.05455e-56	2.09917	0.73	0.394	4.33013e-52
Clec4g	3.07956e-53	1.35746	0.994	0.97	4.36559e-49
Clec1b	9.46882e-46	1.52057	0.752	0.411	1.3423e-41
Fcgr2b	1.13766e-45	1.78618	0.973	0.937	1.61275e-41
Myo10	1.62408e-42	1.53339	0.787	0.457	2.3023e-38
Gm17167	6.13904e-40	1.05234	0.636	0.248	8.70271e-36
Slc40a1	1.12516e-37	1.45696	0.749	0.394	1.59502e-33
Aass	2.61688e-37	1.44876	0.587	0.272	3.7097e-33
Dpp4	3.87324e-37	1.38477	0.907	0.772	5.4907e-33
Tpbgl	3.89397e-36	1.37016	0.902	0.752	5.5201e-32
Plpp3	5.75235e-33	1.21038	0.975	0.95	8.15453e-29
Kit	7.89424e-33	1.56397	0.821	0.692	1.11909e-28
Mertk	1.26323e-32	1.28983	0.756	0.444	1.79076e-28
Myo7a	6.3429e-32	1.25355	0.791	0.5	8.9917e-28
Enpep	9.01073e-32	1.33297	0.597	0.338	1.27736e-27
Col13a1	1.67942e-31	1.36888	0.627	0.301	2.38075e-27
Dlc1	8.49224e-29	1.07751	0.82	0.566	1.20386e-24
Fyn	1.36359e-28	1.18556	0.757	0.52	1.93302e-24
Ralgapa2	3.62052e-27	1.33053	0.789	0.586	5.13245e-23
Hipk2	3.86394e-26	1.21048	0.675	0.411	5.47752e-22
Tmem106a	5.57264e-26	1.15982	0.837	0.619	7.89977e-22
Arhgap23	4.39864e-25	1.24578	0.736	0.493	6.23552e-21
Cyp4b1	7.50359e-25	1.1258	0.939	0.891	1.06371e-20
Chst15	2.01172e-23	1.12558	0.818	0.636	2.85182e-19
Sgpp1	1.04512e-22	1.07611	0.633	0.361	1.48156e-18
Emilin1	2.73361e-22	1.22887	0.775	0.54	3.87516e-18
Fam167b	9.08315e-22	1.04709	0.904	0.775	1.28763e-17
Akr1b8	3.08885e-21	1.18218	0.612	0.381	4.37875e-17
Itpkb	3.45456e-21	1.03292	0.734	0.53	4.89718e-17
Arhgap45	1.12165e-20	1.1884	0.733	0.503	1.59005e-16
Myo18a	8.20353e-20	1.05938	0.648	0.397	1.16293e-15
Serpina3f	1.01667e-19	1.04112	0.544	0.272	1.44123e-15
Raph1	2.71801e-19	1.09134	0.746	0.543	3.85305e-15
Cxcl10	1.12478e-18	1.20635	0.524	0.252	1.59448e-14
Inpp5a	3.06505e-17	1.01598	0.655	0.414	4.34502e-13
Fam124a	6.49693e-17	1.00307	0.861	0.728	9.21004e-13
Tmcc2	6.41473e-16	1.14601	0.549	0.321	9.09352e-12
Pcdh12	1.43647e-15	1.01071	0.648	0.427	2.03635e-11
Nav1	9.53479e-15	1.00576	0.8	0.685	1.35165e-10

## Sheet: cells in e2 vs other EC
Comparing cell in cluster e2 to all other cells of the endothelial cell dataset using FindMarkers()
gene	p_val	avg_log2FC	pct.1	pct.2	p_val_adj
Sdc1	3.25578e-84	3.14519	0.719	0.191	4.61539e-80
Gja5	2.1683e-61	2.73311	0.641	0.143	3.07378e-57
Adgrg6	6.60806e-61	2.16996	0.734	0.136	9.36759e-57
Cyp1a1	1.71777e-58	2.92261	0.586	0.139	2.43511e-54
Ly6a	7.74134e-56	1.91517	0.992	0.921	1.09741e-51
Ednrb	5.66051e-54	2.73082	0.734	0.27	8.02434e-50
Vegfc	7.71015e-54	2.14024	0.617	0.134	1.09299e-49
Atp13a3	4.49414e-43	1.87381	0.555	0.088	6.3709e-39
Cd34	4.06697e-42	2.10844	0.766	0.429	5.76534e-38
Ldb2	7.44874e-41	1.86653	0.867	0.553	1.05593e-36
Jag1	1.35899e-38	1.41137	0.656	0.167	1.92651e-34
Cavin3	3.44776e-37	1.78184	0.641	0.195	4.88755e-33
Mecom	5.76949e-37	1.77171	0.75	0.275	8.17883e-33
Ace	2.82676e-36	1.72034	0.609	0.147	4.00721e-32
Sncg	4.27761e-36	1.39064	0.547	0.102	6.06394e-32
Ly6c1	3.42407e-35	1.92644	0.508	0.152	4.85397e-31
Plac8	8.35866e-32	1.6227	0.727	0.337	1.18492e-27
Ehd2	8.15456e-31	1.87339	0.609	0.234	1.15599e-26
Cd200	7.49708e-29	2.03526	0.703	0.305	1.06279e-24
Tm4sf1	3.39394e-28	1.24895	0.984	0.94	4.81125e-24
Ly6e	1.64532e-27	1.16579	1	0.983	2.3324e-23
Slc12a7	5.72574e-26	1.7194	0.617	0.265	8.11681e-22
Cd63	5.6158e-24	1.14741	0.586	0.251	7.96096e-20
Abcg2	1.26487e-22	1.50526	0.617	0.349	1.79307e-18
Cd36	1.39044e-21	1.31292	0.984	0.882	1.97109e-17
Fbln2	2.20029e-21	1.7583	0.789	0.441	3.11913e-17
Gask1b	3.26386e-21	1.49522	0.547	0.244	4.62685e-17
Msr1	4.48467e-21	1.53247	0.766	0.517	6.35747e-17
Utrn	8.52237e-21	1.51113	0.852	0.62	1.20813e-16
Col5a2	8.68229e-21	1.48724	0.516	0.169	1.2308e-16
Efnb1	1.85572e-20	1.52327	0.797	0.557	2.63066e-16
Tsc22d1	7.87828e-20	1.27891	0.969	0.85	1.11683e-15
Cst3	2.17074e-19	1.07373	1	0.976	3.07724e-15
Ehd4	3.90334e-19	1.55842	0.797	0.552	5.53338e-15
Clu	4.75445e-19	1.59311	0.797	0.606	6.73991e-15
Hmcn1	1.2908e-18	1.02966	0.672	0.347	1.82984e-14
Ephx1	2.51555e-15	1.24657	0.703	0.455	3.56604e-11
Tspan13	1.57597e-14	1.13096	0.805	0.513	2.2341e-10
Fbn1	3.1394e-14	1.06636	0.5	0.211	4.45042e-10
Ltbp4	3.73357e-14	1.01679	1	0.96	5.29271e-10
Dll4	6.70882e-14	1.29296	0.688	0.464	9.51042e-10
Lrg1	6.14094e-13	1.42946	0.648	0.375	8.7054e-09
Anxa6	3.78322e-12	1.22655	0.57	0.32	5.36309e-08
Insr	6.07831e-12	1.10432	0.656	0.434	8.61662e-08
Pdia5	4.253e-11	1.05885	0.555	0.33	6.02905e-07
Septin4	1.3026e-10	1.02541	0.68	0.439	1.84657e-06
Fbln5	4.0196e-10	1.05346	0.609	0.328	5.69819e-06
Lepr	7.89429e-10	1.00023	0.531	0.313	1.11909e-05
Efna1	1.02558e-09	1.02433	0.812	0.644	1.45386e-05
Sox17	2.02277e-08	1.11003	0.617	0.466	0.000286748
Gbp4	4.18678e-08	1.03914	0.703	0.608	0.000593517
Il2rg	2.1479e-07	1.02501	0.602	0.401	0.00304486
Acvrl1	4.51394e-07	1.11831	0.531	0.344	0.00639896
Slc6a6	3.16657e-06	1.10365	0.688	0.551	0.0448893

## Sheet: cells in i6c vs i1c i2c i4c i7c
Comparing cell in cluster i6c to i1c, i2c, i4c, i7c using FindMarkers()
gene	p_val	avg_log2FC	pct.1	pct.2	p_val_adj
Cd79a	8.81951e-94	4.87669	1	0.495	1.16656e-89
Tyrobp	2.35064e-82	-3.58575	0.86	0.989	3.10919e-78
Ighd	2.8059e-66	4.6547	1	0.457	3.71136e-62
Ctsb	6.4538e-64	-4.20353	0.947	1	8.53645e-60
Igkc	4.50002e-58	3.99987	0.982	0.516	5.95217e-54
Ighm	4.04243e-57	3.87856	1	0.651	5.34693e-53
Fcer1g	7.48251e-56	-3.68633	0.842	1	9.89712e-52
Cd79b	9.86236e-56	3.67701	1	0.634	1.30449e-51
H2.DMb2	4.84769e-55	3.26739	0.965	0.484	6.41204e-51
Fcmr	6.44469e-55	4.30751	0.982	0.366	8.52439e-51
Iglc2	1.19168e-54	3.31982	0.965	0.441	1.57623e-50
Cd19	9.10822e-54	4.27865	0.965	0.36	1.20474e-49
Gimap6	1.73331e-50	3.1326	0.982	0.71	2.29264e-46
Cd55	1.85515e-44	2.93694	0.947	0.559	2.4538e-40
Ms4a1	4.92881e-41	3.71099	0.86	0.323	6.51934e-37
Iglj2	1.12981e-39	1.50392	0.965	0.274	1.49439e-35
Grn	6.79034e-38	-3.71399	0.895	0.995	8.98159e-34
Lyz2	9.17027e-38	-4.38819	0.877	0.984	1.21295e-33
H2.Ob	1.05623e-37	3.45008	0.982	0.43	1.39708e-33
C1qc	3.1658e-37	-4.54604	0.877	0.962	4.1874e-33
Fcer2a	1.14421e-36	3.45158	0.86	0.231	1.51344e-32
C1qb	5.12416e-36	-4.47102	0.877	0.968	6.77773e-32
Csf1r	6.86072e-36	-4.97397	0.842	0.962	9.07468e-32
Ccr7	1.36297e-35	3.92925	0.895	0.301	1.80281e-31
C1qa	2.39039e-35	-4.40776	0.86	0.962	3.16177e-31
Iglc3	3.48283e-34	2.48019	0.947	0.376	4.60673e-30
Ctsd	2.31067e-33	-3.5319	0.895	1	3.05632e-29
Ltb	1.30225e-32	2.91791	0.895	0.317	1.72249e-28
S1pr1	3.43504e-32	2.66637	0.877	0.452	4.54353e-28
Foxp1	4.8113e-31	2.74655	0.93	0.608	6.3639e-27
Gm26917	7.21832e-31	2.77057	1	0.925	9.54768e-27
RP23.247I11.8	1.46575e-30	1.54046	0.912	0.253	1.93874e-26
Gpx1	1.6641e-30	-1.95627	0.947	0.995	2.20111e-26
Cd68	3.74808e-30	-3.61262	0.667	0.962	4.95758e-26
Wfdc17	4.64701e-30	-3.12906	0.86	0.952	6.14659e-26
Gm8369	6.9219e-29	2.73251	0.842	0.231	9.1556e-25
Cd37	8.21347e-29	2.5647	1	0.758	1.0864e-24
Shisa5	1.16287e-28	2.29374	0.982	0.892	1.53813e-24
Ly6d	3.34803e-27	2.57367	0.93	0.489	4.42843e-23
Ifitm3	9.08995e-27	-3.0816	0.912	0.989	1.20233e-22
Tmsb10	1.45016e-26	1.57546	1	0.855	1.91813e-22
Apoe	1.62084e-26	-3.04763	0.982	1	2.14388e-22
Aif1	2.68886e-26	-3.09025	0.702	0.93	3.55655e-22
Cst3	2.87971e-25	-1.82818	0.965	1	3.80899e-21
Cd22	4.7379e-25	2.87984	0.912	0.441	6.26682e-21
Selenop	5.30037e-25	-2.79315	1	1	7.0108e-21
Dusp2	5.5851e-25	2.80806	0.877	0.419	7.38742e-21
Blk	7.43931e-25	2.68656	0.772	0.167	9.83997e-21
Cxcr5	1.95784e-24	3.25289	0.789	0.21	2.58963e-20
Gm16083	2.73936e-24	0.884312	0.719	0.065	3.62335e-20
Ripor2	2.98561e-24	2.70126	0.895	0.36	3.94906e-20
Itm2b	6.15762e-24	-1.75768	0.982	1	8.14468e-20
Apobec3	6.88909e-24	2.32525	1	0.672	9.1122e-20
Ctsa	7.4775e-24	-2.32779	0.93	1	9.89049e-20
Sell	9.91587e-24	2.47593	0.912	0.457	1.31157e-19
Hpgd	3.68299e-23	-3.57877	0.754	0.914	4.87149e-19
Slc40a1	4.21108e-23	-4.33946	0.842	0.935	5.56999e-19
Iglj3	8.23e-23	0.629298	0.825	0.14	1.08858e-18
Ebf1	1.54141e-22	1.97147	0.842	0.36	2.03882e-18
Siglecg	1.83083e-22	2.90399	0.772	0.344	2.42164e-18
Creg1	1.9977e-22	-3.54613	0.754	0.957	2.64236e-18
Psap	3.77026e-22	-2.34676	1	0.995	4.98693e-18
Axl	4.14584e-22	-3.78758	0.579	0.914	5.4837e-18
Gimap3	5.16113e-22	2.63509	0.702	0.177	6.82663e-18
Gm28053	6.54548e-22	1.05132	0.825	0.177	8.65771e-18
Coro1a	9.09681e-22	1.86469	1	0.887	1.20324e-17
Ftl1	1.13151e-21	-1.26826	1	1	1.49665e-17
Cd5l	1.85653e-21	-4.69487	0.877	0.952	2.45563e-17
Clec4f	1.90285e-21	-4.66548	0.86	0.941	2.5169e-17
Vsig4	2.91665e-21	-4.14175	0.842	0.925	3.85785e-17
Npc2	3.40799e-21	-2.22359	0.842	0.989	4.50775e-17
Mpeg1	4.20703e-21	-3.14214	0.579	0.892	5.56463e-17
Ralgps2	6.43415e-21	2.16326	0.754	0.344	8.51045e-17
Cfp	8.36933e-21	-3.60255	0.842	0.941	1.10701e-16
Pltp	1.92216e-20	-2.8979	0.912	0.989	2.54244e-16
Ptprcap	1.93422e-20	2.3128	0.895	0.382	2.5584e-16
Zfp36l1	2.1093e-20	1.88922	1	0.892	2.78998e-16
Trf	2.58144e-20	-3.42731	0.895	0.978	3.41447e-16
Ifitm2	2.66377e-20	-2.52054	0.895	0.984	3.52336e-16
Lgals3bp	4.02959e-20	-3.04325	0.895	0.984	5.32994e-16
Il18bp	4.20207e-20	-3.57181	0.754	0.882	5.55808e-16
Gimap1	5.98067e-20	2.36178	0.842	0.435	7.91064e-16
Adgre1	6.51137e-20	-3.38495	0.649	0.876	8.6126e-16
Lamp1	9.6468e-20	-2.52756	0.895	0.989	1.27598e-15
Txn1	1.01286e-19	-2.20036	0.754	0.952	1.3397e-15
Add3	1.02442e-19	2.41151	0.737	0.532	1.355e-15
Ikzf3	1.09156e-19	2.2849	0.649	0.091	1.4438e-15
Folr2	1.1751e-19	-3.78116	0.789	0.898	1.55431e-15
Lgals3	1.2676e-19	-3.16676	0.684	0.909	1.67666e-15
Fcnaos	1.45895e-19	-2.09465	0.579	0.78	1.92976e-15
Sdc3	1.69311e-19	-3.84201	0.86	0.903	2.23947e-15
Rps27	2.98196e-19	0.983164	1	1	3.94424e-15
Mzb1	4.16621e-19	2.25677	0.772	0.263	5.51065e-15
Ets1	4.78471e-19	1.86259	0.877	0.446	6.32873e-15
Pax5	5.26927e-19	2.64469	0.684	0.199	6.96966e-15
Ccl6	6.55489e-19	-3.00609	0.702	0.876	8.67015e-15
AL603913.1	8.9309e-19	0.73076	0.579	0.043	1.18129e-14
X4930523C07Rik	9.31962e-19	2.47164	0.842	0.376	1.23271e-14
Btla	1.04244e-18	2.5422	0.702	0.188	1.37883e-14
Fcna	2.47908e-18	-4.19075	0.86	0.925	3.27908e-14
Apoc1	4.75615e-18	-2.7337	0.825	0.93	6.29096e-14
Gm37376	4.87365e-18	1.29001	1	0.984	6.44638e-14
Cd2	5.34136e-18	2.26757	0.667	0.156	7.06502e-14
Gm26669	6.38325e-18	1.37108	0.965	0.683	8.44312e-14
Gm22133	6.50575e-18	-1.10892	0.982	1	8.60516e-14
Fyb	9.59791e-18	-2.65562	0.439	0.86	1.26952e-13
Prdx1	1.08659e-17	-2.00359	0.895	0.968	1.43723e-13
Gm20425	1.30357e-17	-2.95345	0.912	0.984	1.72423e-13
RP24.378G4.3	1.45889e-17	1.82673	0.982	0.93	1.92967e-13
Fcgr3	1.56359e-17	-2.99863	0.596	0.882	2.06816e-13
Cd300c2	2.43878e-17	-2.76613	0.579	0.855	3.22577e-13
Arhgap45	5.20061e-17	2.26388	0.877	0.527	6.87884e-13
Lgmn	5.98386e-17	-2.72465	0.982	1	7.91485e-13
Bank1	8.06047e-17	2.16343	0.86	0.538	1.06616e-12
B3gnt5	1.15863e-16	1.92985	0.491	0.07	1.53253e-12
Lst1	1.8168e-16	-2.09038	0.404	0.79	2.40308e-12
Malat1	2.05911e-16	1.25962	1	1	2.72358e-12
Gimap1os	2.08069e-16	1.05088	0.719	0.161	2.75213e-12
Ablim1	2.51348e-16	2.59696	0.789	0.344	3.32459e-12
Vpreb3	2.80299e-16	1.95106	0.544	0.091	3.70752e-12
Ctsc	3.21275e-16	-2.55663	0.86	0.952	4.2495e-12
Rps19	3.51084e-16	1.03278	1	0.968	4.64379e-12
Ckb	3.92088e-16	-2.97159	0.596	0.849	5.18615e-12
Cd300ld	6.53107e-16	-3.15353	0.684	0.887	8.63865e-12
Pou2af1	7.25496e-16	2.33804	0.579	0.118	9.59613e-12
Sirpa	8.4273e-16	-3.03201	0.614	0.903	1.11468e-11
Rps3a1	8.90342e-16	1.10086	1	0.978	1.17766e-11
AW112010	1.84731e-15	-2.31194	0.807	0.909	2.44343e-11
Dgka	2.03275e-15	2.08119	0.596	0.194	2.68872e-11
Gngt2	2.44859e-15	-1.97414	0.842	0.935	3.23875e-11
H2.Oa	2.7487e-15	2.23701	0.789	0.392	3.6357e-11
Iglv3	2.79839e-15	1.71737	0.632	0.134	3.70143e-11
Fcrla	2.92693e-15	2.3335	0.719	0.269	3.87145e-11
Iglc1	3.23449e-15	2.10062	0.649	0.22	4.27826e-11
Gm29439	3.37642e-15	1.03936	0.614	0.113	4.46598e-11
Rpl13a	3.51849e-15	1.02671	1	0.995	4.65391e-11
Prdx5	3.53668e-15	-1.87078	0.789	0.968	4.67797e-11
Tbc1d10c	7.01309e-15	2.0305	0.772	0.296	9.27622e-11
Mir5121	7.5256e-15	0.60501	1	0.962	9.95411e-11
Gm26716	9.43884e-15	-1.71753	0.491	0.763	1.24848e-10
Rpl23a	9.56205e-15	0.870077	1	0.952	1.26477e-10
Rps24	9.81774e-15	0.940903	1	0.989	1.29859e-10
Mef2c	1.12171e-14	2.13047	0.772	0.403	1.48368e-10
Clec12a	1.19398e-14	-1.95848	0.596	0.876	1.57928e-10
Rpl17	1.87058e-14	0.957674	1	0.978	2.47422e-10
Cd24a	2.0027e-14	2.24284	0.632	0.376	2.64896e-10
Stk17b	2.17005e-14	1.86946	0.93	0.694	2.87032e-10
H2.Q6	3.01688e-14	1.74266	0.895	0.565	3.99043e-10
RP23.435I4.11	3.99638e-14	1.58316	0.596	0.156	5.28601e-10
Clec1b	4.55106e-14	-2.77357	0.807	0.887	6.01969e-10
Tlcd1	4.55807e-14	0.792297	1	0.919	6.02896e-10
Man2b1	4.75857e-14	-2.25585	0.807	0.952	6.29416e-10
Lrrk2	5.04711e-14	2.11209	0.596	0.231	6.67581e-10
Irf7	5.64734e-14	-2.41304	0.789	0.919	7.46974e-10
Serp1	6.45481e-14	1.53388	1	0.849	8.53778e-10
BC051537	7.78144e-14	1.37058	0.684	0.269	1.02925e-09
Fcgr4	8.13466e-14	-2.88531	0.579	0.823	1.07597e-09
Rps15a	1.00636e-13	0.99772	1	0.946	1.33111e-09
Lipa	1.67412e-13	-2.40706	0.649	0.898	2.21436e-09
C6	1.89877e-13	-3.43395	0.789	0.801	2.5115e-09
Igf1	2.93475e-13	-2.78781	0.561	0.823	3.8818e-09
Rps20	2.93823e-13	1.02581	1	0.973	3.8864e-09
Grap	4.04851e-13	1.99994	0.719	0.565	5.35496e-09
Tmem176b	4.38036e-13	-2.90344	0.789	0.962	5.7939e-09
Cr2	4.48008e-13	1.98171	0.491	0.102	5.92581e-09
Sat1	4.64385e-13	-1.60262	0.912	0.973	6.14242e-09
Alox5ap	4.96641e-13	-2.52406	0.579	0.855	6.56907e-09
Lpl	4.98318e-13	-3.22351	0.632	0.855	6.59125e-09
S100a10	5.11303e-13	1.42494	0.86	0.731	6.763e-09
Tgm2	5.93008e-13	-3.23715	0.965	0.978	7.84372e-09
Rpl18	6.26297e-13	0.953907	1	0.957	8.28402e-09
Rpl18a	6.58042e-13	0.768661	1	1	8.70392e-09
WI1.1993I8.1	6.99234e-13	-1.37299	0.298	0.715	9.24877e-09
Btg1	7.54599e-13	1.63119	0.965	0.801	9.98108e-09
Rpl12	7.5553e-13	1.17601	0.982	0.86	9.99339e-09
Sdcbp	8.5089e-13	-1.9122	0.86	0.973	1.12547e-08
Eif4a2	1.00364e-12	1.71988	0.912	0.801	1.32752e-08
Gpr18	1.36252e-12	2.08933	0.526	0.156	1.8022e-08
Rps6	1.36603e-12	0.878187	1	0.968	1.80684e-08
Cytip	1.45459e-12	1.82494	0.754	0.371	1.92399e-08
Fchsd2	1.61541e-12	1.9959	0.614	0.269	2.13671e-08
Gga2	1.66258e-12	2.15223	0.579	0.392	2.19909e-08
Slc11a1	1.67008e-12	-2.8288	0.544	0.715	2.20901e-08
Rpl5	1.72986e-12	0.99101	1	0.892	2.28808e-08
Pilra	1.97689e-12	-2.62751	0.509	0.763	2.61484e-08
Ddx5	2.07311e-12	1.28603	0.982	0.968	2.7421e-08
Clec4a3	2.29777e-12	-2.2278	0.404	0.672	3.03926e-08
Litaf	2.44222e-12	-2.63788	0.684	0.882	3.23033e-08
Hexa	2.89847e-12	-2.11434	0.719	0.946	3.83381e-08
Cd300a	2.94608e-12	-2.63938	0.474	0.769	3.89679e-08
Itm2c	3.09054e-12	-2.49216	0.596	0.876	4.08786e-08
Pxk	3.1294e-12	2.05631	0.719	0.419	4.13925e-08
Tmem86a	4.27668e-12	-2.7597	0.456	0.747	5.65677e-08
Ctsl	4.33329e-12	-2.40885	0.684	0.919	5.73165e-08
Rpl30	4.51435e-12	0.955825	1	0.941	5.97114e-08
Lrp1	5.28779e-12	-2.8443	0.544	0.817	6.99416e-08
Rps5	5.4878e-12	0.966526	0.982	0.995	7.25871e-08
Akr1a1	5.81413e-12	-1.65183	0.912	0.989	7.69035e-08
Rpl4	6.80798e-12	1.09228	1	0.995	9.00492e-08
Cadm1	7.23409e-12	-2.10223	0.193	0.661	9.56853e-08
Hmox1	8.42586e-12	-3.25402	0.737	0.892	1.11449e-07
Tcf3	8.75771e-12	2.0746	0.772	0.452	1.15838e-07
Rpl13	8.93926e-12	0.772649	1	1	1.1824e-07
Mafb	9.41556e-12	-2.40415	0.246	0.688	1.2454e-07
AC155839.1	9.58127e-12	0.772315	0.579	0.145	1.26732e-07
Rps15	1.0591e-11	0.991981	1	0.968	1.40088e-07
S1pr4	1.07929e-11	2.31874	0.614	0.258	1.42758e-07
Lsp1	1.25598e-11	1.42857	0.842	0.699	1.66129e-07
Swap70	1.28975e-11	2.13441	0.684	0.371	1.70595e-07
Lamp2	1.48054e-11	-2.02076	0.807	0.941	1.95831e-07
Cxcl16	1.66636e-11	-2.56277	0.579	0.866	2.20409e-07
Rpl27a	1.85402e-11	0.850457	1	0.978	2.45231e-07
Asah1	1.94054e-11	-2.04153	0.456	0.801	2.56675e-07
Ctss	1.98909e-11	-1.42092	0.982	1	2.63097e-07
Bst2	2.00923e-11	-1.79796	0.877	0.978	2.65761e-07
Rab32	2.11088e-11	-2.33699	0.404	0.769	2.79206e-07
Limd2	2.17056e-11	1.46936	0.912	0.812	2.871e-07
Ptp4a3	2.37541e-11	1.69302	0.877	0.731	3.14196e-07
Lair1	2.47196e-11	-2.28637	0.316	0.715	3.26966e-07
Rps7	2.54455e-11	0.913825	1	1	3.36568e-07
X4930562F07Rik	2.56171e-11	1.1727	0.491	0.145	3.38838e-07
Tmem14c	2.63168e-11	-1.92786	0.491	0.839	3.48092e-07
Plin2	2.65947e-11	-2.41122	0.439	0.747	3.51768e-07
B4galnt1	2.79516e-11	1.91267	0.754	0.392	3.69716e-07
Spp1	3.03659e-11	-0.741197	0	0.376	4.0165e-07
Tctn1	3.04961e-11	1.83999	0.789	0.522	4.03372e-07
Fcrl1	3.18139e-11	1.83872	0.667	0.242	4.20803e-07
Plbd1	3.34225e-11	-2.36404	0.456	0.763	4.4208e-07
Lilra5	3.73845e-11	-2.45246	0.404	0.715	4.94485e-07
Dmpk	4.1064e-11	-2.55858	0.544	0.796	5.43153e-07
Smpdl3a	4.65132e-11	-2.44851	0.649	0.817	6.15231e-07
Napsa	5.87706e-11	1.82562	0.789	0.398	7.77359e-07
Ear2	7.81296e-11	-1.6827	0.281	0.645	1.03342e-06
Hfe	8.56259e-11	-2.52487	0.667	0.796	1.13257e-06
A530040E14Rik	8.64035e-11	1.08562	0.596	0.306	1.14286e-06
Rpsa	8.94581e-11	0.876465	1	0.984	1.18326e-06
Cd69	1.0124e-10	1.7291	0.596	0.269	1.33911e-06
Uba52	1.15224e-10	0.755254	1	0.989	1.52407e-06
Rpl10a	1.20576e-10	0.842693	0.982	0.957	1.59486e-06
Traf3ip3	1.24251e-10	1.75213	0.579	0.253	1.64346e-06
Septin1	1.37691e-10	1.49285	0.702	0.301	1.82124e-06
Man1a	1.38974e-10	1.42757	0.825	0.473	1.83821e-06
Clec7a	1.45924e-10	-2.39931	0.246	0.656	1.93013e-06
Rplp2	1.56791e-10	0.766219	1	0.995	2.07388e-06
Cd302	2.01794e-10	-2.38049	0.632	0.801	2.66913e-06
Prkd2	2.08452e-10	1.67755	0.579	0.269	2.7572e-06
Ppdpf	2.13695e-10	1.39927	0.895	0.656	2.82655e-06
Siglece	2.17701e-10	-2.12765	0.456	0.554	2.87953e-06
Cnr2	2.23977e-10	1.74734	0.544	0.237	2.96254e-06
RP23.27H19.7	2.44098e-10	-1.30203	0.842	0.978	3.22869e-06
Cd207	2.48933e-10	-2.70058	0.684	0.575	3.29264e-06
H3f3a	2.62805e-10	0.922364	1	0.978	3.47612e-06
Eef1g	2.71111e-10	1.09154	0.965	0.801	3.58599e-06
Msr1	2.88193e-10	-2.15226	0.491	0.796	3.81193e-06
Il16	2.95487e-10	1.83463	0.737	0.511	3.90841e-06
Fau	3.48913e-10	0.672421	1	0.978	4.61507e-06
Lcp2	3.63111e-10	-2.17391	0.509	0.806	4.80287e-06
Hvcn1	4.38567e-10	2.04977	0.719	0.392	5.80092e-06
Anxa5	4.39962e-10	-1.94811	0.842	0.968	5.81937e-06
Nr1h3	4.69625e-10	-2.73323	0.544	0.688	6.21172e-06
H2.Eb1	4.71285e-10	0.993945	1	0.989	6.23369e-06
H2.DMb1	5.14168e-10	-1.0564	0.965	0.72	6.8009e-06
Pld4	5.50305e-10	-1.8975	0.754	0.935	7.27889e-06
Fcgrt	6.83997e-10	-2.30612	0.895	0.957	9.04723e-06
Rpl35a	7.22285e-10	0.759966	1	0.962	9.55366e-06
Mrc1	7.24993e-10	-2.38373	0.772	0.93	9.58948e-06
Acap1	7.77095e-10	2.17845	0.526	0.237	1.02786e-05
Fcgr1	7.78949e-10	-2.38973	0.386	0.677	1.03032e-05
RP23.272P19.7	8.90087e-10	1.18069	0.368	0.054	1.17732e-05
Icam2	8.92931e-10	1.48266	0.632	0.371	1.18108e-05
Marcks	9.95441e-10	-1.75375	0.386	0.699	1.31667e-05
Rps3	1.0099e-09	0.804837	1	0.995	1.33579e-05
Pilrb1	1.04355e-09	-1.68816	0.211	0.581	1.38031e-05
Syvn1	1.10092e-09	1.9464	0.684	0.495	1.45619e-05
Ninj1	1.17683e-09	-2.38303	0.754	0.79	1.55659e-05
Cbx7	1.26953e-09	1.52435	0.526	0.145	1.6792e-05
Syk	1.28342e-09	1.69217	0.737	0.532	1.69758e-05
Noct	1.28462e-09	0.541833	0.895	0.532	1.69916e-05
Trim7	1.29192e-09	1.31052	0.491	0.124	1.70882e-05
Clec4n	1.34291e-09	-2.067	0.211	0.554	1.77627e-05
Slc7a8	1.40413e-09	-2.58977	0.351	0.629	1.85724e-05
Cyfip2	1.53109e-09	1.86385	0.579	0.22	2.02517e-05
Rgs10	1.6049e-09	-1.8538	0.456	0.737	2.12281e-05
Aff3	1.63105e-09	1.41948	0.421	0.081	2.15739e-05
Lilrb4a	1.70804e-09	-1.82838	0.298	0.634	2.25922e-05
C3ar1	1.71239e-09	-1.80634	0.105	0.516	2.26497e-05
Lilr4b	1.71995e-09	-1.84084	0.175	0.586	2.27498e-05
Tmed10	1.73391e-09	-1.66651	0.737	0.919	2.29344e-05
Rpl32	1.79173e-09	0.781539	1	0.989	2.36992e-05
Atp6v0c	1.82915e-09	-1.20133	0.86	0.984	2.41942e-05
Serpinb1a	1.88292e-09	1.71454	0.474	0.167	2.49054e-05
Ptgs1	2.003e-09	-2.55031	0.737	0.855	2.64937e-05
Cmah	2.23506e-09	2.03915	0.649	0.376	2.95632e-05
Lrrc25	2.26937e-09	-2.25819	0.474	0.667	3.00169e-05
Pde4b	2.40337e-09	1.47705	0.772	0.516	3.17894e-05
Arid4b	2.4286e-09	1.49407	0.596	0.441	3.21231e-05
Dhrs1	2.43149e-09	-2.08822	0.316	0.699	3.21613e-05
Rpl11	2.43423e-09	0.737686	1	0.962	3.21976e-05
Efhd2	2.60348e-09	-2.02704	0.228	0.559	3.44363e-05
Gimap4	2.80645e-09	1.65469	0.789	0.565	3.71209e-05
Card6	2.90278e-09	2.16543	0.526	0.247	3.83951e-05
Clk1	3.05792e-09	1.51698	0.877	0.651	4.04471e-05
Gimap7	3.19145e-09	1.37775	0.456	0.102	4.22133e-05
Rpl34	3.29908e-09	0.759568	1	0.989	4.3637e-05
Rps4x	3.41126e-09	0.825921	1	0.995	4.51207e-05
Dnajc9	3.60193e-09	1.70082	0.491	0.231	4.76427e-05
C4b	3.80592e-09	-2.53372	0.544	0.769	5.03409e-05
Trim59	3.81542e-09	1.33358	0.421	0.129	5.04665e-05
Blnk	3.92458e-09	1.67814	0.719	0.435	5.19104e-05
Rpl8	4.14682e-09	1.06441	1	0.978	5.485e-05
Timd4	4.30875e-09	-2.47925	0.509	0.677	5.69918e-05
Treml4	4.35412e-09	-2.36199	0.333	0.645	5.75919e-05
St3gal5	4.52783e-09	-2.44369	0.632	0.796	5.98896e-05
Adap2os	4.59471e-09	-0.637707	0.07	0.462	6.07742e-05
Hk2	4.74237e-09	-0.516817	0	0.306	6.27273e-05
Tmem176a	4.79178e-09	-1.81011	0.544	0.844	6.33809e-05
Clec4a2	4.82376e-09	-1.38226	0.14	0.511	6.38039e-05
Itgb5	4.94729e-09	-2.06292	0.316	0.661	6.54378e-05
Rpl36	5.10307e-09	0.658731	1	0.941	6.74984e-05
Ifi30	5.13725e-09	-1.43503	0.86	0.962	6.79505e-05
Gpr183	5.26206e-09	1.77213	0.667	0.296	6.96013e-05
Rpl21	5.37289e-09	0.760952	1	0.978	7.10673e-05
Sod1	5.5237e-09	-1.37392	0.842	0.968	7.3062e-05
Map4k1	5.55056e-09	1.69407	0.649	0.274	7.34173e-05
Rps16	5.76407e-09	0.681076	1	0.989	7.62414e-05
Ms4a6d	5.80895e-09	-1.77692	0.175	0.554	7.68349e-05
Gm17275	6.38716e-09	0.821201	1	0.968	8.44829e-05
Pla2g7	6.74164e-09	-2.1203	0.298	0.629	8.91716e-05
Ifi204	7.12582e-09	-1.7534	0.386	0.651	9.42532e-05
Chchd10	8.16038e-09	1.2855	0.614	0.441	0.000107937
Atox1	8.75674e-09	-1.3183	0.719	0.914	0.000115825
Zmynd15	8.88411e-09	-1.44731	0.351	0.683	0.00011751
Tmem245	8.89638e-09	0.874267	0.877	0.473	0.000117672
Rpl9	9.02348e-09	0.788729	1	0.978	0.000119354
Tgfbi	9.96252e-09	-1.60059	0.158	0.586	0.000131774
Ifi207	1.01728e-08	-1.87503	0.316	0.624	0.000134556
Rpl27	1.02052e-08	0.706405	0.982	0.919	0.000134985
Tnfrsf13c	1.0434e-08	1.98785	0.386	0.177	0.00013801
Fabp7	1.16375e-08	-1.91724	0.439	0.629	0.000153929
Gm15987	1.18655e-08	0.908866	0.404	0.075	0.000156945
Srpk3	1.33647e-08	1.89154	0.404	0.129	0.000176774
H2.Aa	1.34068e-08	0.967759	1	0.995	0.000177332
Ppp1r16b	1.43607e-08	1.16382	0.649	0.344	0.000189949
Rplp0	1.44531e-08	0.697273	1	1	0.000191172
Atp2a3	1.49303e-08	2.03709	0.719	0.36	0.000197483
Cnn3	1.75864e-08	1.61232	0.737	0.559	0.000232615
Adgre4	1.76758e-08	-2.006	0.404	0.645	0.000233798
Rsrp1	1.80136e-08	1.35938	0.93	0.833	0.000238266
Coro1b	1.83238e-08	-1.69417	0.842	0.925	0.000242369
Dok3	2.04014e-08	1.35169	0.702	0.366	0.000269849
Smim14.1	2.08791e-08	1.16787	0.947	0.742	0.000276168
BC005537	2.11027e-08	-1.48605	0.351	0.726	0.000279125
Parp1	2.13805e-08	1.60491	0.789	0.43	0.0002828
Ccr5	2.37976e-08	-1.71491	0.193	0.532	0.00031477
Gm20696	2.40389e-08	1.01346	0.754	0.349	0.000317962
Arhgef1	2.61387e-08	1.40238	0.877	0.656	0.000345736
Rgs1	2.65901e-08	-2.53242	0.14	0.5	0.000351708
Ezr	2.6862e-08	1.71917	0.474	0.382	0.000355304
Leprot	2.87737e-08	-1.4957	0.421	0.758	0.00038059
Ifnar2	2.88828e-08	-1.49426	0.667	0.876	0.000382033
Rps18	2.93249e-08	0.722664	1	0.978	0.000387881
Rpl37a	3.03199e-08	0.568506	1	0.995	0.000401042
Rps8	3.52983e-08	0.739021	0.982	0.919	0.000466891
Ciita	3.66154e-08	2.06852	0.579	0.242	0.000484312
Gimap8	3.92739e-08	1.20412	0.474	0.204	0.000519476
Tcn2	4.02722e-08	-1.76583	0.772	0.935	0.000532681
Rpl35	4.1416e-08	0.587225	1	0.962	0.00054781
Cybb	4.51663e-08	-1.457	0.649	0.898	0.000597415
Rps14	4.56238e-08	0.662002	1	0.995	0.000603467
Actn1	4.7964e-08	-1.0956	0.14	0.505	0.00063442
Gm15396	4.80327e-08	0.922468	0.579	0.237	0.000635328
Rasa3	4.81629e-08	1.7847	0.684	0.489	0.000637051
Ero1b	4.92257e-08	1.4257	0.526	0.231	0.000651109
Tsc22d3	4.9402e-08	1.46124	0.877	0.737	0.00065344
Bin1	5.34968e-08	1.53296	0.667	0.468	0.000707602
Gm15411	5.82116e-08	1.12584	0.333	0.065	0.000769964
Stap1	6.13839e-08	1.45916	0.509	0.269	0.000811925
Mir5107	6.15021e-08	0.537082	1	0.973	0.000813488
Ttll3	6.22538e-08	-1.01006	0.421	0.737	0.000823431
Gramd3	6.36516e-08	1.48228	0.404	0.129	0.000841919
Cstb	6.65377e-08	-1.14071	0.456	0.806	0.000880095
Gm29585	6.6666e-08	0.689714	0.491	0.134	0.000881791
Camk2a	6.93124e-08	-1.83819	0.228	0.478	0.000916796
Abi3	6.99808e-08	-1.24212	0.579	0.866	0.000925636
Serpinb6a	7.13033e-08	-1.93511	0.807	0.903	0.000943129
Elf1	7.33041e-08	1.4322	0.649	0.511	0.000969593
Tcf7l2	7.60328e-08	-1.78267	0.526	0.753	0.00100569
Gm26631	7.67383e-08	-1.03779	0.579	0.86	0.00101502
Rpl26	7.67612e-08	0.603495	1	0.968	0.00101532
H2.Ab1	7.83738e-08	0.832725	1	0.995	0.00103665
Mertk	8.53338e-08	-1.65944	0.246	0.597	0.00112871
Rpl19	8.59374e-08	0.62603	1	0.978	0.00113669
Rps11	8.6756e-08	0.668247	1	0.995	0.00114752
Arid5a	8.70825e-08	1.75705	0.526	0.22	0.00115184
Il2rg	8.87217e-08	1.31213	0.93	0.747	0.00117352
Ifi214	9.27748e-08	0.990895	0.579	0.247	0.00122713
Niban1	1.0346e-07	-1.99987	0.351	0.608	0.00136847
Tnfaip2	1.03559e-07	-2.08428	0.351	0.624	0.00136977
Fam107b	1.08175e-07	1.52388	0.632	0.339	0.00143083
Adap2	1.09267e-07	-1.59596	0.246	0.57	0.00144527
AI506816	1.10442e-07	1.31163	0.842	0.683	0.00146082
Rubcn	1.1473e-07	1.46089	0.737	0.339	0.00151753
Smim14	1.17359e-07	0.749626	0.754	0.446	0.00155231
P2ry6	1.17792e-07	-1.59379	0.105	0.446	0.00155803
Ptk2b	1.19903e-07	1.60867	0.737	0.419	0.00158596
Gm26740	1.20019e-07	1.41234	0.526	0.269	0.00158749
Otulinl	1.2007e-07	-1.64505	0.105	0.446	0.00158816
Idh1	1.24194e-07	-1.90913	0.386	0.672	0.00164271
Rnaset2b	1.30148e-07	-0.572577	0.456	0.78	0.00172147
N4bp2	1.30807e-07	1.11851	0.491	0.145	0.00173018
Glcci1	1.34473e-07	0.757843	0.561	0.177	0.00177868
Rasgrp3	1.36544e-07	1.75713	0.649	0.425	0.00180607
Cd44	1.37913e-07	-1.73601	0.649	0.817	0.00182417
Rps23	1.45892e-07	0.538528	0.982	0.973	0.00192972
Rps10	1.47455e-07	0.698089	0.982	0.941	0.00195039
Hmgn1	1.4977e-07	1.34012	0.754	0.597	0.00198101
Ms4a4c	1.6381e-07	1.31623	0.579	0.231	0.00216671
Gnai2	1.69653e-07	-1.38263	0.842	0.957	0.002244
Rpl39	1.71904e-07	0.560304	1	0.892	0.00227378
Rps26	1.74109e-07	0.594993	1	0.978	0.00230293
Id2	1.76925e-07	-1.659	0.456	0.774	0.00234018
Plxnb2	1.7844e-07	-2.50396	0.667	0.72	0.00236023
F730311O21Rik	1.79643e-07	0.795319	0.333	0.059	0.00237614
Esyt1	1.85283e-07	1.72037	0.632	0.43	0.00245073
Serinc3	1.87707e-07	0.83088	1	0.962	0.0024828
Cox5a	1.93449e-07	-1.30813	0.737	0.919	0.00255875
Fth1	1.94208e-07	-0.72017	0.982	1	0.00256879
Gm20489	1.95778e-07	1.13508	0.86	0.624	0.00258956
Arhgdib	1.98745e-07	1.04146	0.982	0.962	0.0026288
Dst	2.07893e-07	-0.627665	1	0.763	0.0027498
Ctsh	2.1347e-07	-0.995325	0.947	1	0.00282357
Gm2a	2.14576e-07	-1.17587	0.667	0.93	0.0028382
Rbm38	2.18275e-07	1.64444	0.684	0.392	0.00288712
Zfp36	2.20456e-07	0.712861	0.965	0.903	0.00291597
Myo1e	2.21139e-07	1.48834	0.491	0.167	0.002925
Srgn	2.21299e-07	0.776656	1	0.914	0.00292712
Klra2	2.36409e-07	-1.78704	0.404	0.57	0.00312698
Scp2	2.46976e-07	-1.30886	0.842	0.952	0.00326676
Arpc4	2.49071e-07	-1.40764	0.737	0.898	0.00329446
Saraf	2.6631e-07	-1.99727	0.667	0.801	0.00352248
Irf4	2.68959e-07	1.38917	0.474	0.14	0.00355752
Clta	2.70884e-07	-1.42596	0.912	0.925	0.00358299
Rps25	2.79919e-07	0.571609	0.947	0.952	0.00370248
Ccl24	2.86876e-07	-2.08089	0.474	0.586	0.0037945
Tec	3.06006e-07	0.893033	0.439	0.108	0.00404754
Trp53i11	3.08318e-07	1.60115	0.632	0.478	0.00407812
App	3.12165e-07	-1.85665	0.825	0.892	0.004129
Slc1a5	3.2459e-07	1.74931	0.596	0.36	0.00429335
Rcbtb2	3.3313e-07	-1.91785	0.281	0.597	0.0044063
Igsf6	3.35068e-07	-2.15896	0.316	0.586	0.00443194
Rpl36a	3.5164e-07	0.736802	0.93	0.903	0.00465115
Sf3b1	3.81509e-07	1.28363	0.93	0.855	0.00504621
Timp2	4.21153e-07	-1.57866	0.228	0.565	0.00557059
Rabgap1l	4.46836e-07	1.02001	0.702	0.339	0.00591029
Niban3	4.48784e-07	2.05517	0.333	0.129	0.00593606
Clec4a1	4.56212e-07	-1.69561	0.263	0.489	0.00603431
Grina	4.91925e-07	-1.70496	0.614	0.855	0.00650669
Taldo1	5.02981e-07	-1.29721	0.93	0.941	0.00665293
Tcp11l2	5.19557e-07	1.58142	0.526	0.382	0.00687218
P2ry10	5.20171e-07	1.4068	0.333	0.124	0.0068803
Tbxas1	5.31375e-07	-1.91826	0.368	0.624	0.00702849
St6gal1	5.52723e-07	1.45791	0.526	0.29	0.00731087
Ifi211	5.55243e-07	-0.596897	0.088	0.403	0.0073442
Pde6h	5.57797e-07	0.679682	0.982	0.828	0.00737798
Scml4	5.62391e-07	1.21981	0.316	0.065	0.00743875
Rpl15	5.8224e-07	0.643631	1	0.93	0.00770128
Tnfrsf1a	5.97694e-07	-1.96299	0.544	0.78	0.0079057
Scd1	6.24602e-07	1.56026	0.754	0.602	0.00826161
Kxd1	6.49413e-07	0.594464	1	0.995	0.00858979
Ifi27l2a	6.64295e-07	-0.888722	0.877	0.973	0.00878663
Tmem37	6.73727e-07	-1.62672	0.246	0.543	0.00891138
Daglb	6.86223e-07	-1.0586	0.596	0.785	0.00907667
Rps21	6.87724e-07	0.614525	0.982	0.93	0.00909652
Rps13	6.98046e-07	0.661047	1	0.935	0.00923306
Vcam1	7.13136e-07	-2.39121	0.491	0.715	0.00943265
Nop56	7.21498e-07	1.38484	0.579	0.258	0.00954325
Itgal	7.40555e-07	-1.72735	0.772	0.849	0.00979532
Cd163	7.43269e-07	-2.34745	0.456	0.581	0.00983122
Msrb1	7.66963e-07	-0.753258	0.246	0.57	0.0101446
Rpl14	8.1149e-07	0.759358	0.965	0.973	0.0107336
Mt1	8.18893e-07	-1.07966	0.386	0.683	0.0108315
Btk	8.29293e-07	1.30176	0.561	0.306	0.0109691
Cd74	8.32576e-07	0.709859	1	1	0.0110125
Zeb2	8.48481e-07	-1.58988	0.491	0.747	0.0112229
Cpq	8.49244e-07	-1.89461	0.351	0.624	0.0112329
Itgb1	8.57443e-07	-1.62031	0.667	0.839	0.0113414
Vamp8	8.7058e-07	-1.13754	0.754	0.919	0.0115152
Tmem106a	9.15906e-07	-1.79178	0.456	0.667	0.0121147
Myo1c	9.25372e-07	1.36957	0.719	0.613	0.0122399
Ctsz	9.69499e-07	-1.09486	0.877	0.973	0.0128236
Rps28	1.0218e-06	0.551963	1	0.952	0.0135154
X2410006H16Rik	1.11004e-06	1.05066	0.702	0.511	0.0146825
Ppt2	1.11091e-06	-0.795879	0.123	0.419	0.0146941
Ccl4	1.14707e-06	-1.87705	0.105	0.43	0.0151724
Paxx	1.15158e-06	1.30287	0.474	0.183	0.015232
Pomp	1.32766e-06	-1.29123	0.702	0.855	0.0175609
Gpx3	1.33973e-06	-1.5393	0.263	0.591	0.0177206
RP24.277J22.4	1.37033e-06	0.624558	0.456	0.199	0.0181253
Tmem256	1.39526e-06	-0.902384	0.298	0.629	0.0184551
Gatm	1.39813e-06	-1.84674	0.526	0.694	0.018493
Nfam1	1.42176e-06	-2.0798	0.386	0.629	0.0188056
Ccl3	1.47719e-06	-1.96285	0.088	0.398	0.0195388
C130026I21Rik	1.48167e-06	0.563669	0.509	0.21	0.0195981
Ccrl2	1.50576e-06	-1.35769	0.053	0.366	0.0199167
Arhgap26	1.53275e-06	1.48984	0.439	0.183	0.0202737
Ccm2	1.57717e-06	1.51751	0.614	0.473	0.0208613
Satb1	1.66416e-06	1.15533	0.491	0.194	0.0220118
Actg1	1.66826e-06	-0.81546	0.982	1	0.022066
Slc15a3	1.67487e-06	-1.86468	0.456	0.677	0.0221535
P2ry12	1.68591e-06	-1.40888	0.228	0.516	0.0222996
Gas5	1.78512e-06	1.13987	0.895	0.812	0.0236118
Slc38a2	1.86801e-06	1.25755	0.632	0.495	0.0247081
Spib	1.91006e-06	1.20534	0.667	0.333	0.0252644
Rpl6	1.99826e-06	0.617673	1	0.968	0.026431
Cd86	2.00324e-06	-1.65872	0.211	0.516	0.0264969
Pla2g15	2.00503e-06	-1.94195	0.333	0.538	0.0265206
Gm20412	2.04256e-06	-0.980667	0.263	0.538	0.0270169
Cd14	2.05146e-06	-2.02367	0.211	0.473	0.0271347
Camk1	2.05884e-06	-1.75882	0.509	0.72	0.0272322
Abcc3	2.21258e-06	-2.2489	0.351	0.565	0.0292658
Ccnl2	2.28433e-06	1.15469	0.614	0.478	0.0302149
Ifi203	2.2966e-06	1.25059	0.842	0.64	0.0303771
Rhoh	2.30318e-06	1.82188	0.579	0.301	0.0304642
Spi1	2.35253e-06	-1.17001	0.772	0.935	0.0311169
Arhgap4	2.3861e-06	1.17873	0.649	0.538	0.0315609
Picalm	2.53558e-06	-1.14781	0.228	0.57	0.0335381
H2.Q5	2.62057e-06	0.591136	0.561	0.226	0.0346623
Atpif1	2.73456e-06	-1.09841	0.719	0.844	0.0361701
RP23.89M16.5	2.97558e-06	0.536142	0.772	0.489	0.039358
Ppcdc	3.11982e-06	1.3248	0.368	0.231	0.0412659
Icosl	3.31132e-06	0.866436	0.404	0.156	0.0437989
Pmp22	3.33328e-06	-1.18758	0.193	0.516	0.0440893
Csf2rb	3.36161e-06	-1.73374	0.333	0.597	0.044464
Fes	3.42779e-06	-1.85254	0.333	0.597	0.0453394
Maf	3.50494e-06	-1.05874	0.491	0.731	0.0463598
Siglec1	3.5536e-06	-2.47539	0.737	0.72	0.0470035
P2ry13	3.56632e-06	-1.80208	0.211	0.457	0.0471717
Wdfy3	3.57098e-06	-1.65302	0.281	0.559	0.0472333
Phip	3.59032e-06	1.29382	0.526	0.398	0.0474891
Id3	3.65829e-06	-1.33934	0.895	0.989	0.0483882
Rere	3.74468e-06	1.32361	0.684	0.565	0.0495308
Rel	3.81827e-06	1.48686	0.649	0.452	0.0505042
Rpl23	4.08279e-06	0.561417	1	0.957	0.0540031
Rpl7	4.10347e-06	0.651082	1	0.957	0.0542766
Cdh5	4.24089e-06	-1.30781	0.509	0.715	0.0560943
Chd2	4.25798e-06	1.03339	0.526	0.435	0.0563203
Sash3	4.35125e-06	1.37116	0.649	0.382	0.0575539
Gm28037	4.55277e-06	0.616994	1	0.909	0.0602194
Gm16170	4.67975e-06	0.538869	0.316	0.07	0.0618991
Ier2	4.69954e-06	1.25223	0.842	0.677	0.0621608
Hsd17b4	4.70769e-06	-1.54561	0.298	0.586	0.0622686
Slc25a37	4.71234e-06	1.22185	0.421	0.199	0.0623301
Hk3	4.91791e-06	-1.63543	0.228	0.457	0.0650492
Lrmp	4.94267e-06	1.36773	0.596	0.398	0.0653767
Btg2	4.95038e-06	0.935664	0.807	0.704	0.0654787
Slc48a1	4.98963e-06	-1.73591	0.526	0.699	0.0659979
Acp2	4.99491e-06	-1.97024	0.491	0.688	0.0660677
Blvrb	5.00918e-06	-1.39879	0.719	0.866	0.0662564
Cebpb	5.0279e-06	-1.3141	0.105	0.409	0.066504
Rps27a	5.18429e-06	0.540304	1	0.989	0.0685726
Ifi209	5.23608e-06	1.15634	0.684	0.414	0.0692576
Scarb2	5.25646e-06	-1.41163	0.596	0.78	0.0695272
Olfml3	5.31373e-06	-1.13887	0.105	0.419	0.0702847
Hsp90b1	5.33713e-06	-1.2141	0.772	0.925	0.0705942
Ctla2b	5.75822e-06	-1.50498	0.404	0.634	0.076164
Sh3glb1	5.82634e-06	-1.3266	0.772	0.828	0.0770651
Atf3	5.97866e-06	-1.33529	0.07	0.382	0.0790798
Rgl1	6.04068e-06	-1.8327	0.596	0.758	0.0799001
Zfp652	6.40028e-06	-1.19877	0.596	0.78	0.0846565
C3	6.40588e-06	-0.593169	0.105	0.43	0.0847306
Evi2a	6.50862e-06	-1.33969	0.281	0.597	0.0860896
Ucp2	6.63599e-06	-0.817414	0.982	1	0.0877742
Atg16l2	6.7154e-06	1.79729	0.351	0.172	0.0888246
Eml4	7.04355e-06	1.12939	0.404	0.199	0.093165
Rbm39	7.15684e-06	0.949055	0.895	0.769	0.0946635
Cpsf1	7.75237e-06	1.59004	0.579	0.36	0.102541
Gimap5	7.99725e-06	1.06021	0.439	0.172	0.10578
Pim2	8.11364e-06	1.90034	0.316	0.124	0.107319
H2.Eb2	8.56373e-06	0.996726	0.316	0.086	0.113273
Vars	8.88227e-06	1.4357	0.614	0.312	0.117486
Ahctf1	9.05201e-06	1.28985	0.667	0.344	0.119731
Id1	9.1193e-06	-1.28165	0.211	0.527	0.120621
Cacybp	9.13843e-06	1.07188	0.404	0.317	0.120874
Bri3	9.31775e-06	-1.11958	0.421	0.677	0.123246
Rap2b	9.4539e-06	-1.15769	0.246	0.565	0.125047
Gmfg	9.83204e-06	0.899365	0.842	0.656	0.130048
Pold4	9.9034e-06	1.09021	0.719	0.656	0.130992
Snx8	1.00217e-05	1.17548	0.614	0.323	0.132557
Capza2	1.0045e-05	-1.09386	0.842	0.909	0.132865
Fam149b	1.01494e-05	0.935841	0.421	0.156	0.134246
Mndal	1.02749e-05	0.681856	0.86	0.559	0.135906
Tmod3	1.02966e-05	1.23939	0.649	0.446	0.136194
Slc8b1	1.03234e-05	-1.25303	0.158	0.478	0.136548
Rgs2	1.03356e-05	-1.49846	0.474	0.737	0.13671
Fam234a	1.13925e-05	-1.96307	0.263	0.495	0.150688
Eif3f	1.15408e-05	1.04872	0.93	0.828	0.152651
Vsir	1.17955e-05	-1.40603	0.368	0.624	0.156019
Hacd4	1.20305e-05	-1.59554	0.368	0.554	0.159127
Slamf6	1.215e-05	1.5739	0.509	0.285	0.160708
RP24.328P2.5	1.27077e-05	1.11767	0.421	0.29	0.168084
Miga1	1.29939e-05	0.608091	0.807	0.575	0.17187
Add1	1.30231e-05	1.43363	0.825	0.699	0.172256
Hip1r	1.38203e-05	1.39396	0.526	0.296	0.182801
Rnf149	1.39965e-05	-1.20945	0.123	0.425	0.185132
Plekhb2	1.40301e-05	-1.14755	0.333	0.661	0.185576
Crlf3	1.41033e-05	1.26255	0.702	0.489	0.186545
Clec2i	1.4293e-05	1.19322	0.386	0.156	0.189053
Lpcat2	1.43907e-05	-1.66035	0.368	0.565	0.190346
Fam169b	1.48827e-05	1.35995	0.386	0.145	0.196853
Fpr1	1.48913e-05	-1.69327	0.333	0.532	0.196967
Pilrb2	1.52862e-05	-1.31174	0.263	0.457	0.202191
Slc29a1	1.53013e-05	-1.41837	0.86	0.935	0.202391
Ms4a6c	1.54281e-05	-1.50691	0.474	0.629	0.204067
Scarb1	1.60985e-05	-1.44604	0.509	0.742	0.212935
Rpl24	1.61046e-05	0.628073	1	0.93	0.213016
Trem2	1.61158e-05	-1.51469	0.14	0.387	0.213164
RP24.230J14.5	1.75549e-05	0.717493	0.912	0.699	0.232199
Ttpal	1.7693e-05	1.39167	0.368	0.188	0.234026
Coq8a	1.86284e-05	1.58597	0.333	0.226	0.246398
Entpd1	1.88819e-05	-1.56786	0.789	0.801	0.249751
Dab2	1.9949e-05	-1.27695	0.596	0.683	0.263866
Clcf1	2.16084e-05	1.57371	0.421	0.177	0.285814
Shtn1	2.17845e-05	-0.768828	0.053	0.312	0.288143
Gm12999	2.18095e-05	-0.672746	0.509	0.72	0.288474
Traf5	2.25499e-05	1.32004	0.439	0.317	0.298268
Snrpg	2.31949e-05	0.612703	0.842	0.591	0.306799
Rps12	2.36758e-05	0.548677	0.982	0.962	0.313159
Rpl3	2.38645e-05	0.66597	1	0.989	0.315656
Sdf2l1	2.45942e-05	-1.3525	0.298	0.532	0.325308
Pea15a	2.51071e-05	-1.74222	0.754	0.844	0.332092
Fli1	2.53464e-05	1.22104	0.702	0.489	0.335257
Cd63	2.60641e-05	-1.02696	0.158	0.452	0.34475
Hdac10	2.68588e-05	1.65749	0.333	0.204	0.355262
Nr4a1	2.85198e-05	1.7359	0.614	0.64	0.377232
Baz2b	2.86539e-05	1.40615	0.596	0.398	0.379005
Chst3	2.91999e-05	0.917791	0.316	0.134	0.386226
Tifab	2.95578e-05	-1.67484	0.263	0.452	0.39096
Ncoa4	2.97721e-05	-0.666891	0.263	0.57	0.393796
Rnf167	2.98575e-05	1.19368	0.702	0.602	0.394925
Gltp	3.07937e-05	-1.44122	0.526	0.72	0.407309
Mettl23	3.13446e-05	0.900091	0.807	0.645	0.414595
Sun2	3.19058e-05	1.21377	0.702	0.468	0.422018
Kctd12	3.20539e-05	-1.24198	0.421	0.629	0.423976
Ctse	3.30195e-05	0.562177	0.421	0.134	0.436749
Slc9a9	3.30748e-05	-1.20979	0.193	0.446	0.43748
Arhgap19	3.32481e-05	-1.32233	0.193	0.419	0.439773
H2.Q7	3.35907e-05	0.825154	0.912	0.737	0.444304
X1810026B05Rik	3.3638e-05	0.828526	0.509	0.29	0.444929
Dse	3.39461e-05	-0.905078	0.228	0.5	0.449005
Hpgds	3.45331e-05	-1.10044	0.088	0.339	0.456769
Map3k1	3.48616e-05	0.929	0.702	0.446	0.461114
Pgap1	3.55918e-05	1.10865	0.333	0.14	0.470773
Septin9	3.58935e-05	-1.24507	0.456	0.715	0.474764
Ap2m1	3.59869e-05	-1.10574	0.754	0.882	0.475999
Rnpep	3.61119e-05	-1.28248	0.333	0.645	0.477653
Tnfrsf1b	3.68349e-05	-1.51866	0.228	0.457	0.487216
Pdlim4	3.75042e-05	-1.73151	0.193	0.446	0.496068
Znhit3	3.86804e-05	0.518654	0.649	0.323	0.511626
Apobec1	3.98679e-05	-1.23913	0.474	0.737	0.527333
Tmem132a	4.01796e-05	-1.10287	0.281	0.511	0.531455
Csf2ra	4.03324e-05	-1.37239	0.351	0.532	0.533477
Rpl28	4.06306e-05	0.557759	1	0.935	0.537421
Macf1	4.1579e-05	1.17982	0.877	0.812	0.549965
Cx3cr1	4.22866e-05	-2.09038	0.105	0.382	0.559325
Rhob	4.26725e-05	-0.701128	0.228	0.559	0.564429
Sdr39u1	4.42517e-05	0.89523	0.491	0.21	0.585318
Sla2	4.43907e-05	-0.948928	0.351	0.624	0.587156
Pnp	4.71959e-05	-1.14721	0.526	0.72	0.624261
Cyfip1	4.78465e-05	-1.13407	0.456	0.64	0.632866
Gsto1	4.99653e-05	-1.35575	0.333	0.559	0.660892
X2210016F16Rik	5.00595e-05	-1.23462	0.175	0.43	0.662137
Rin2	5.05562e-05	-0.840954	0.123	0.392	0.668707
Glrx	5.21141e-05	-1.35801	0.193	0.462	0.689314
Mif4gd	5.28677e-05	1.00007	0.649	0.468	0.699281
Myo1f	5.30049e-05	-1.33883	0.211	0.462	0.701096
Clk4	5.31081e-05	1.23008	0.509	0.409	0.70246
Ftx	5.32473e-05	1.09718	0.368	0.145	0.704302
Cyp4v3	5.4689e-05	-1.12538	0.088	0.339	0.723372
Pecam1	5.49695e-05	1.19674	0.982	0.898	0.727082
Gm20547	5.51094e-05	-1.77431	0.544	0.629	0.728932
Rrbp1	5.52689e-05	-0.927506	0.596	0.801	0.731042
Marcksl1	5.5481e-05	-1.43253	0.439	0.71	0.733847
Usp12	5.67851e-05	-1.11663	0.211	0.457	0.751097
Yif1b	5.68591e-05	-1.0295	0.211	0.489	0.752076
Dennd2d	5.74319e-05	1.53287	0.474	0.43	0.759652
Ube2d1	5.77099e-05	0.888807	0.491	0.274	0.763328
Cnn2	6.07464e-05	1.07941	0.86	0.796	0.803492
Kansl1	6.43334e-05	1.21234	0.474	0.425	0.850939
Dpp4	6.5089e-05	1.08428	0.667	0.409	0.860932
Sgms1	6.66057e-05	1.30196	0.421	0.29	0.880993
Leng8	6.75641e-05	1.67391	0.719	0.511	0.89367
Il27ra	6.83956e-05	1.08961	0.368	0.156	0.904668
Brd8	6.86043e-05	1.27198	0.386	0.274	0.90743
Cnbp	6.86656e-05	0.797191	0.93	0.93	0.90824
Gm14453	7.07826e-05	0.530696	0.456	0.194	0.936241
Gng5	7.09516e-05	-0.779155	0.86	0.941	0.938476
Ppfia4	7.1319e-05	-1.44374	0.158	0.366	0.943337
Txndc17	7.14742e-05	-1.15787	0.526	0.699	0.94539
Hsp90aa1	7.2164e-05	0.661204	0.912	0.823	0.954513
Uqcr11	7.30836e-05	-0.724869	0.579	0.801	0.966677
Junb	7.35242e-05	1.14216	0.912	0.812	0.972505
Dgkd	7.59549e-05	1.17989	0.456	0.215	1
Ptms	7.60393e-05	-1.1331	0.614	0.796	1
Tln1	7.72842e-05	-1.23044	0.895	0.946	1
I830077J02Rik	7.74247e-05	-1.02792	0.123	0.366	1
Laptm5	7.74623e-05	-0.729052	1	0.995	1
Itga9	7.81756e-05	-1.382	0.404	0.618	1
Csf2rb2	7.98208e-05	-1.64346	0.158	0.403	1
Pid1	7.99952e-05	-0.947073	0.088	0.333	1
Il1b	8.19108e-05	-2.01731	0.123	0.371	1
Gpd1l	8.33271e-05	1.25461	0.333	0.177	1
Cln8	8.44671e-05	-1.28684	0.298	0.452	1
Cyp4f18	8.4865e-05	1.28973	0.456	0.333	1
Smap2	8.65383e-05	1.14528	0.579	0.414	1
Cebpd	8.73302e-05	-0.792275	0.211	0.495	1
Anxa2	9.14808e-05	-1.42097	0.474	0.688	1
Bsg	9.26464e-05	-1.08521	0.754	0.909	1
Anxa3	9.28519e-05	-1.63638	0.456	0.618	1
Dusp11	9.42029e-05	1.11658	0.596	0.43	1
Rassf4	9.4553e-05	-1.60028	0.421	0.586	1
Plekha2	9.63033e-05	1.21467	0.632	0.495	1
Gnb2	9.83399e-05	-0.849505	0.596	0.849	1
Pcolce2	9.88692e-05	-1.40387	0.211	0.425	1
Jup	0.000100248	-1.79802	0.842	0.817	1
Itgb2	0.000101541	-1.27584	0.667	0.801	1
Cnpy2	0.000102029	-1.03017	0.368	0.618	1
Zyx	0.000102702	-1.22696	0.842	0.866	1
Cfap43	0.000105022	1.57161	0.316	0.199	1
Trex1	0.000108164	-1.10535	0.579	0.785	1
Oasl2	0.000109612	-1.26781	0.333	0.57	1
Cyth4	0.000109809	-1.4643	0.509	0.672	1
Rtp4	0.000110089	-1.03571	0.544	0.699	1
Klf2	0.000111716	0.914382	0.649	0.645	1
Gns	0.00011209	-1.09991	0.719	0.871	1
Dexi	0.000113633	0.598871	0.386	0.161	1
Tap1	0.000115437	1.00238	0.596	0.629	1
Gsr	0.000116294	-1.24314	0.246	0.473	1
Lap3	0.000119607	-0.675679	0.07	0.312	1
Ap2s1	0.000121081	-1.2227	0.649	0.78	1
Upf3b	0.000122005	0.961814	0.386	0.167	1
Ywhah	0.000124636	-0.913166	0.544	0.817	1
Ms4a7	0.000124713	-1.50555	0.211	0.376	1
Sirt7	0.00012664	1.00482	0.421	0.489	1
Sh3bgrl	0.00012752	-1.09286	0.632	0.833	1
Naga	0.00012913	-0.776797	0.193	0.484	1
Arhgef3	0.000129528	1.27204	0.632	0.419	1
Oas1g	0.00013049	-0.753954	0.14	0.382	1
Ptprc	0.000133102	0.92599	0.965	0.892	1
Ifi213	0.00013419	0.954954	0.614	0.527	1
Itsn1	0.00013848	-1.45493	0.509	0.554	1
Tmem51	0.000138529	-1.75508	0.228	0.457	1
Hnrnpf	0.000139037	0.664274	0.93	0.812	1
Sypl	0.000142135	1.01079	0.561	0.441	1
Metrnl	0.000143231	-0.888848	0.07	0.301	1
Zc3h15	0.000144563	0.847099	0.456	0.237	1
Map2k1	0.00014633	1.20622	0.702	0.462	1
Rassf2	0.000147005	1.18584	0.509	0.29	1
Frmd4b	0.000147442	-1.25018	0.368	0.548	1
Cd84	0.00014823	-1.25223	0.544	0.753	1
Prdx2	0.000149224	-1.10738	0.649	0.747	1
Rfk	0.000149291	1.00469	0.86	0.694	1
Mideas	0.000150253	1.19121	0.404	0.237	1
Cd81	0.000154186	-1.34754	0.947	0.984	1
Ints4	0.000154843	1.07959	0.421	0.188	1
Rrnad1	0.000158235	0.95811	0.632	0.425	1
Gm20538	0.000160147	-0.584437	0.281	0.543	1
Rhog	0.00016119	-0.99363	0.895	0.919	1
Pira2	0.000163735	-0.754498	0.14	0.398	1
Bcl6	0.000165258	1.32557	0.421	0.306	1
Rb1cc1	0.000166179	0.922031	0.386	0.263	1
Rab5if	0.000169355	-1.05043	0.439	0.677	1
Dram2	0.00017231	-1.32821	0.561	0.694	1
St3gal4	0.000176472	-1.19024	0.491	0.704	1
Ebi3	0.000176479	-1.17173	0.14	0.366	1
Myo9a	0.000179987	-0.804572	0.211	0.478	1
Sh3kbp1	0.000183459	1.24671	0.632	0.409	1
Sp100	0.000183774	1.07416	0.877	0.78	1
Gab2	0.000183999	-1.59334	0.246	0.462	1
Oas1a	0.000184117	-0.938358	0.351	0.505	1
Arhgef18	0.000187438	1.41414	0.368	0.177	1
Gusb	0.000190332	-1.181	0.228	0.489	1
Lyl1	0.000192026	1.27983	0.386	0.226	1
Tgfbr1	0.000192758	-0.804283	0.14	0.403	1
Atp6v1a	0.000195422	-1.30882	0.333	0.57	1
Tnrc6b	0.000196941	0.784528	0.526	0.263	1
Dstn	0.000198212	-1.26531	0.421	0.64	1
Paip2	0.000198513	0.951829	0.596	0.581	1
Stom	0.000198969	-1.32891	0.333	0.468	1
Basp1	0.000199215	-0.606379	0.088	0.339	1
Pepd	0.000202027	-1.17777	0.333	0.586	1
Frrs1	0.000202414	-0.992642	0.211	0.446	1
Grb2	0.000203119	-1.12124	0.263	0.522	1
P2ry14	0.000209437	-1.00689	0.088	0.301	1
Ddx41	0.000213321	0.884349	0.544	0.29	1
Nxf1	0.000214628	0.968834	0.737	0.677	1
Nap1l1	0.000217235	0.748791	0.737	0.538	1
Kcna2	0.000223104	-1.01897	0.158	0.392	1
Pcmt1	0.000223303	1.05966	0.632	0.419	1
Mfsd1	0.000224947	-1.21467	0.544	0.629	1
Psma6	0.000227768	-1.22871	0.667	0.769	1
Limd1	0.000234139	1.1379	0.509	0.376	1
Tes	0.000234413	0.996229	0.421	0.28	1
Dusp6	0.000236041	-1.16994	0.246	0.505	1
Cmtm3	0.000236972	-1.22359	0.439	0.629	1
Hpcal1	0.000237256	-1.36364	0.667	0.731	1
Zfp335	0.000239344	1.23107	0.351	0.237	1
P4hb	0.000241341	-1.16297	0.86	0.962	1
Calr	0.000241669	-0.833547	0.86	0.957	1
Fam174a	0.000242492	-1.24395	0.263	0.5	1
Gadd45g	0.000244434	-1.02496	0.246	0.527	1
Smagp	0.000245761	-1.12029	0.404	0.586	1
Myc	0.000245949	1.83213	0.421	0.274	1
Fgl2	0.000251606	-1.02512	0.105	0.339	1
Cela1	0.000254828	-0.902357	0.14	0.366	1
Plod1	0.000256552	-1.50754	0.526	0.71	1
Fdft1	0.000256753	-0.673619	0.228	0.5	1
Gpr171	0.000257009	0.971562	0.368	0.14	1
Ogt	0.000257123	1.41329	0.667	0.489	1
Phkg2	0.000258602	1.00326	0.614	0.349	1
Trex1.1	0.000261702	-0.982105	0.596	0.812	1
Akap8	0.000265059	1.0612	0.421	0.253	1
Elmo2	0.000269579	-1.133	0.316	0.5	1
Dusp3	0.000274138	-1.33569	0.719	0.828	1
Rxra	0.000278641	-1.45434	0.281	0.473	1
Ifitm1	0.000278732	-0.806249	0.123	0.387	1
Pold1	0.000280135	1.15249	0.509	0.242	1
Tspan32	0.000285029	1.062	0.316	0.129	1
Ccnd1	0.000286073	-1.43231	0.386	0.565	1
Cyp27a1	0.000286572	-1.05608	0.14	0.398	1
Cdc42se1	0.000288306	0.951013	0.789	0.634	1
Tkt	0.000291025	-0.930338	0.579	0.796	1
Nop53	0.000291809	1.08758	0.842	0.796	1
Cebpa	0.0002951	-1.09206	0.175	0.382	1
Zfp385a	0.000295115	-0.611152	0.088	0.323	1
Umad1.1	0.000297821	0.65573	0.544	0.269	1
Cyb561a3	0.000298579	0.967293	0.649	0.403	1
Srsf2	0.000298798	0.848484	0.754	0.651	1
Rcan1	0.000306714	-1.52174	0.298	0.478	1
Ndufb8	0.000306824	-1.07219	0.526	0.71	1
Paqr9	0.000314166	-0.895778	0.088	0.306	1
Ntpcr	0.000314716	-1.10364	0.228	0.468	1
AI467606	0.000319097	1.42756	0.421	0.242	1
Tnfsfm13	0.000322473	-1.16303	0.298	0.457	1
Cox6a1	0.000324016	-0.643807	0.895	0.962	1
AC153941.1	0.000327009	-0.950267	0.105	0.328	1
Sowahc	0.000327009	-0.950267	0.105	0.328	1
Ldb1	0.000328235	0.882601	0.509	0.323	1
Akt1	0.000332654	-0.843501	0.193	0.452	1
Gm26809	0.000335021	-0.865491	1	1	1
Zfp961	0.000339158	0.718367	0.456	0.231	1
Laptm4a	0.000345178	-1.22225	0.772	0.882	1
S100a6	0.000345855	-0.557919	0.175	0.457	1
Nptn	0.000347508	-0.927032	0.649	0.742	1
Camk2d	0.000350304	1.10169	0.719	0.559	1
Sting1	0.00035189	1.05292	0.719	0.548	1
Chid1	0.000357212	-0.895611	0.316	0.468	1
Stard3nl	0.000360583	-0.885157	0.123	0.382	1
Dalrd3	0.000363075	1.40873	0.544	0.328	1
Dym	0.000364977	1.1301	0.509	0.323	1
Gm10518	0.000366786	0.577892	0.316	0.113	1
Pf4	0.000368467	-1.02514	0.772	0.769	1
Idh2	0.000369275	-1.35442	0.333	0.548	1
Rsu1	0.000370381	-1.28461	0.439	0.629	1
Acer3	0.000375342	-1.12258	0.333	0.538	1
Mtus1	0.000378346	-1.25347	0.333	0.522	1
Xbp1	0.000383302	-1.29572	0.456	0.672	1
Rpl29	0.000383759	0.518286	0.93	0.882	1
Tep1	0.000388058	-1.20552	0.509	0.688	1
Mkln1	0.000388082	-0.622115	0.719	0.516	1
Abr	0.000402302	-0.981932	0.14	0.376	1
Dhrs3	0.000404179	-1.15965	0.684	0.801	1
Cnp	0.00040507	1.04921	0.807	0.699	1
Birc3	0.000408717	0.838024	0.719	0.473	1
Tspan4	0.000410841	-1.58258	0.474	0.565	1
Crip2	0.000412861	-1.5475	0.596	0.753	1
Lacc1	0.000416793	-0.983066	0.175	0.344	1
Pten	0.000417994	-0.631805	0.14	0.409	1
Sema6d	0.000422973	-1.25845	0.281	0.478	1
Myl12a	0.000425342	-0.827658	0.912	0.968	1
Arhgap15	0.000428087	0.559216	0.632	0.339	1
Bach2	0.000430772	0.981456	0.351	0.167	1
Fxyd5	0.000432445	-0.909575	0.667	0.866	1
Renbp	0.000437321	-1.29095	0.298	0.446	1
Akap13	0.00043923	1.25793	0.877	0.71	1
Atp6ap2	0.000446874	-1.00441	0.421	0.634	1
Map4k2	0.000447633	0.90673	0.561	0.366	1
Nenf	0.000448335	-0.973422	0.421	0.591	1
Sgpl1	0.000454953	-1.09895	0.368	0.618	1
Ier3	0.000457834	-1.30581	0.193	0.435	1
Ublcp1	0.000461407	1.21135	0.316	0.161	1
Iqsec1	0.000464579	0.741468	0.596	0.333	1
Os9	0.000466528	-1.39233	0.281	0.538	1
Tnfrsf13b	0.000472796	1.27458	0.421	0.269	1
Mtss1	0.000484748	1.50342	0.561	0.392	1
Gm21970	0.000490539	-0.699519	0.596	0.78	1
Gm20695	0.000493059	0.594228	0.421	0.258	1
Srsf11	0.000493233	0.999407	0.667	0.629	1
Stab2	0.000494235	-1.18979	0.754	0.903	1
Gm17080	0.000503513	-0.628733	0.456	0.651	1
Ciao2a	0.000516465	-0.561648	0.316	0.608	1
Atp6v0e	0.000526338	-0.877825	0.807	0.925	1
Trim34a	0.000529073	0.810648	0.386	0.215	1
Tuba4a	0.000536768	1.00311	0.491	0.333	1
Mlxip	0.000539187	1.01797	0.719	0.688	1
Hck	0.000544699	-1.20718	0.649	0.747	1
X2510002D24Rik	0.000548148	1.25502	0.386	0.226	1
Maf1	0.000559117	1.13181	0.737	0.581	1
Tmem26	0.000565105	-1.32047	0.211	0.419	1
Slamf9	0.000569706	-1.39116	0.246	0.435	1
Clasrp	0.000576664	0.9874	0.333	0.177	1
Abhd12	0.000596326	-0.89757	0.561	0.72	1
Sdhd	0.000600629	-0.776277	0.333	0.613	1
Dnmt3a	0.000610669	-1.147	0.439	0.43	1
Rps9	0.000611217	0.508262	1	0.995	1
Cd300e	0.000614658	-1.26932	0.158	0.333	1
Tlr7	0.000615933	-0.583083	0.088	0.317	1
Lamtor3	0.000616114	-0.620589	0.158	0.387	1
Lrpprc	0.00061874	1.1884	0.404	0.269	1
Zfand5	0.000651242	-0.714668	0.246	0.527	1
Fkbp2	0.000662135	-1.03443	0.351	0.527	1
X0610012G03Rik	0.000665324	-0.876638	0.228	0.452	1
Tpp1	0.000669549	-1.276	0.719	0.844	1
Fcgr2b	0.000670497	0.900986	0.772	0.78	1
Nars	0.000678649	-1.00127	0.351	0.586	1
Klrk1	0.000681482	-1.40371	0.263	0.376	1
C5ar1	0.000682257	-1.61889	0.158	0.344	1
Frg1	0.000685982	0.824252	0.386	0.344	1
Hnrnpa1	0.000687307	0.822654	0.842	0.726	1
Arpc5l	0.000687699	0.936115	0.667	0.522	1
Pcmtd2	0.000693075	0.958601	0.351	0.199	1
Hnrnpdl	0.000696327	0.801701	0.684	0.548	1
Khdc4	0.000715251	1.25056	0.579	0.441	1
Naca	0.000729309	0.573682	0.947	0.892	1
Hebp1	0.000736472	-1.0139	0.105	0.317	1
Hs6st1	0.000740313	-0.65866	0.14	0.36	1
Rasal3	0.000744123	1.41475	0.351	0.183	1
P4ha1	0.000758908	-0.720287	0.263	0.484	1
NCBP2.AS2	0.000764431	-1.13401	0.368	0.548	1
Calhm6	0.000765701	-0.904736	0.123	0.328	1
Cndp2	0.000770422	-1.11825	0.509	0.683	1
Ctnna1	0.000808029	-1.34465	0.596	0.72	1
Spic	0.000813929	-1.25094	0.175	0.36	1
Acvrl1	0.000825204	-1.54465	0.333	0.484	1
Cfh	0.000828106	-0.823256	0.421	0.565	1
Mylip	0.000838057	1.04766	0.649	0.554	1
Bcl2	0.000859004	1.11577	0.351	0.21	1
Irf2	0.000864774	1.00117	0.649	0.548	1
Akna	0.000868783	0.712441	0.667	0.403	1
Gm20531	0.000870511	0.523888	0.719	0.5	1
Rpl22	0.000872205	0.538652	0.965	0.849	1
Sgk1	0.000873147	-1.09466	0.526	0.747	1
Cd83	0.00087393	0.990463	0.702	0.538	1
Ric8a	0.000875584	0.962942	0.351	0.419	1
Batf3	0.000875887	-0.830794	0.123	0.301	1
Fbxl12	0.00088612	1.04775	0.351	0.215	1
Gng12	0.000888797	-0.831737	0.211	0.43	1
Srsf7	0.000910682	0.550561	0.491	0.511	1
Ube2q1	0.000920585	-1.10382	0.123	0.333	1
Tmem189	0.000923312	-0.569194	0.158	0.403	1
X1110059E24Rik	0.000935696	1.08919	0.421	0.263	1
Tnfsf13	0.000956392	-1.22104	0.228	0.398	1
Farsa	0.00095868	1.25163	0.474	0.301	1
Pld3	0.000986818	-1.13066	0.614	0.79	1
Rpa1	0.000990679	1.02889	0.596	0.43	1
Comt	0.000991135	-1.09793	0.895	0.844	1
Skap2	0.0010265	-1.00262	0.526	0.683	1
Tbc1d2b	0.00102929	-0.883004	0.158	0.376	1
Samd9l	0.00104413	0.70875	0.351	0.231	1
Atp1b3	0.00105593	-1.20403	0.772	0.898	1
Tmem131l	0.00106158	0.991442	0.404	0.188	1
Rasa4	0.00106306	-1.36751	0.246	0.419	1
Tmem141	0.00106743	-1.07225	0.211	0.387	1
Pcif1	0.00107489	1.13502	0.579	0.435	1
Zdhhc20	0.00111732	1.00337	0.614	0.419	1
Tmem273	0.00112255	-1.12781	0.175	0.339	1
Ecm1	0.00112277	-1.80255	0.702	0.812	1
Rap1b	0.00114057	-1.0249	0.754	0.839	1
Serbp1	0.00115066	0.800588	0.789	0.763	1
Pak1	0.00117325	-1.06694	0.158	0.333	1
Hexb	0.00117568	-1.2174	0.561	0.774	1
Tpm3	0.00120105	-0.608885	0.825	0.957	1
Aldh2	0.00121638	-0.8851	0.912	0.962	1
Slc28a2	0.00122314	0.732905	0.368	0.177	1
Ccdc84	0.00122549	0.708742	0.912	0.817	1
Acss1	0.00122633	1.08162	0.351	0.145	1
Cntrl	0.00122762	1.20603	0.491	0.274	1
B430306N03Rik	0.00123809	-1.12966	0.193	0.403	1
Pbxip1	0.00124347	1.26477	0.439	0.398	1
X2610001J05Rik	0.00126021	-0.815824	0.368	0.575	1
Ap1m1	0.00126211	1.28765	0.561	0.409	1
Sec24b	0.00126872	1.23276	0.421	0.392	1
Neurl3	0.00126984	0.848368	0.789	0.688	1
Pygl	0.00128227	-1.29588	0.193	0.387	1
Gorasp2	0.00131008	1.28777	0.614	0.559	1
Fgr	0.00132456	-1.32254	0.228	0.441	1
Dcxr	0.00132688	-1.09392	0.263	0.452	1
Xab2	0.00132957	1.21923	0.439	0.371	1
Arid3b	0.00133814	1.09137	0.316	0.172	1
Sem1	0.00136663	-0.693021	0.684	0.849	1
Atp6v1b2	0.00140028	-1.28954	0.649	0.71	1
Dhx30	0.00140077	0.802994	0.632	0.371	1
Phf1	0.00140893	0.789453	0.456	0.22	1
Gm28635	0.00140922	-0.91701	0.298	0.532	1
Emilin2	0.00141436	-1.34095	0.123	0.306	1
Polr2a	0.00142229	0.865342	0.807	0.64	1
Phrf1	0.0014302	1.39469	0.316	0.215	1
Dnajb1	0.00144424	1.21826	0.649	0.495	1
Retreg3	0.00144782	0.731108	0.333	0.172	1
Kmt2a	0.0014584	0.861131	0.333	0.317	1
Tmem205	0.00146093	-0.742865	0.246	0.462	1
Cltc	0.00146256	-1.28764	0.667	0.785	1
Supt20	0.0014657	1.05931	0.509	0.425	1
Adamdec1	0.00147515	-1.37313	0.175	0.333	1
Ywhae	0.00151499	-0.721815	0.596	0.817	1
X4921524J17Rik	0.00151859	0.530906	0.421	0.21	1
Zfp467	0.00153002	-0.59632	0.105	0.317	1
Ifngr1	0.00153693	-1.06435	0.561	0.742	1
Eif5	0.00153953	0.751014	0.579	0.651	1
Sltm	0.00154345	1.06708	0.404	0.274	1
Slc45a3	0.00156342	-1.05755	0.123	0.306	1
Nedd9	0.00157374	1.14466	0.439	0.242	1
Slc7a7	0.0015868	-1.00201	0.281	0.452	1
Hnrnpa2b1	0.00159162	0.518704	0.982	0.903	1
Pafah1b3	0.00161988	1.05659	0.333	0.296	1
S100a1	0.0016389	-1.02281	0.614	0.597	1
Cyba	0.00164156	-0.599883	0.947	0.989	1
Taz	0.00167049	1.24292	0.474	0.306	1
Pde2a	0.0016861	0.7109	0.877	0.742	1
Rpl22l1	0.00170476	0.60938	0.825	0.769	1
Rabep2	0.00173011	1.02164	0.509	0.274	1
Tlr2	0.0017386	-1.00256	0.228	0.414	1
Rsbn1l	0.00175857	0.715151	0.561	0.333	1
Rps27l	0.00176428	-0.603338	0.579	0.672	1
Farsb	0.00177865	0.957877	0.439	0.328	1
Ssbp1	0.00185056	0.745422	0.491	0.301	1
Pou2f2	0.0018619	0.889838	0.474	0.376	1
Cd300lf	0.00188019	-1.16433	0.263	0.43	1
A630072M18Rik	0.00188433	0.72563	0.456	0.247	1
Nampt	0.0018895	-1.19503	0.368	0.543	1
Kpna4	0.00189359	0.670455	0.281	0.301	1
Synj1	0.00189713	-1.0504	0.175	0.371	1
Cfdp1	0.00190323	-0.604692	0.298	0.554	1
Wdr6	0.00191027	0.857647	0.491	0.328	1
Ltbr	0.00191444	-0.801412	0.281	0.478	1
Gbp8	0.00192552	-1.03548	0.316	0.349	1
Il10rb	0.001958	-0.500447	0.561	0.796	1
Eef2	0.00196238	0.591401	1	0.973	1
Snx3	0.00198183	-0.952379	0.825	0.919	1
Necap2	0.00201671	-0.686025	0.491	0.726	1
Fh1	0.00210917	1.00913	0.526	0.366	1
Akap8l	0.00211014	0.916566	0.368	0.226	1
Rnase4	0.00211301	-0.856109	0.421	0.602	1
Mapk14	0.00215774	-0.764878	0.228	0.478	1
Kmt2e	0.00215792	0.972275	0.702	0.586	1
Arf2	0.0021648	-1.04053	0.298	0.484	1
Gm28043	0.00217744	1.06695	0.614	0.414	1
Il21r	0.00219887	1.11237	0.386	0.188	1
Dnase1l3	0.0021998	-0.88845	1	0.978	1
Mcfd2	0.00220702	-1.26004	0.667	0.78	1
Ubac2	0.00223631	0.952975	0.368	0.285	1
Wipi2	0.00223781	1.05462	0.386	0.296	1
Khk	0.00224811	-1.08734	0.404	0.608	1
Vbp1	0.00226114	0.797804	0.439	0.349	1
Ralb	0.0022708	-1.10964	0.439	0.602	1
Tmem59	0.00227099	-1.07933	0.789	0.866	1
Nsmce1	0.00232577	1.17119	0.526	0.392	1
Rac1	0.00234088	-0.663986	0.982	0.984	1
Hsbp1	0.0023423	-0.988102	0.754	0.812	1
Gm16933	0.00234431	0.551081	0.474	0.301	1
Nceh1	0.00235056	-1.06576	0.386	0.505	1
Tmem140	0.00235724	-1.33339	0.509	0.694	1
Pxn	0.00235752	-0.809319	0.228	0.371	1
Rnf2	0.00235829	0.85781	0.368	0.253	1
Plbd2	0.00242625	-1.26474	0.421	0.538	1
Il1a	0.00243532	-1.08915	0.193	0.376	1
Cryl1	0.0024667	-0.880518	0.158	0.355	1
Tmem268	0.00250542	-1.15377	0.158	0.301	1
A130010J15Rik	0.00253945	0.519175	0.351	0.145	1
Pdia3	0.00254712	-0.900837	0.842	0.93	1
Fry	0.00254892	0.880103	0.404	0.237	1
Unc93b1	0.00255031	-0.901116	0.965	0.978	1
Ncf4	0.00255833	0.648702	0.772	0.538	1
Fuca2	0.00258176	-0.52528	0.175	0.414	1
Tspan3	0.00260256	-0.956311	0.246	0.441	1
Pcyox1	0.00261411	-0.923479	0.351	0.522	1
Rap1a	0.00261505	-0.780756	0.491	0.694	1
Scamp2	0.00263377	-1.06971	0.491	0.651	1
Pnn	0.00263695	0.873067	0.474	0.36	1
Atp5j	0.00264715	-0.748955	0.842	0.876	1
Slc3a2	0.00269341	-1.00467	0.754	0.871	1
Tax1bp1	0.00272563	0.904069	0.719	0.656	1
Ctso	0.00273101	1.00072	0.526	0.511	1
Dapk1	0.00273324	-1.2713	0.175	0.355	1
Scaf1	0.00273485	1.05719	0.596	0.349	1
Mdm4	0.00279275	0.899485	0.491	0.387	1
Adcy4	0.0028066	-1.54678	0.456	0.538	1
Tmc6	0.00281388	1.14014	0.439	0.376	1
Gfm2	0.00287772	-0.851551	0.544	0.64	1
Mef2a	0.00291706	-0.959734	0.509	0.613	1
Plcg2	0.00295753	1.02438	0.456	0.392	1
Ifi208	0.00296181	1.071	0.439	0.425	1
Tcirg1	0.0029663	-1.01413	0.456	0.634	1
Hivep2	0.00297031	0.671362	0.368	0.226	1
B430305J03Rik	0.00298621	-0.905737	0.228	0.419	1
Ehbp1l1	0.00301471	-1.09342	0.386	0.462	1
Rbm3	0.00301748	0.693096	0.912	0.801	1
Surf4	0.00302826	-1.08116	0.86	0.882	1
Csrp1	0.00308807	-0.801461	0.421	0.645	1
Trmt2a	0.00311667	0.993646	0.456	0.414	1
Rpl7a	0.00312306	0.565401	1	0.946	1
Rlim	0.00315662	1.17562	0.719	0.581	1
Pld1	0.00315836	-1.0107	0.333	0.457	1
Acp5	0.00323297	-0.817529	0.807	0.839	1
Srpk2	0.00323518	0.8977	0.509	0.398	1
Etfb	0.00324622	-0.902486	0.684	0.828	1
Asph	0.00325337	-0.725768	0.175	0.382	1
Tspan15	0.00326656	-1.43593	0.421	0.489	1
Stard5	0.00327893	0.589426	0.702	0.565	1
Ttyh2	0.00331368	-0.890596	0.123	0.306	1
Prpf39	0.00335474	0.929277	0.474	0.371	1
Aldh3b1	0.0033623	-1.27073	0.386	0.478	1
Ppp2r2a	0.00338637	0.767853	0.421	0.349	1
Peg13	0.00344499	0.693445	0.368	0.161	1
Nipa2	0.00345584	-0.567288	0.123	0.339	1
Cops9	0.00348091	-0.543932	0.404	0.629	1
Marco	0.00352335	-2.14187	0.351	0.419	1
Rab3il1	0.00353802	-1.17752	0.316	0.462	1
Casp1	0.00356074	-1.05747	0.333	0.505	1
Ptpn1	0.00356091	-1.03786	0.649	0.694	1
Snx6	0.00359219	-1.04519	0.439	0.581	1
Gcn1	0.00360878	0.824208	0.667	0.446	1
Sec14l1	0.00366683	-1.02631	0.491	0.441	1
Sult1a1	0.00367045	-1.14442	0.351	0.495	1
Igsf8	0.00367973	-0.807234	0.193	0.376	1
Nfe2l2	0.00371604	-0.505567	0.474	0.71	1
Slc29a3	0.00374446	-1.07855	0.211	0.312	1
Cxcl13	0.00374461	-1.50781	0.351	0.344	1
B4galt3	0.00375569	0.922318	0.368	0.312	1
Abcf3	0.00377385	0.73637	0.386	0.172	1
Iqgap2	0.0037998	-1.03056	0.298	0.344	1
P2rx4	0.00384471	-0.911531	0.491	0.667	1
Gm21985	0.00386083	0.585248	0.351	0.151	1
Rcsd1	0.00388128	1.04669	0.719	0.532	1
Arf5	0.00390677	-0.83985	0.544	0.704	1
Sgta	0.00391367	-1.21828	0.281	0.419	1
Il4ra	0.00391596	1.12577	0.596	0.484	1
Cpsf2	0.00394528	0.653833	0.526	0.296	1
Ngdn	0.00397693	0.755164	0.368	0.306	1
Dap	0.00401655	-1.14872	0.667	0.704	1
Ctdsp1	0.00404395	-0.759529	0.333	0.457	1
Gabarapl1	0.00405602	-1.0799	0.561	0.645	1
Sdc4	0.00405906	0.550617	0.333	0.452	1
Scaf11	0.00411479	0.875821	0.649	0.468	1
Ube2i	0.00418867	0.674024	0.825	0.71	1
Abcg3	0.0042224	-1.03106	0.281	0.328	1
Tssc4	0.0042587	1.08269	0.316	0.22	1
Cand1	0.00426658	0.654085	0.333	0.161	1
Slc31a2	0.00426719	-1.20138	0.351	0.505	1
Znfx1	0.00427729	-1.20154	0.456	0.565	1
Rack1	0.00429963	0.675577	1	0.995	1
Klhl24	0.0043226	0.947597	0.439	0.296	1
Wls	0.00432727	-0.833664	0.333	0.511	1
Ifit3	0.00433398	-0.527875	0.298	0.505	1
Bcl11a	0.0043556	0.86106	0.456	0.258	1
Itsn2	0.00447016	0.797187	0.579	0.392	1
Setx	0.00450146	0.938963	0.474	0.366	1
Fam89b	0.00451681	-0.85719	0.386	0.613	1
X2610507B11Rik	0.00455325	-1.10545	0.404	0.565	1
Secisbp2l	0.00455629	-0.815023	0.246	0.419	1
Mau2	0.00456513	0.970269	0.404	0.28	1
Sec11c	0.0045748	0.829474	0.632	0.591	1
Sae1	0.00458247	0.919952	0.509	0.312	1
Eif5b	0.00461378	-0.72143	0.421	0.656	1
C2	0.00462179	-1.36374	0.281	0.441	1
Tmem109	0.00462783	-0.764109	0.351	0.575	1
Brwd1	0.00462965	1.01854	0.456	0.301	1
Tmbim4	0.00465932	-0.993985	0.684	0.688	1
Capg	0.00474745	1.04328	0.737	0.672	1
RP23.74K24.2	0.00475371	-0.828323	0.596	0.758	1
Capzb	0.00476288	-0.676293	0.947	0.957	1
Med21	0.00476451	0.685958	0.807	0.613	1
Cox6c	0.00477391	-0.504097	0.772	0.855	1
Gm5150	0.0047781	-0.910184	0.211	0.317	1
Map7d1	0.00479665	-0.936901	0.333	0.425	1
Bcl10	0.00483022	0.706037	0.368	0.414	1
Hes1	0.00483129	-0.800445	0.211	0.414	1
Sumf1	0.00493957	-0.98916	0.263	0.387	1
Med1	0.0049418	0.717908	0.649	0.452	1
Uap1l1	0.0049872	-1.01356	0.386	0.559	1
Haao	0.00504667	0.789154	0.421	0.237	1
Tpd52	0.00505404	-0.678084	0.456	0.651	1
Nrp1	0.00507206	-1.00765	0.807	0.806	1
Ccdc148	0.00514539	-0.934362	0.158	0.312	1
BE692007	0.00515747	1.04698	0.614	0.5	1
Ccni	0.00516165	-1.13038	0.526	0.656	1
Frmd4a	0.00516276	-1.17197	0.421	0.532	1
Snhg8	0.00520408	0.636088	0.456	0.323	1
Tom1	0.00521946	-0.854498	0.263	0.441	1
Xrcc6	0.00531789	0.820928	0.333	0.172	1
Tmed3	0.00532367	-0.991548	0.439	0.597	1
Adrb2	0.00538165	0.775047	0.316	0.231	1
Gpr65	0.0053867	-0.704503	0.211	0.43	1
Cd36	0.00539831	-1.13071	0.702	0.801	1
Gpr146	0.00541342	-0.710241	0.281	0.5	1
Kif21b	0.00541877	1.15942	0.456	0.355	1
Rer1	0.00545267	-0.556992	0.404	0.602	1
Iws1	0.00546312	0.771314	0.404	0.242	1
Rapgef6	0.00549843	0.887176	0.439	0.285	1
Rtn4	0.00551705	-0.821961	0.333	0.468	1
Ptp4a2	0.00551969	-1.09759	0.667	0.801	1
Atp6v1g1	0.00567352	-0.637314	0.596	0.753	1
Fkbp15	0.00573283	-0.813723	0.246	0.446	1
Fam120a	0.00576606	-0.91725	0.368	0.468	1
Canx	0.00576712	-0.768993	0.649	0.817	1
Psme1	0.00576819	-0.773286	0.877	0.941	1
Nfic	0.0057904	-0.775428	0.421	0.608	1
Hspa1a	0.0058353	0.874738	0.632	0.715	1
Cfb	0.00589222	-1.28604	0.421	0.457	1
Tlr1	0.00592282	1.00129	0.439	0.29	1
X2410002F23Rik	0.00594466	0.881913	0.368	0.274	1
Gm28551	0.00596316	0.83478	0.509	0.312	1
Fgd4	0.0060926	-0.661559	0.544	0.511	1
Mrpl33	0.00609489	-0.58472	0.351	0.532	1
Osbpl11	0.00616866	-0.664017	0.158	0.312	1
Relch	0.00618648	0.5808	0.421	0.215	1
H2ax	0.00619425	0.592979	0.421	0.204	1
Pabpc1	0.00636039	-0.793878	0.93	0.887	1
X2810025M15Rik	0.00647792	-0.815563	0.316	0.468	1
Gnb1	0.00649377	-0.664725	0.772	0.876	1
Gm20481	0.00667456	0.599448	0.491	0.543	1
Mat2b	0.0067295	0.89387	0.596	0.554	1
Rwdd1	0.00673837	-0.522945	0.211	0.435	1
Ccnt2	0.00680044	0.757944	0.404	0.328	1
Klhl9	0.00680999	-0.586927	0.228	0.419	1
Pcbd2	0.00685126	-0.523846	0.14	0.312	1
Srebf2	0.00686079	1.0158	0.474	0.355	1
Snx10	0.00687501	-0.81448	0.228	0.43	1
Naa60	0.00688115	0.916584	0.702	0.495	1
Marchf1	0.00694285	0.81922	0.614	0.484	1
Lats2	0.00695457	0.923969	0.579	0.446	1
Tlr12	0.00695529	-1.33764	0.298	0.382	1
Xdh	0.00695752	-0.76432	0.439	0.581	1
Dnajc3	0.0069617	-1.1166	0.579	0.656	1
Cyren	0.00697544	-1.20101	0.509	0.677	1
Fip1l1	0.00697621	0.748222	0.491	0.285	1
Gm21981	0.00704773	-0.515363	0.702	0.86	1
Fbxl5	0.00712958	0.733625	0.421	0.301	1
Glmp	0.00717518	-0.801909	0.561	0.699	1
Mpp1	0.0072026	-0.592023	0.263	0.495	1
Msn	0.00721289	0.517952	1	0.952	1
Rps6ka1	0.00723389	-0.793703	0.281	0.5	1
Zdhhc9	0.00725781	-1.21432	0.298	0.419	1
Hprt	0.00727139	-0.684353	0.456	0.677	1
Sash1	0.00730183	-0.892198	0.246	0.43	1
Heatr6	0.00730966	0.665631	0.316	0.258	1
Dennd3	0.00731562	1.17255	0.316	0.21	1
Trp53	0.00737952	1.03405	0.684	0.624	1
Kmo	0.00742306	0.945416	0.456	0.306	1
Tmem243	0.0074402	0.699979	0.684	0.527	1
Smc6	0.00746205	0.688169	0.439	0.419	1
Plekho2	0.00746364	-0.928202	0.526	0.683	1
Zbtb4	0.00747692	-0.535125	0.158	0.323	1
Commd3	0.00748206	-0.90664	0.368	0.538	1
Tspan31	0.00751048	-0.766656	0.421	0.602	1
Il13ra1	0.00751521	-1.00512	0.263	0.382	1
Atp2b1	0.00751533	-0.934672	0.596	0.672	1
Mpc2	0.00753579	-0.584563	0.386	0.554	1
Atf7ip	0.0075475	0.817156	0.877	0.753	1
Tfam	0.00759708	0.903017	0.316	0.172	1
Sms	0.00760461	0.719457	0.386	0.231	1
Ripor1	0.00763689	0.954216	0.596	0.473	1
Dnase2a	0.00772333	-0.957944	0.421	0.511	1
Ywhaz	0.00772817	0.613591	0.982	0.962	1
Gpx4	0.00778502	-0.855478	0.912	0.941	1
Zup1	0.00790708	0.791497	0.386	0.204	1
Afg3l2	0.00792869	0.89466	0.351	0.161	1
Npc1	0.00798809	-0.771927	0.281	0.419	1
Tnpo3	0.00801823	0.825088	0.491	0.344	1
Znrd2	0.0080319	-0.663095	0.474	0.672	1
Gm20659	0.00804459	-0.60081	0.263	0.398	1
Rsad2	0.00808328	-0.555327	0.193	0.392	1
Gm20431	0.00812121	0.626069	0.649	0.753	1
Phactr2	0.00817481	-0.573426	0.579	0.435	1
Hip1	0.00827975	-0.956423	0.333	0.441	1
Snap23	0.00838544	-0.878959	0.439	0.532	1
Rfx7	0.0084259	0.630389	0.491	0.274	1
Hmox2	0.00843279	-0.587309	0.596	0.796	1
Polr2e	0.00845014	0.880934	0.667	0.565	1
Foxo1	0.00845444	0.856627	0.491	0.382	1
Slc50a1	0.00850819	0.746187	0.614	0.468	1
Sirt2	0.00852789	-0.716559	0.386	0.613	1
Smap1	0.00865719	-0.73919	0.263	0.403	1
Trib1	0.00869504	-0.912981	0.175	0.349	1
Fnbp4	0.0087102	0.903112	0.491	0.355	1
Ncaph2	0.00871549	0.921588	0.579	0.554	1
Themis2	0.00872486	-0.532415	0.509	0.731	1
Txndc5	0.00879871	0.90679	0.632	0.559	1
Mysm1	0.00888527	0.916794	0.386	0.258	1
Atp13a2	0.00898874	-1.08707	0.526	0.661	1
Rbck1	0.00904912	0.898988	0.737	0.591	1
Pgd	0.00909473	-0.822475	0.474	0.661	1
X2510009E07Rik	0.00913885	-1.30033	0.263	0.376	1
Agtrap	0.00923126	-1.0062	0.561	0.602	1
Ceacam1	0.00924343	0.952101	0.439	0.285	1
Dok2	0.00926744	-0.977805	0.193	0.306	1
Ddx46	0.00928297	0.592308	0.491	0.527	1
H2.K2	0.00929715	0.569453	0.386	0.215	1
Pithd1	0.00930324	-0.878629	0.14	0.312	1
Cd47	0.00931066	-0.71338	0.877	0.957	1
Sf1	0.00931545	0.935218	0.667	0.602	1
Chmp2a	0.00939403	-0.728932	0.526	0.656	1
Arrdc1	0.00940774	0.888792	0.526	0.317	1
Myo9b	0.00949223	-1.14361	0.351	0.376	1
Sf3b3	0.00952686	0.827307	0.491	0.306	1
Reep5	0.0095327	-0.619063	0.737	0.844	1
Sh3bp5	0.00953649	0.881568	0.895	0.769	1
Arid5b	0.00967006	0.924307	0.368	0.323	1
Pik3ip1	0.00972995	0.893417	0.316	0.183	1
Hspa5	0.00981803	-0.577953	0.86	0.952	1
Ppox	0.00987154	0.90119	0.386	0.296	1
Chkb	0.00998888	0.628636	0.333	0.398	1
Pgap2	0.00999854	-1.06106	0.211	0.371	1
Rnf41	0.0101437	0.689892	0.333	0.183	1
Retsat	0.0101538	-0.916119	0.175	0.312	1
Cd164	0.0101644	-0.851013	0.93	0.973	1
Nfx1	0.0101793	1.16289	0.421	0.296	1
Pml	0.0101956	1.02214	0.561	0.435	1
Ptpra	0.0102246	-0.693877	0.386	0.371	1
Supt4a	0.0103094	0.602759	0.754	0.586	1
Ndufa4	0.0104413	-0.617139	0.842	0.828	1
Nol7	0.0105045	0.585813	0.596	0.452	1
Filip1l	0.0105674	0.743195	0.614	0.597	1
H2az1	0.0105789	-0.600701	0.719	0.833	1
Pitpnm2	0.0107259	0.658803	0.421	0.274	1
Tomm6	0.0107811	-0.514594	0.719	0.86	1
Pdcd4	0.0109441	0.714515	0.474	0.339	1
Dbndd2	0.0110553	-1.0105	0.281	0.425	1
Tnrc6a	0.0110567	0.633928	0.421	0.28	1
Ldha	0.0111349	-0.877243	0.789	0.887	1
X6430548M08Rik	0.0111914	-0.628949	0.193	0.371	1
Cyb5a	0.0112065	-0.72841	0.772	0.849	1
Nsun2	0.0112798	0.755113	0.368	0.349	1
Stk4	0.0112985	0.86084	0.439	0.376	1
Cyb5r3	0.0113083	-1.09627	0.93	0.887	1
Ybx1	0.011327	-0.653902	0.825	0.925	1
Lamtor1	0.0115104	-0.758249	0.614	0.758	1
Notch2	0.0115143	0.656364	0.579	0.392	1
Sqor	0.0115406	-0.927723	0.316	0.398	1
RP23.297M4.4	0.0115783	0.626081	0.333	0.306	1
Cotl1	0.0116691	-0.512206	0.982	0.935	1
Arrb2	0.0116932	-0.907178	0.456	0.548	1
Mrpl24	0.0118515	0.834497	0.544	0.452	1
Tceal9	0.0118588	-0.763868	0.404	0.457	1
Tceal8	0.0118792	-0.683253	0.158	0.333	1
Ccdc12	0.0119154	-0.628259	0.754	0.769	1
Dhx9	0.0119733	0.725022	0.316	0.269	1
Hgs	0.0119964	-0.600622	0.263	0.43	1
Skil	0.012009	-0.688467	0.263	0.366	1
Gas6	0.01206	-0.527839	0.649	0.806	1
Slc39a1	0.0121516	-0.81136	0.614	0.694	1
Inip	0.0121708	0.815478	0.491	0.349	1
Ptpn6	0.0121966	0.606653	0.86	0.887	1
Gsdmd	0.0122037	-0.852339	0.228	0.392	1
Gabpb2	0.0122192	1.11043	0.351	0.263	1
Wnk1	0.0122458	-0.985036	0.842	0.86	1
Mxd4	0.0122634	-0.838344	0.333	0.505	1
Ctps2	0.0123361	0.86093	0.421	0.29	1
Ifit2	0.0123468	-0.708171	0.281	0.425	1
Tbrg1	0.0123604	1.05064	0.526	0.478	1
G6pdx	0.0124029	-0.980976	0.368	0.495	1
Tmem183a	0.0124649	0.874182	0.368	0.237	1
Rhoa	0.0126151	-0.59822	0.965	0.989	1
Lgals9	0.0126887	-0.777875	0.825	0.909	1
Stab1	0.0127845	-0.854624	0.947	0.946	1
Ctnnd1	0.0128133	-1.21131	0.439	0.522	1
Bnip2	0.0128489	-0.611541	0.596	0.753	1
Pias4	0.0128667	0.864104	0.386	0.274	1
Traf2	0.0129087	0.854589	0.421	0.263	1
Zfp422	0.0129374	0.604907	0.351	0.172	1
Cerk	0.0129528	1.10629	0.509	0.398	1
Prdx4	0.012976	-0.771067	0.263	0.403	1
Clu	0.0129821	-1.02147	0.789	0.817	1
Gclm	0.0130983	-0.686432	0.263	0.43	1
Sub1	0.0131791	0.566551	0.789	0.753	1
Mapk8ip3	0.0131852	1.08896	0.632	0.527	1
Mef2d	0.0133221	0.906612	0.421	0.392	1
Avpr2	0.0134299	0.506615	0.386	0.258	1
Plek	0.0135087	-0.934445	0.561	0.704	1
Mrpl44	0.0135971	0.837079	0.386	0.215	1
Rtn3	0.0135986	-0.671131	0.632	0.651	1
Ak6	0.0136109	0.680322	0.509	0.366	1
Pim3	0.0136136	0.788618	0.561	0.382	1
Imp3	0.0136275	0.746114	0.561	0.473	1
H1f0	0.0136572	-0.989296	0.649	0.667	1
Soat1	0.013709	-0.798719	0.509	0.64	1
Scamp5	0.0137301	-1.08939	0.316	0.285	1
Glul	0.013743	-0.93902	0.544	0.661	1
P2rx7	0.0138195	-1.02325	0.281	0.328	1
Itpr3	0.0138249	0.855564	0.368	0.199	1
Fam53b	0.0138281	0.713311	0.474	0.296	1
Ak3	0.0138688	-0.651969	0.211	0.409	1
Rchy1	0.0138742	0.893149	0.421	0.333	1
Gnpda1	0.0139311	-0.808123	0.404	0.522	1
Plekhm2	0.0143215	-0.960074	0.158	0.306	1
Lsm4	0.0143468	0.801817	0.667	0.661	1
Ppp1r9b	0.0145142	-1.07199	0.351	0.409	1
Pip4k2c	0.0145608	0.805168	0.421	0.237	1
Aagab	0.0145966	-0.831322	0.474	0.516	1
Hmgcl	0.0146908	-0.893604	0.333	0.446	1
Cmtr1	0.0147039	1.03091	0.579	0.419	1
Enpp4	0.0147098	-0.695716	0.158	0.301	1
Fundc1	0.0147579	-0.684069	0.211	0.376	1
Retreg2	0.0147631	-1.00561	0.246	0.371	1
Zfp687	0.0147688	0.844382	0.316	0.151	1
Dcaf17	0.0148217	0.757206	0.351	0.204	1
Txnrd1	0.0149329	-0.680078	0.281	0.473	1
Pkp4	0.014949	-1.2051	0.246	0.328	1
AC102815.1	0.0149769	-0.714641	0.298	0.376	1
Irf3	0.0150249	0.85443	0.614	0.43	1
Cd200	0.0150323	0.818466	0.351	0.242	1
Gm26778	0.0150385	-0.714462	0.298	0.376	1
Mettl3	0.0150976	0.559828	0.351	0.172	1
Pygb	0.0150994	-0.78815	0.175	0.349	1
Ifi47	0.0151839	-0.830282	0.246	0.43	1
Cast	0.015195	0.852182	0.368	0.317	1
Adam10	0.0151969	-0.85096	0.526	0.651	1
Kdm5a	0.0152608	0.866482	0.456	0.323	1
Scimp	0.0153812	-0.724647	0.298	0.478	1
Atp1a1	0.0154519	-0.813506	0.579	0.694	1
Jpt1	0.015465	0.691807	0.895	0.742	1
Gstm1	0.0154773	-0.724677	0.579	0.737	1
Ncf2	0.0155333	-0.792137	0.386	0.565	1
Mapkapk2	0.0155601	-0.746498	0.316	0.462	1
Ap2a2	0.0155607	-0.824698	0.439	0.57	1
Arpc1b	0.0155698	-0.517574	0.965	0.957	1
Selenof	0.0156644	-0.666225	0.772	0.871	1
Ergic3	0.0156648	-0.529376	0.491	0.656	1
Rhoc	0.0156877	-0.872582	0.509	0.565	1
Pcyt1a	0.0160048	-0.572161	0.158	0.312	1
Idh3b	0.016108	0.813925	0.667	0.661	1
Sin3a	0.0161505	0.866735	0.368	0.258	1
Gm21769	0.0162516	0.901257	0.386	0.247	1
Rpe	0.016265	0.707543	0.316	0.194	1
Ndfip1	0.0162675	-0.690484	0.596	0.763	1
Rbm33	0.0162754	0.750403	0.404	0.296	1
M6pr	0.0163818	-0.544652	0.596	0.78	1
Cept1	0.0164489	-0.696346	0.526	0.468	1
Slf2	0.0165397	0.63054	0.421	0.489	1
Rala	0.0165678	-0.621126	0.193	0.371	1
Ptbp1	0.0165951	0.696629	0.614	0.683	1
Gm21982	0.0166014	0.94416	0.632	0.548	1
Traf7	0.0166471	0.925632	0.439	0.409	1
R3hdm1	0.0166575	0.565515	0.509	0.387	1
Srsf3	0.0167062	0.546657	0.596	0.656	1
Cdkn1b	0.0168541	0.764074	0.333	0.226	1
Rc3h1	0.0168628	0.742749	0.316	0.253	1
Cd48	0.0168697	-0.777681	0.526	0.688	1
Ccar1	0.0169196	0.875777	0.439	0.317	1
Ppm1h	0.0170104	-0.6774	0.211	0.328	1
Nmt1	0.0170286	-0.784734	0.368	0.527	1
Vamp2	0.0170721	0.873643	0.421	0.339	1
Tagln2	0.017382	0.556045	0.877	0.935	1
Slc12a6	0.0174578	0.552895	0.474	0.559	1
Atp6v0d1	0.0174976	-0.848878	0.456	0.559	1
Cops7a	0.0174993	0.615603	0.316	0.419	1
Itgb7	0.0175137	0.66613	0.561	0.349	1
Dpp7	0.0176926	-0.721418	0.211	0.355	1
Prps1	0.0177488	0.793393	0.316	0.22	1
Ptprj	0.017761	-0.747593	0.386	0.543	1
Krit1	0.0179682	0.711753	0.474	0.452	1
Ube2f	0.0180983	-0.603377	0.298	0.495	1
Rab1a	0.0182985	-1.02119	0.649	0.758	1
Ankrd11	0.0183439	0.861059	0.561	0.484	1
Zfas1	0.0183844	0.579838	0.491	0.409	1
Ptpa	0.0184158	0.61088	0.754	0.57	1
Il6ra	0.0184527	-0.776262	0.246	0.409	1
Peli1	0.0184642	0.845107	0.509	0.43	1
Rpain	0.018525	0.52402	0.211	0.317	1
Gm4951	0.0185568	-0.802623	0.211	0.323	1
Spcs1	0.0187198	-0.545792	0.491	0.672	1
Leprotl1	0.018934	-0.80161	0.368	0.505	1
Cebpg	0.0189831	-0.720628	0.263	0.446	1
Snx2	0.0190728	0.606601	0.842	0.747	1
Prex1	0.0193679	-0.809178	0.544	0.597	1
Stk24	0.0193803	0.502809	0.614	0.419	1
Emp3	0.0194265	-0.541298	0.684	0.78	1
Nup54	0.0195201	0.742893	0.386	0.231	1
Phb2	0.0195383	0.638611	0.544	0.613	1
Pqbp1	0.0197601	0.731637	0.439	0.43	1
Iigp1	0.0198152	-0.896266	0.298	0.435	1
Asnsd1	0.0198568	0.818882	0.474	0.306	1
Hnrnpk	0.019984	0.539654	0.912	0.93	1
Gak	0.0200405	0.60474	0.807	0.758	1
Atxn2l	0.0200673	0.979362	0.772	0.661	1
Srsf10	0.0204579	0.506623	0.509	0.435	1
Ddx54	0.0206636	1.02402	0.474	0.441	1
Nagk	0.0207099	-0.952779	0.491	0.532	1
Sri	0.0209314	0.728611	0.895	0.763	1
Phf23	0.0210044	-0.798159	0.246	0.376	1
Rbbp4	0.0210193	0.590253	0.614	0.624	1
Malt1	0.0211153	0.709851	0.316	0.161	1
Rbm10	0.0211846	0.580063	0.386	0.22	1
Sap130	0.0211965	1.17472	0.474	0.344	1
Mfng	0.021283	0.865816	0.368	0.21	1
Sipa1	0.0212997	0.889476	0.614	0.597	1
Cirbp	0.0213472	0.57108	0.614	0.457	1
Pros1	0.0213659	-0.542933	0.368	0.522	1
Sec61b	0.0213751	-0.523943	0.614	0.71	1
Brd3	0.0214987	0.889021	0.491	0.435	1
Irgm2	0.0215435	-0.62684	0.316	0.473	1
G3bp1	0.0215569	0.978515	0.614	0.538	1
Bud23	0.0215799	0.640299	0.368	0.371	1
Ms4a6b	0.0216153	-0.787571	0.281	0.441	1
Gaa	0.0216932	-0.830789	0.368	0.446	1
Tor1a	0.0217434	-0.753182	0.281	0.452	1
Zfhx3	0.0219464	-0.800257	0.263	0.392	1
Ndufa7	0.0219586	-0.668392	0.719	0.758	1
Rpn1	0.0220676	-0.552556	0.544	0.72	1
Arid1a	0.022181	0.789537	0.649	0.511	1
Rad9a	0.0222441	0.526865	0.86	0.785	1
Wdr1	0.0222682	-0.814085	0.754	0.823	1
Taf9	0.0222868	0.559665	0.439	0.301	1
Iffo1	0.0223055	0.980142	0.439	0.269	1
Nfatc1	0.022382	0.692829	0.632	0.473	1
Tmbim1	0.022457	-0.987738	0.526	0.565	1
Cbx1	0.0224593	0.534364	0.491	0.296	1
Cpne1	0.0224757	0.701921	0.456	0.376	1
Hmg20a	0.0226025	0.976502	0.333	0.22	1
F11r	0.0226924	-0.962229	0.632	0.677	1
Rfc2	0.0227361	0.778892	0.649	0.527	1
Brd2	0.0228026	0.792512	0.719	0.618	1
Bag3	0.0229086	-0.676494	0.228	0.376	1
Tbc1d17	0.0229984	0.880682	0.421	0.323	1
Cttn	0.0230488	-0.768198	0.386	0.366	1
Galnt2	0.0232217	-0.896887	0.333	0.414	1
Sgcb	0.0233186	-0.561407	0.193	0.349	1
Gnaq	0.0235079	-0.505231	0.228	0.376	1
Aco1	0.0235567	-0.581515	0.158	0.317	1
H2.Ke6	0.0237809	0.684035	0.456	0.419	1
Sorl1	0.0237847	0.577697	0.368	0.194	1
Cdk2ap2	0.0238029	-0.666262	0.684	0.79	1
Rab31	0.0238102	-0.788815	0.439	0.538	1
Ap1s2	0.0238701	-0.592228	0.175	0.349	1
Tns3	0.0243004	-1.19333	0.509	0.457	1
Zmat5	0.0243458	-0.788934	0.211	0.36	1
H13	0.0244498	-0.667796	0.474	0.64	1
Marchf5	0.0244707	-0.578737	0.246	0.441	1
Atg101	0.0246572	0.863352	0.404	0.247	1
Acd	0.0247488	0.811298	0.509	0.339	1
Hgsnat	0.025069	-0.527379	0.228	0.409	1
Nrbp1	0.0250925	0.604305	0.614	0.425	1
Ddx47	0.0251094	0.716089	0.404	0.398	1
Eif2s3y	0.0251388	0.579233	0.456	0.312	1
Bin3	0.0252657	-0.758408	0.368	0.527	1
Rbm25	0.025433	0.702503	0.737	0.672	1
Fam43a	0.0259223	0.865511	0.404	0.392	1
Mgst1	0.0260255	-0.605966	0.404	0.565	1
Dyx1c1Ccpg1	0.0260374	-0.876512	0.386	0.484	1
Htatip2	0.0261271	-0.878686	0.386	0.366	1
Cox14	0.0262323	-0.562348	0.456	0.618	1
Atg7	0.0267115	-0.854294	0.193	0.339	1
Fam120b	0.0267861	1.01659	0.439	0.274	1
Hhex	0.0268006	0.653266	0.474	0.505	1
Rubcnl	0.0268803	0.848892	0.333	0.226	1
Adam9	0.0269962	-0.62624	0.246	0.382	1
Cttnbp2nl	0.0270552	-0.745088	0.281	0.317	1
Gins1	0.0272233	0.621458	0.474	0.317	1
Cdk5	0.0272308	0.686382	0.351	0.199	1
Lrrc58	0.0272488	-0.754018	0.86	0.866	1
Aprt	0.0276169	-0.595984	0.298	0.473	1
Lrp5	0.0276747	-0.928019	0.474	0.484	1
Susd3	0.0277304	0.935699	0.333	0.194	1
Glb1	0.0278415	-0.727917	0.228	0.382	1
Eci2	0.02797	-0.804175	0.421	0.484	1
Cyb5r1	0.0280351	-0.653081	0.281	0.425	1
Septin6	0.0281529	0.731533	0.368	0.22	1
Mrpl27	0.0281816	-0.563183	0.298	0.36	1
Traf3ip2	0.0283234	0.674466	0.316	0.177	1
Npm1	0.0283511	0.512769	0.912	0.833	1
Trp53inp1	0.0286729	0.679244	0.316	0.242	1
Immt	0.0288077	0.956504	0.544	0.505	1
Naxd	0.0289883	-0.510364	0.263	0.452	1
Vasp	0.0291684	-0.675739	0.579	0.656	1
Capns1	0.029293	-0.598061	0.439	0.527	1
Twf1	0.0294389	-0.613538	0.333	0.478	1
Zfp362	0.0294882	0.645796	0.298	0.317	1
Trmt1l	0.029539	0.673553	0.386	0.258	1
Ndufa8	0.0297608	-0.561287	0.579	0.645	1
Glud1	0.0298098	-0.693832	0.702	0.747	1
Dcaf1	0.0298316	0.559211	0.316	0.204	1
Paxip1	0.0298382	1.59375	0.404	0.306	1
Cct6a	0.0303255	0.636104	0.544	0.575	1
Nucb2	0.0308239	-0.558439	0.281	0.468	1
Tex261	0.0309606	-0.509342	0.439	0.591	1
Phyh	0.0311169	-0.757251	0.491	0.613	1
Clasp1	0.031165	0.690654	0.421	0.269	1
RP23.148L8.3	0.0312286	-0.515047	0.93	0.919	1
Lrp6	0.0312596	-0.683796	0.333	0.457	1
Ctcf	0.0312855	0.629951	0.404	0.312	1
Chfr	0.0313575	0.716283	0.439	0.296	1
Lat2	0.0314614	0.729613	0.474	0.333	1
Epb41	0.0316128	0.731649	0.333	0.231	1
Fbxw2	0.0318346	0.864666	0.456	0.409	1
Elf2	0.0318803	0.844936	0.368	0.242	1
Nup210	0.03198	0.870712	0.316	0.156	1
Map2k3	0.0320374	-0.777187	0.298	0.403	1
Fmnl1	0.0320601	0.601502	0.474	0.301	1
Parp14	0.032091	-0.597667	0.316	0.489	1
Eef1b2	0.0321223	0.505438	0.912	0.876	1
Mrpl36	0.0322988	-0.748254	0.228	0.333	1
Aak1	0.0324616	0.590596	0.316	0.161	1
Brap	0.0329847	0.980178	0.421	0.36	1
Glg1	0.0331046	-0.545551	0.351	0.532	1
Nisch	0.0331444	0.740846	0.614	0.672	1
Tinf2	0.0335869	0.718369	0.333	0.21	1
Adipor1	0.0336681	-0.635828	0.86	0.914	1
Snx18	0.0338389	-0.629155	0.333	0.376	1
Dpagt1	0.0341273	-0.756964	0.368	0.403	1
Qdpr	0.0341401	-0.688587	0.491	0.667	1
Oas3	0.034236	-0.947402	0.246	0.36	1
Pak1ip1	0.0342858	0.83754	0.404	0.306	1
Stk11ip	0.0343903	0.895989	0.368	0.339	1
Flt3l	0.0347075	0.503193	0.316	0.156	1
Bscl2	0.0347681	-0.780009	0.491	0.538	1
Lrch1	0.0348154	0.697059	0.421	0.344	1
Psma7	0.0351655	-0.655138	0.877	0.866	1
Gm20388	0.0352386	-0.856097	0.386	0.425	1
Mrfap1	0.0352822	-0.617702	0.719	0.839	1
Gm8995	0.0355985	0.82785	0.439	0.355	1
Mta2	0.0357358	0.885661	0.491	0.419	1
Vps41	0.0358066	-0.833102	0.316	0.473	1
Sharpin	0.0358453	0.609933	0.737	0.575	1
Csnk1g1	0.0358538	0.511104	0.386	0.215	1
Blvra	0.0362365	-0.708583	0.298	0.468	1
Mlf2	0.0366597	-0.719849	0.544	0.688	1
Oplah	0.037324	-0.951665	0.263	0.339	1
Lrpap1	0.0373553	-0.782825	0.526	0.656	1
Ikbkb	0.037359	0.845668	0.561	0.522	1
X5031439G07Rik	0.0374329	-0.69449	0.228	0.36	1
Ssr4	0.0375627	-0.707225	0.719	0.769	1
Rnf181	0.0376971	0.929664	0.596	0.586	1
Mast3	0.0377668	1.03957	0.404	0.28	1
Gm28036	0.0378788	0.705035	0.544	0.43	1
Hnrnph1	0.0378902	0.521127	0.684	0.543	1
Uqcrc1	0.0382072	-0.700782	0.702	0.742	1
Mcur1	0.0382153	-0.675112	0.193	0.355	1
Dmac1	0.0384786	-0.519939	0.368	0.548	1
Mrpl58	0.0384849	0.683257	0.351	0.317	1
Nfkbid	0.0386444	0.516693	0.474	0.398	1
Armt1	0.0393258	0.707849	0.439	0.392	1
Ccpg1	0.0394137	-0.885879	0.456	0.538	1
Echs1	0.0395839	-0.728679	0.281	0.403	1
Fads1	0.0396787	-0.726084	0.404	0.5	1
Ncbp2	0.0398243	0.757124	0.316	0.263	1
Emc7	0.040347	-0.565151	0.333	0.489	1
Smc3	0.040426	0.666376	0.351	0.301	1
Pdlim1	0.0405207	0.618196	0.561	0.457	1
Eif3a	0.0405662	-0.585603	0.754	0.651	1
Irak2	0.0408712	0.827826	0.491	0.344	1
Ube2l6	0.040939	-0.651311	0.439	0.468	1
Pagr1a.1	0.0411243	0.765637	0.386	0.366	1
Appl2	0.0412829	-0.701322	0.193	0.301	1
Ndufb9	0.0415156	-0.600771	0.544	0.699	1
Cybc1	0.0415455	0.803557	0.439	0.425	1
Abcg1	0.0415918	-0.59755	0.544	0.661	1
Etnk1	0.0416446	0.717226	0.526	0.392	1
Oser1	0.04166	0.525898	0.333	0.301	1
Cpne3	0.0418065	-0.591834	0.228	0.366	1
Eif6	0.0419483	0.619555	0.509	0.532	1
Crlf2	0.0420139	-0.626006	0.316	0.344	1
Cactin	0.0420685	0.682864	0.333	0.188	1
Psmb10	0.0422425	-0.635353	0.667	0.801	1
Ube2l3	0.0425792	-0.514954	0.491	0.672	1
Nolc1	0.0429512	0.773151	0.333	0.269	1
Rsrc2	0.0432183	0.598729	0.526	0.511	1
Ddx18	0.0433182	0.569389	0.386	0.306	1
Clptm1	0.0433335	-0.828479	0.474	0.591	1
Lin52	0.0436678	0.826253	0.333	0.21	1
Rab8b	0.0437174	-0.690746	0.298	0.392	1
Man2a1	0.0441353	-0.707731	0.491	0.608	1
Birc2	0.0446832	0.588421	0.316	0.183	1
Cnot2	0.0447122	0.692828	0.421	0.328	1
Ilf3	0.0449632	0.522786	0.386	0.253	1
Sys1	0.0450833	0.692007	0.596	0.43	1
Pik3r1	0.0457392	-0.772217	0.298	0.409	1
Casp2	0.0457419	0.785762	0.351	0.253	1
Acsl5	0.0458797	-0.781665	0.491	0.629	1
Fam98c	0.0459963	0.840038	0.351	0.226	1
Gbf1	0.0462068	0.548546	0.316	0.349	1
Abhd4	0.046391	-0.971175	0.333	0.382	1
Senp7	0.0464987	0.645277	0.491	0.435	1
Mettl17	0.047409	0.517835	0.561	0.489	1
Rab11a	0.0474327	-0.660863	0.825	0.78	1
Syngr2	0.0476267	-0.730639	0.737	0.796	1
Mecp2	0.0477162	0.970701	0.333	0.344	1
Crk	0.0477748	-0.766069	0.368	0.452	1
Pagr1a	0.0482671	0.766785	0.386	0.355	1
Huwe1	0.0483226	0.937574	0.702	0.554	1
Ypel3	0.0487866	0.518975	0.737	0.656	1
Adar	0.0488152	0.674136	0.579	0.409	1
Elmo1	0.0488237	0.566353	0.351	0.403	1
Vps52	0.0491216	0.765304	0.754	0.597	1
Tax1bp3	0.0491287	-0.795331	0.456	0.581	1
Atg5	0.0492561	-0.57058	0.211	0.366	1
Lamtor4	0.0496372	-0.651969	0.544	0.565	1
Gdi1	0.0497445	0.619533	0.667	0.554	1
Gnpat	0.0497637	0.731049	0.368	0.285	1
Git2	0.0499831	0.585432	0.544	0.629	1
Tgoln1	0.0503126	-0.582989	0.421	0.591	1
Zmym2	0.0503272	0.610972	0.386	0.285	1
Eif3c	0.050437	0.504719	0.614	0.677	1
Svil	0.0508948	-0.613848	0.211	0.339	1
Lima1	0.0509567	-0.585816	0.368	0.43	1
Nmd3	0.0509651	0.563821	0.421	0.263	1
Ddx21	0.0512358	0.666252	0.491	0.344	1
Dtx3l	0.0513043	-0.564269	0.509	0.435	1
Hipk2	0.0513273	-0.737092	0.316	0.457	1
Rmc1	0.0516065	0.546449	0.246	0.328	1
Arl5a	0.0517395	-0.646816	0.193	0.301	1
Taf1	0.0520085	0.600471	0.333	0.194	1
Hsd17b12	0.0521567	-0.679291	0.333	0.435	1
Sla	0.0521688	0.87012	0.632	0.538	1
Brf1	0.0523369	0.715723	0.316	0.253	1
Foxn3	0.0524252	0.777434	0.491	0.376	1
Max	0.0524596	0.659359	0.386	0.349	1
Pias1	0.0526593	0.612296	0.491	0.333	1
Furin	0.0529419	-0.526841	0.193	0.312	1
Usp8	0.0538144	-0.548229	0.246	0.376	1
Adi1	0.0538753	0.518885	0.649	0.484	1
Vps37b	0.0539497	0.884993	0.351	0.285	1
Ppp2r5c	0.0541127	0.637139	0.632	0.473	1
Slc6a6	0.0545676	-0.745445	0.526	0.575	1
Selplg	0.0546068	-0.980401	0.632	0.731	1
Rin3	0.0547044	0.612108	0.561	0.462	1
Ube2v1	0.0550165	0.651022	0.632	0.667	1
Rab2a	0.055175	-0.610464	0.544	0.613	1
Rasgef1b	0.0553471	-0.582192	0.439	0.602	1
Ostc	0.0555934	-0.655567	0.509	0.548	1
Rab3gap1	0.0557138	0.60996	0.544	0.419	1
Dcaf11	0.0560208	1.06036	0.561	0.478	1
Mbtps1	0.0563657	0.826021	0.421	0.349	1
Rnf141	0.0567164	-0.749222	0.368	0.516	1
Exosc8	0.0573115	0.505882	0.316	0.247	1
Fyn	0.0573491	-0.683143	0.456	0.441	1
Ube2b	0.057724	0.576912	0.667	0.543	1
Tk1	0.057756	-0.851282	0.368	0.344	1
Sertad1	0.0579318	0.629244	0.456	0.312	1
Tmem123	0.0582109	0.578184	0.719	0.634	1
Gbp3	0.0583774	-0.894625	0.421	0.538	1
Exosc10	0.0589047	0.791541	0.351	0.339	1
Parp9	0.0593909	-0.52007	0.351	0.511	1
Kmt2d	0.0604288	0.60067	0.737	0.602	1
Usp19	0.0604954	0.639413	0.421	0.312	1
Per1	0.0605582	1.56778	0.386	0.247	1
Plscr3	0.0612801	-0.627095	0.351	0.398	1
Rnf31	0.0615739	-0.536143	0.263	0.409	1
Rbm42	0.0615988	0.835238	0.614	0.538	1
Dync1h1	0.0619895	-0.65528	0.526	0.554	1
Ppm1m	0.0624205	0.755221	0.509	0.349	1
Psmb4	0.062883	-0.656086	0.772	0.844	1
Ints5	0.0633346	0.569145	0.526	0.425	1
Tspo	0.0635132	0.839996	0.877	0.833	1
Psen1	0.063766	-0.524185	0.246	0.409	1
Myo1g	0.063926	0.763926	0.404	0.328	1
Lsm10	0.0642083	-0.574281	0.281	0.349	1
Chtf8	0.0645133	0.519541	0.474	0.333	1
Sdhb	0.0645438	-0.649685	0.667	0.726	1
Trim65	0.0651241	0.878391	0.333	0.204	1
Sel1l	0.0651494	-0.609434	0.211	0.333	1
Ap1s1	0.0666063	-0.644546	0.351	0.478	1
Prpsap1	0.0667274	0.686047	0.386	0.425	1
Cbr1	0.0668514	-0.511726	0.193	0.328	1
Abhd17b	0.0670637	0.730394	0.316	0.204	1
Mrpl9	0.0672891	-0.772958	0.211	0.323	1
Arid4a	0.0673599	-0.550011	0.228	0.387	1
Mospd2	0.0674341	-0.559808	0.193	0.323	1
Tex264	0.0674873	-0.674533	0.386	0.522	1
Ptger1	0.0677066	-0.571882	0.386	0.473	1
Ppp3r1	0.0685677	0.624561	0.368	0.263	1
Lpcat1	0.0696574	0.657791	0.421	0.29	1
Igtp	0.0697455	-0.552639	0.281	0.441	1
Cdc42se2	0.0700331	0.728681	0.702	0.634	1
Nsmaf	0.0703534	0.875619	0.456	0.333	1
Gm20605	0.0710271	0.730013	0.719	0.683	1
Gpr137b	0.0710485	-0.565634	0.263	0.301	1
Rab29	0.0713327	-0.839068	0.333	0.398	1
Ndst1	0.071488	-1.01236	0.333	0.371	1
Celf1	0.0715849	0.67141	0.386	0.355	1
Sbf2	0.0717364	-0.539235	0.351	0.478	1
Herpud1	0.072081	0.843387	0.649	0.57	1
Ergic1	0.0721518	-0.782179	0.263	0.382	1
Pck2	0.0722727	0.706423	0.316	0.204	1
H6pd	0.0723304	-0.529271	0.175	0.317	1
Ldlrap1	0.07309	0.631047	0.386	0.253	1
Chst15	0.0733718	0.584588	0.526	0.505	1
Ago2	0.0735083	0.675628	0.351	0.323	1
Ubqln1	0.0736634	0.575802	0.474	0.473	1
Anapc1	0.0749421	0.720469	0.351	0.258	1
Clptm1l	0.0749495	-0.818165	0.386	0.511	1
Rbbp7	0.0756386	0.623881	0.474	0.5	1
Scaf4	0.075954	0.778759	0.386	0.317	1
Pdxk	0.0760219	-0.760438	0.263	0.306	1
Gsk3b	0.0766055	-0.545579	0.544	0.677	1
Sbf1	0.076809	0.757679	0.421	0.285	1
Man2b2	0.0771855	-1.08945	0.474	0.575	1
Rbfa	0.0774597	-0.535809	0.404	0.565	1
Bdp1	0.0775496	0.693742	0.316	0.204	1
Egr1	0.0775742	0.656781	0.404	0.543	1
Phf20l1	0.0781809	0.764708	0.421	0.366	1
Bmp2k	0.0787652	0.544591	0.667	0.548	1
Nagpa	0.0790305	-0.708843	0.228	0.355	1
Zfp36l2	0.0790914	-0.518778	0.579	0.538	1
Phf20	0.0792391	0.663612	0.368	0.285	1
Prpf8	0.0797888	0.948343	0.789	0.677	1
Unc13d	0.0810185	-0.570603	0.316	0.28	1
Dennd5a	0.0820805	-0.543175	0.298	0.409	1
Gps2	0.0821556	0.74015	0.421	0.344	1
Gapvd1	0.082756	-0.673701	0.298	0.414	1
Birc6	0.082911	0.667638	0.596	0.495	1
Rfc1	0.0833863	0.571663	0.386	0.435	1
Myd88	0.0839256	-0.51227	0.421	0.522	1
Pitpna	0.0840667	-0.6634	0.509	0.618	1
Tgfbr2	0.0845035	0.684231	0.895	0.78	1
Cd180	0.0845399	0.792575	0.456	0.398	1
Prr14	0.0845436	0.51441	0.509	0.36	1
Rbl2	0.084567	0.734484	0.333	0.22	1
Srm	0.0851969	0.812514	0.333	0.258	1
Milr1	0.0859153	-0.657693	0.298	0.344	1
Gbp7	0.0860278	-0.60945	0.228	0.371	1
Sord	0.0861503	-0.814096	0.912	0.93	1
Ifrd1	0.0861732	-0.773787	0.193	0.317	1
Aqr	0.0870373	0.595183	0.351	0.258	1
Atf4	0.0872732	0.623393	0.719	0.656	1
Klhl5	0.0879225	-0.67978	0.421	0.371	1
Mapk3	0.0884308	-0.587874	0.351	0.403	1
Cald1	0.0887177	-0.509702	0.509	0.629	1
Osbpl9	0.0893602	0.606464	0.684	0.624	1
Cct3	0.0897244	0.714034	0.544	0.522	1
Stx7	0.0898766	-0.554349	0.596	0.634	1
Mea1	0.090658	-0.607503	0.333	0.435	1
Chpf2	0.0909379	0.688946	0.351	0.215	1
Irgm1	0.0910211	-0.728355	0.368	0.489	1
Phykpl	0.0912561	0.747506	0.614	0.57	1
Bfar	0.0914081	0.578668	0.421	0.29	1
Anapc11	0.0914514	-0.615783	0.737	0.726	1
Ubl3	0.0914881	-0.583355	0.596	0.71	1
Zhx1	0.0915992	0.663519	0.596	0.462	1
Tpm4	0.0916997	0.517589	0.895	0.839	1
Kdm2a	0.0922284	0.7142	0.579	0.446	1
Diablo	0.0922379	0.720472	0.386	0.258	1
Sulf2	0.0927707	-0.787062	0.263	0.355	1
Bmpr2	0.0931305	-0.512003	0.474	0.446	1
Atg3	0.0932969	-0.53145	0.404	0.425	1
Mtdh	0.0943962	0.723516	0.719	0.688	1
Ppt1	0.0945509	-0.54331	0.772	0.833	1
Morf4l2	0.0949958	-0.519131	0.333	0.478	1
Actn4	0.095219	0.748794	0.842	0.785	1
Ptgis	0.0953204	-0.959471	0.228	0.301	1
Ep400	0.0960679	0.877809	0.474	0.419	1
Lgals1	0.0960824	-0.669867	0.702	0.71	1
Lmbrd1	0.0965016	0.509157	0.561	0.446	1
Mob4	0.0976046	0.594472	0.474	0.36	1
Lin37	0.0984102	0.623771	0.316	0.226	1
Luzp1	0.0986883	-0.672249	0.509	0.511	1
Top2b	0.0991964	0.524203	0.509	0.376	1
Hnrnph2	0.0996404	0.512049	0.526	0.382	1
Slc35f6	0.100094	-0.722565	0.228	0.339	1
Gna12	0.100349	-0.687674	0.298	0.371	1
Usp21	0.10037	-0.640517	0.456	0.575	1
Cd9	0.101113	-0.509373	0.877	0.844	1
Akap9	0.101162	0.643497	0.404	0.376	1
Rras	0.101384	-0.678374	0.298	0.414	1
Golga5	0.101593	0.575745	0.404	0.28	1
Ankrd44	0.101735	1.0273	0.526	0.5	1
Pnisr	0.101794	0.719681	0.614	0.473	1
Rrp8	0.102365	0.637929	0.404	0.446	1
Epsti1	0.102366	-0.527653	0.351	0.5	1
Sdhaf2	0.104279	0.588786	0.439	0.355	1
Notch1	0.10444	-0.648174	0.825	0.737	1
Mrpl17	0.105431	-0.571564	0.386	0.462	1
Dock11	0.105656	0.623699	0.386	0.247	1
Snx30	0.106331	0.653452	0.351	0.247	1
Klf10	0.106423	-0.510261	0.193	0.312	1
Mgat4b	0.107525	-0.73759	0.211	0.306	1
Srsf9	0.107557	-0.589227	0.246	0.328	1
Gsap	0.10833	-0.536443	0.175	0.301	1
Spout1	0.108902	0.53339	0.439	0.306	1
Slc25a46	0.110546	0.579128	0.351	0.231	1
Calcoco1	0.110805	0.637903	0.351	0.387	1
Cltb	0.111429	-0.710563	0.421	0.371	1
Dhx58	0.111574	-0.722777	0.228	0.306	1
Parl	0.111633	-0.50977	0.316	0.29	1
Dnajc7	0.111682	0.683368	0.632	0.581	1
Vwa5a	0.11174	-0.515031	0.281	0.387	1
Cd2ap	0.111931	-0.567704	0.404	0.484	1
Nprl3	0.112692	0.501069	0.386	0.269	1
Kpnb1	0.112815	-0.559417	0.263	0.366	1
Casp6	0.113598	0.559076	0.404	0.296	1
Tmem250.ps	0.114132	-0.717181	0.667	0.661	1
Psmb9	0.115218	-0.549234	0.702	0.769	1
Gramd1a	0.115259	0.707303	0.439	0.355	1
Mid1ip1	0.115375	-0.578326	0.175	0.312	1
Trim28	0.115414	-0.508586	0.298	0.382	1
Zmynd11	0.115724	0.639536	0.386	0.355	1
Eml3	0.116031	0.729104	0.386	0.312	1
Dohh	0.116373	0.578393	0.298	0.301	1
Aopep	0.116479	0.583092	0.316	0.344	1
Sfxn3	0.116703	0.572772	0.386	0.29	1
Srrt	0.116905	0.587301	0.368	0.312	1
Atl3	0.117285	0.640447	0.404	0.296	1
Selenoo	0.117328	0.560823	0.351	0.247	1
Pef1	0.118354	0.611405	0.491	0.376	1
Ecd	0.118817	0.570334	0.386	0.263	1
Tecpr1	0.118865	0.838275	0.351	0.317	1
Rftn1	0.118902	0.944835	0.386	0.328	1
Gadd45gip1	0.119276	0.627267	0.509	0.403	1
Guk1	0.119378	-0.609873	0.228	0.301	1
Wdr43	0.11967	0.694545	0.333	0.253	1
Brk1	0.1199	-0.503878	0.789	0.812	1
Bcl2l12	0.119968	0.627826	0.404	0.301	1
Tsc22d1	0.120092	-0.798183	0.825	0.817	1
Sucla2	0.121293	-0.606219	0.298	0.398	1
Vamp5	0.122655	-0.638154	0.509	0.57	1
Lpcat3	0.123147	-0.519392	0.298	0.43	1
Mfsd14a	0.123175	0.543901	0.456	0.339	1
Strap	0.123412	0.627002	0.456	0.473	1
Irak3	0.123498	0.570227	0.316	0.22	1
Arhgap25	0.124698	0.530499	0.526	0.484	1
Mrpl40	0.125135	-0.571519	0.333	0.36	1
Atf6b	0.125836	-0.7005	0.368	0.452	1
Acad9	0.126888	0.627126	0.386	0.409	1
Zmiz2	0.127075	0.623485	0.386	0.28	1
Lbr	0.128444	0.723943	0.491	0.376	1
Wars	0.130298	0.78434	0.421	0.382	1
Tubb4b	0.130944	0.549674	0.491	0.392	1
Eif2b5	0.131152	0.727493	0.316	0.312	1
Man2c1	0.131656	-0.672009	0.684	0.565	1
Sdhc	0.132396	-0.532575	0.632	0.753	1
Cetn2	0.133673	0.603554	0.316	0.247	1
Lrch4	0.13475	0.608575	0.649	0.645	1
Taok1	0.134899	-0.648775	0.386	0.371	1
Odr4	0.135111	-0.69118	0.351	0.349	1
Alkbh5	0.135389	0.662482	0.667	0.527	1
Atp2c1	0.135579	-0.511067	0.333	0.398	1
Xrn2	0.135628	0.70836	0.491	0.478	1
Mrpl34	0.136553	0.579988	0.351	0.349	1
Lsm3	0.1377	0.627138	0.333	0.274	1
Uqcrq	0.137986	-0.571097	0.667	0.72	1
Eif3e	0.138261	0.521659	0.614	0.575	1
Naa50	0.138345	-0.566435	0.333	0.468	1
Mbd1	0.13879	0.669765	0.316	0.22	1
Spg21	0.139163	-0.654901	0.456	0.511	1
Prkag1	0.139733	0.544317	0.368	0.328	1
Dmac2	0.139765	0.59017	0.456	0.371	1
Sumo3	0.140873	-0.642768	0.684	0.79	1
Ilf2	0.141337	0.528273	0.421	0.446	1
Mmp14	0.141419	-0.593884	0.298	0.376	1
Pofut2	0.142232	-0.578623	0.298	0.414	1
Hsd3b7	0.142417	-0.538784	0.404	0.511	1
Arpc1a	0.143399	-0.767697	0.632	0.624	1
Ube3b	0.145477	0.582297	0.316	0.274	1
Klhl20	0.145639	0.510071	0.333	0.22	1
Kras	0.146067	-0.587211	0.246	0.355	1
Sec22b	0.148409	-0.603684	0.491	0.478	1
Tm6sf1	0.148682	-0.665691	0.316	0.392	1
Atf7	0.14921	0.644132	0.474	0.333	1
Jak1	0.149353	0.590136	0.86	0.898	1
Creb1	0.149521	0.593308	0.333	0.296	1
Ndufs6	0.150674	-0.577248	0.544	0.559	1
Mrpl30	0.150805	0.523655	0.544	0.516	1
Ncstn	0.15146	-0.510833	0.684	0.71	1
Rbm6	0.15182	0.592828	0.351	0.344	1
Flcn	0.152458	0.897083	0.386	0.328	1
Rmnd5b	0.152695	0.827707	0.316	0.301	1
Mindy2	0.153006	0.53893	0.404	0.328	1
Rragc	0.153053	-0.548921	0.281	0.382	1
Cct4	0.153283	-0.55131	0.544	0.656	1
Vps11	0.154928	0.617655	0.421	0.301	1
Zfp260	0.1552	0.527455	0.93	0.882	1
Cln6	0.155666	-0.849526	0.333	0.36	1
Gpr108	0.156233	-0.763077	0.333	0.473	1
Dele1	0.156956	-0.607612	0.281	0.366	1
Trappc3	0.15927	0.653321	0.421	0.392	1
Tns1	0.160283	-0.996149	0.579	0.484	1
Qrich1	0.161385	0.58311	0.368	0.371	1
Isoc1	0.162229	-0.697566	0.333	0.382	1
Specc1l	0.164804	-0.818358	0.439	0.441	1
Myo6	0.166131	0.589933	0.333	0.22	1
Eif1ad	0.166595	0.700102	0.421	0.312	1
Mocs2	0.166916	-0.50998	0.246	0.344	1
Smchd1	0.167084	0.620399	0.421	0.323	1
Abhd2	0.167775	0.598817	0.281	0.339	1
Eri3	0.168622	-0.545882	0.263	0.392	1
Ly6a	0.168921	0.561301	0.947	0.919	1
Pacsin2	0.169589	0.501815	0.316	0.215	1
Gmpr2	0.172664	-0.852785	0.368	0.43	1
Ephx1	0.175184	-0.567681	0.579	0.704	1
Kat7	0.176363	0.509918	0.544	0.441	1
[truncated: 139 more rows]

## Sheet: cells in i7c vs i1c i2c i4c i6c
Comparing cell in cluster i7c to i1c, i2c, i4c, i6c using FindMarkers()
gene	p_val	avg_log2FC	pct.1	pct.2	p_val_adj
Siglech	2.47613e-43	5.34927	1	0.211	3.27518e-39
Tsc22d1	1.57645e-33	2.83383	1	0.806	2.08517e-29
Ly6c2	2.73398e-30	3.51795	1	0.185	3.61624e-26
Cox6a2	4.37321e-23	2.72745	1	0.115	5.78444e-19
Ccr9	2.22722e-22	3.40733	0.938	0.11	2.94595e-18
Gas7	3.54292e-22	2.15327	1	0.78	4.68622e-18
Lgals1	1.92686e-21	2.53487	1	0.687	2.54865e-17
Upb1	7.65581e-21	2.31637	0.812	0.233	1.01263e-16
Runx2	9.11089e-21	3.54724	1	0.115	1.2051e-16
Cd300c	9.14801e-21	2.23377	1	0.053	1.21001e-16
Klk1	1.99827e-20	3.05769	0.875	0.106	2.64311e-16
Smim5	2.39448e-19	3.1835	0.875	0.057	3.16717e-15
Tcf4	5.90935e-19	2.52262	1	0.608	7.8163e-15
D13Ertd608e	3.26128e-18	1.64911	0.875	0.022	4.3137e-14
Cd7	5.78396e-18	2.92047	0.938	0.194	7.65045e-14
Lag3	7.71474e-18	3.05606	0.938	0.084	1.02043e-13
Mctp2	1.05574e-17	2.07367	0.938	0.048	1.39643e-13
Atp1b1	6.22904e-17	2.6523	0.938	0.22	8.23915e-13
Csf2rb2	6.85174e-17	3.25282	1	0.3	9.0628e-13
Cyb561a3	1.23791e-16	3.08987	1	0.423	1.63739e-12
Ptprs	1.25913e-16	2.79434	0.938	0.101	1.66546e-12
Ahnak	3.67203e-16	2.53464	0.875	0.441	4.857e-12
Spib	3.79833e-16	3.10879	1	0.37	5.02405e-12
RP23.364E18.2	1.60928e-15	0.975679	0.875	0.031	2.12859e-11
Slc41a2	1.74262e-15	2.06452	0.875	0.079	2.30497e-11
Ccnd1	1.90197e-15	2.50742	1	0.489	2.51574e-11
Ighj1	2.03222e-15	0.517601	0.938	0.053	2.68801e-11
Card11	2.68446e-15	2.83393	1	0.176	3.55073e-11
Tex2	3.04803e-15	2.04107	0.938	0.198	4.03163e-11
Eldr	3.10575e-15	2.13507	0.812	0.035	4.10797e-11
Gm11775	4.12132e-15	1.26768	0.938	0.075	5.45127e-11
BC147527	1.54643e-14	1.3941	0.875	0.044	2.04546e-10
Prkca	1.87372e-14	1.97897	0.875	0.088	2.47837e-10
Pacsin1	2.36326e-14	2.59238	0.688	0.022	3.12589e-10
Rnf122	3.44804e-14	2.60471	0.938	0.159	4.56073e-10
Ddr1	4.62498e-14	2.61961	0.812	0.101	6.11746e-10
Atp2a1	5.64478e-14	1.93537	0.812	0.11	7.46635e-10
Cd4	1.07846e-13	2.94985	0.875	0.084	1.42648e-09
Tmem229b	1.13802e-13	2.78851	0.938	0.322	1.50525e-09
Irf8	1.17797e-13	2.72624	1	0.784	1.55811e-09
Rgp1	1.86307e-13	2.62261	1	0.392	2.46429e-09
Ccdc162	3.09145e-13	1.90132	0.812	0.053	4.08906e-09
Lrp8	5.04232e-13	1.97109	0.688	0.018	6.66948e-09
Dntt	6.82186e-13	2.66606	0.75	0.066	9.02328e-09
Slco4a1	6.83708e-13	3.15414	0.688	0.062	9.0434e-09
Klk1b27	9.2156e-13	1.7137	0.75	0.053	1.21895e-08
Kmo	1.31351e-12	2.45386	1	0.295	1.73738e-08
Havcr1	1.47717e-12	1.8835	0.688	0.035	1.95385e-08
Spint2	1.89794e-12	1.83805	0.75	0.542	2.51041e-08
Slc27a1	3.23561e-12	2.14942	0.812	0.22	4.27974e-08
Rnase6	3.27761e-12	2.25756	1	0.374	4.33529e-08
Sdc4	4.15965e-12	2.20206	1	0.383	5.50197e-08
Tubgcp5	4.22737e-12	1.81323	0.875	0.132	5.59154e-08
Notch1	4.48252e-12	2.30808	1	0.74	5.92903e-08
Cd209d	4.68266e-12	2.22306	0.688	0.04	6.19375e-08
Sema4b	6.47285e-12	2.19351	0.875	0.22	8.56163e-08
Itgad	9.64001e-12	0.909987	0.688	0.026	1.27508e-07
Gm5547	1.16012e-11	1.85628	0.875	0.119	1.53449e-07
RP23.272P19.10	1.26703e-11	0.710288	0.812	0.062	1.6759e-07
Coro2a	1.7685e-11	1.6565	1	0.22	2.3392e-07
Bcl11a	2.75255e-11	1.80446	1	0.256	3.64079e-07
Clec10a	2.78369e-11	2.03633	0.875	0.145	3.68199e-07
St8sia4	3.25397e-11	2.30767	0.938	0.269	4.30403e-07
Klrd1	4.18068e-11	1.70227	0.812	0.07	5.52978e-07
Apoe	4.31632e-11	-3.82746	1	0.996	5.7092e-07
Atp1a3	5.0898e-11	3.19764	0.75	0.106	6.73227e-07
Cyth4	9.22324e-11	2.20054	1	0.608	1.21996e-06
Sema4d	1.23329e-10	2.52327	1	0.335	1.63128e-06
P2ry14	1.30763e-10	1.68683	0.938	0.203	1.7296e-06
Tbc1d8	1.53432e-10	1.97774	0.938	0.207	2.02945e-06
Fads3	1.55411e-10	2.4111	0.688	0.141	2.05562e-06
Il7r	3.1043e-10	2.25627	0.75	0.132	4.10605e-06
Nucb2	3.82822e-10	2.04255	0.938	0.388	5.06359e-06
Jaml	3.90312e-10	1.79643	0.75	0.079	5.16265e-06
Hpse	4.39365e-10	1.57795	0.75	0.322	5.81148e-06
Pisd.ps1	4.40979e-10	2.24014	0.938	0.502	5.83283e-06
Spns3	5.01894e-10	2.00749	0.75	0.093	6.63855e-06
Wfdc17	5.68883e-10	-3.44985	0.5	0.96	7.52462e-06
Klra17	8.1456e-10	1.97682	0.688	0.093	1.07742e-05
Gm10684	1.05614e-09	0.668043	0.688	0.044	1.39696e-05
Sh3bp4	1.17415e-09	1.66985	0.688	0.079	1.55305e-05
X2410002F23Rik	1.29902e-09	0.982197	1	0.247	1.71821e-05
C1qc	1.38721e-09	-4.64708	0.625	0.965	1.83486e-05
Net1	1.62955e-09	1.60172	0.812	0.203	2.1554e-05
Clec9a	1.83315e-09	1.82019	0.812	0.132	2.4247e-05
Pqlc3	1.86697e-09	1.76386	0.812	0.172	2.46944e-05
Paqr5	1.98423e-09	1.33246	0.562	0.022	2.62454e-05
H2.Q7	1.98878e-09	1.83142	1	0.762	2.63056e-05
C1qb	2.17014e-09	-4.64836	0.688	0.965	2.87044e-05
Gna15	2.20112e-09	1.94886	0.812	0.15	2.91142e-05
Rell1	2.37012e-09	1.71075	0.812	0.207	3.13495e-05
Csf1r	2.42671e-09	-4.92959	0.562	0.96	3.20981e-05
Slc44a2	2.53029e-09	1.78158	1	0.7	3.34681e-05
Flt3	2.86488e-09	1.77983	0.812	0.137	3.78938e-05
C1qa	2.92352e-09	-4.50142	0.625	0.96	3.86694e-05
Selplg	2.95176e-09	1.9051	1	0.687	3.90429e-05
Sell	3.21142e-09	2.00779	1	0.533	4.24775e-05
Gm14207	3.27784e-09	0.84311	0.625	0.048	4.3356e-05
Hs3st1	3.28402e-09	1.62427	0.688	0.062	4.34377e-05
Bloc1s2	4.36219e-09	1.65387	0.875	0.251	5.76986e-05
Lyz2	4.61344e-09	-4.46522	0.812	0.969	6.1022e-05
Ldhb	5.76562e-09	1.76366	0.812	0.278	7.62619e-05
H13	5.88458e-09	2.00872	0.938	0.577	7.78353e-05
Dap	5.91193e-09	1.59627	0.938	0.678	7.81971e-05
R3hdm4	6.74456e-09	1.91308	0.938	0.551	8.92103e-05
Nme7	7.39205e-09	1.08231	0.875	0.176	9.77746e-05
Timd4	8.17428e-09	-2.29079	0	0.683	0.000108121
Ly6d	9.80748e-09	1.78631	1	0.564	0.000129724
Plxdc1	1.13749e-08	1.42592	0.625	0.057	0.000150456
Itgb7	1.42016e-08	1.59162	1	0.357	0.000187844
Ramp1	1.43429e-08	1.82897	0.75	0.203	0.000189713
Rabgap1l	1.55227e-08	2.02422	0.938	0.388	0.000205319
Rpgrip1	1.56664e-08	1.70626	0.812	0.383	0.00020722
Arhgap27	2.14109e-08	1.51745	0.938	0.326	0.000283202
Ppfia4	2.14897e-08	1.76058	0.875	0.278	0.000284244
Cd81	2.38538e-08	-3.6073	0.812	0.987	0.000315514
Ctsl	2.70917e-08	1.89153	1	0.855	0.000358341
Fcrla	2.75667e-08	1.34421	1	0.33	0.000364625
Arhgef6	3.01817e-08	1.84685	0.938	0.436	0.000399213
Bcl7c	3.40342e-08	1.30198	0.75	0.132	0.00045017
Lifr	4.37826e-08	1.00715	0.812	0.542	0.000579113
Sqle	4.57396e-08	1.73328	0.625	0.115	0.000604998
Cxxc5	4.71121e-08	1.79981	0.688	0.154	0.000623151
Spata13	4.82098e-08	1.48138	0.875	0.198	0.000637671
Herpud1	4.84834e-08	1.53156	1	0.559	0.00064129
Cd8b1	4.9041e-08	2.18439	0.5	0.04	0.000648666
Hmgn3	4.98078e-08	0.961297	0.625	0.07	0.000658808
Foxr1	5.2274e-08	1.05129	0.562	0.035	0.000691429
Pip5k1c	5.4444e-08	1.40682	1	0.436	0.000720131
Unc13d	5.6054e-08	1.38584	0.875	0.247	0.000741426
Rps6ka1	5.99473e-08	2.25554	0.875	0.419	0.000792923
Pafah1b3	7.91351e-08	1.62469	0.875	0.264	0.00104672
Gm26602	8.39483e-08	0.976796	0.875	0.225	0.00111038
Arhgap27os2	1.07564e-07	0.952337	0.688	0.079	0.00142275
Inpp4a	1.09864e-07	1.63345	0.812	0.242	0.00145317
Mgat1	1.18601e-07	2.01845	0.938	0.595	0.00156873
Sec24d	1.21701e-07	1.58587	0.75	0.198	0.00160974
Idi1	1.37125e-07	0.847639	0.625	0.084	0.00181375
Lsp1	1.37583e-07	1.72192	1	0.714	0.0018198
Gm10392	1.37681e-07	1.40871	0.625	0.057	0.00182111
Grm8	1.48793e-07	1.20256	0.438	0.013	0.00196809
Sort1	1.56384e-07	1.84231	0.562	0.097	0.00206849
Insig1	1.64439e-07	1.75076	0.875	0.256	0.00217504
Xbp1	1.70718e-07	1.60798	1	0.595	0.00225808
Cd200	1.75058e-07	0.80988	0.875	0.225	0.00231549
Gm16575	1.77101e-07	0.673878	0.75	0.115	0.00234251
Lgmn	1.8356e-07	-3.90541	1	0.996	0.00242795
Tspan13	1.85802e-07	1.68227	0.938	0.449	0.0024576
Plac8	2.00211e-07	1.55444	1	0.767	0.00264819
Iglv3	2.0615e-07	0.558436	0.875	0.207	0.00272675
Adam11	2.15978e-07	2.19587	0.438	0.035	0.00285674
Zfp60	2.31866e-07	0.773824	0.75	0.128	0.0030669
Syngr2	2.32118e-07	1.53341	1	0.767	0.00307022
Sik1	2.43737e-07	2.25466	0.75	0.194	0.00322391
Rhbdf2	2.44306e-07	1.91743	0.812	0.207	0.00323143
Cacna1e	2.54143e-07	2.04349	0.562	0.088	0.00336155
Tmem221	2.58786e-07	1.43107	0.625	0.093	0.00342297
Clcn5	2.67342e-07	0.826311	0.688	0.088	0.00353614
Mvb12a	2.99894e-07	1.76337	0.938	0.551	0.00396669
Septin6	3.22481e-07	1.16735	0.875	0.211	0.00426546
Trmt2b	3.5243e-07	1.38049	0.75	0.194	0.00466159
Cd5l	3.53973e-07	-4.7701	0.625	0.956	0.004682
Uggt1	3.58585e-07	1.44436	0.938	0.295	0.004743
Tmem72	3.61944e-07	0.534302	1	0.361	0.00478743
Lair1	3.65303e-07	1.60968	1	0.595	0.00483186
Sun2	3.97022e-07	2.23543	0.938	0.493	0.00525142
Arhgef10	4.08604e-07	0.887473	0.562	0.053	0.0054046
Gm13919	4.24093e-07	0.805168	0.5	0.026	0.00560948
Ankrd28	4.26486e-07	0.54906	0.438	0.013	0.00564114
Pgls	4.28763e-07	1.54335	0.875	0.749	0.00567125
Septin11	4.43593e-07	1.56538	0.812	0.357	0.0058674
Rabep2	4.50552e-07	0.725787	0.938	0.286	0.00595945
Ddx17	4.5211e-07	1.18204	0.938	0.322	0.00598006
Gm26841	4.54937e-07	0.728696	0.875	0.256	0.00601745
Serinc5	4.56457e-07	1.62969	0.688	0.11	0.00603756
Ptprf	5.12442e-07	1.16032	0.5	0.044	0.00677807
Zc3h12c	5.26541e-07	1.39184	0.438	0.022	0.00696456
Sdc3	5.38849e-07	-3.25827	0.438	0.925	0.00712736
Slc25a12	5.70302e-07	2.01431	0.875	0.471	0.00754339
Hyou1	6.37556e-07	1.0766	0.75	0.172	0.00843295
Rtn4rl1	6.43335e-07	1.17257	0.438	0.026	0.00850939
Tmsb4x	7.1408e-07	-0.912909	1	1	0.00944513
Fyn	7.43456e-07	1.66484	0.812	0.419	0.0098337
N4bp3	7.48399e-07	1.01091	0.562	0.053	0.00989908
Plp2	7.82586e-07	1.2051	0.875	0.317	0.0103513
Chdh	8.22795e-07	1.36861	0.438	0.018	0.0108831
Poli	8.31434e-07	1.32543	0.625	0.115	0.0109974
Gapt	9.94616e-07	2.27742	0.562	0.084	0.0131558
Mbnl1	1.09179e-06	1.76613	1	0.806	0.0144411
Septin1	1.16544e-06	1.30732	0.938	0.357	0.0154153
Tle3	1.19371e-06	1.36857	0.75	0.211	0.0157892
Arhgef10l	1.20532e-06	2.35817	0.5	0.119	0.0159428
Abhd15	1.27355e-06	1.92239	0.625	0.101	0.0168452
Kat7	1.31473e-06	1.96781	0.938	0.432	0.0173899
Cyp51	1.40908e-06	1.69462	0.438	0.097	0.0186379
Epha2	1.41923e-06	1.46411	0.5	0.097	0.0187721
Raver1	1.47235e-06	1.45438	0.938	0.361	0.0194748
Blnk	1.52282e-06	1.23061	1	0.467	0.0201423
Msmp	1.54952e-06	0.740222	0.562	0.057	0.0204954
Aif1	1.56495e-06	-2.85954	0.562	0.899	0.0206996
Clec4f	1.59854e-06	-4.79355	0.688	0.938	0.0211439
Napsa	1.61258e-06	1.38903	0.938	0.458	0.0213296
Tfrc	1.76576e-06	1.4966	0.688	0.137	0.0233557
Pld4	1.77143e-06	1.604	1	0.885	0.0234307
Bst2	1.78252e-06	1.35426	1	0.952	0.0235774
Tlr9	1.94285e-06	1.40747	0.562	0.057	0.0256981
Nek6	2.0781e-06	1.93174	0.875	0.604	0.027487
X5830462I19Rik	2.47002e-06	0.504822	0.5	0.04	0.0326709
Tm7sf2	2.47549e-06	1.32783	0.75	0.207	0.0327433
Hpgd	2.6136e-06	-3.39696	0.562	0.899	0.0345701
Tcirg1	2.78152e-06	1.81256	0.938	0.568	0.0367912
Ikzf1	2.81204e-06	0.898646	1	0.423	0.0371949
Atp2a3	3.14323e-06	1.53535	0.875	0.414	0.0415756
Ldlr	3.40294e-06	1.52998	0.625	0.128	0.0450107
Vsig4	3.55069e-06	-4.06198	0.625	0.925	0.046965
Gm27252	3.5621e-06	0.747718	0.375	0.013	0.0471159
Ifitm3	3.64151e-06	-2.85718	0.938	0.974	0.0481663
Srebf2	3.70501e-06	1.62493	0.812	0.352	0.0490062
Folr2	3.77721e-06	-3.60845	0.5	0.899	0.0499612
Als2	3.77738e-06	0.948099	0.688	0.154	0.0499633
Fgr	3.78504e-06	2.30148	0.812	0.361	0.0500647
Carmil1	3.90989e-06	1.53746	0.5	0.057	0.0517161
Tnfrsf13b	4.07689e-06	0.873349	0.875	0.264	0.0539251
Gm22133	4.41028e-06	-1.16945	1	0.996	0.0583348
Prkar2b	4.71429e-06	0.704871	0.562	0.084	0.062356
Apoc1	4.89445e-06	-2.84881	0.625	0.925	0.0647389
Dusp5	5.19872e-06	1.38022	0.562	0.066	0.0687635
Slc40a1	5.24006e-06	-4.18781	0.688	0.93	0.0693102
St8sia1	5.6142e-06	1.15468	0.438	0.053	0.074259
Iglc3	5.84111e-06	0.889903	1	0.476	0.0772603
Hoxa7	5.85459e-06	0.685492	0.375	0.013	0.0774387
Kbtbd11	5.96788e-06	2.07295	0.438	0.044	0.0789371
LTO1	6.03776e-06	0.811245	0.875	0.278	0.0798614
Cd180	6.35071e-06	1.44704	0.875	0.379	0.0840009
Gm15396	6.36451e-06	0.728951	0.875	0.278	0.0841834
Anks3	6.41619e-06	1.67957	0.688	0.154	0.084867
Tagln2	6.42934e-06	1.30532	1	0.916	0.0850409
Fcna	6.49806e-06	-4.17124	0.625	0.93	0.0859499
Sh3bgr	6.55402e-06	1.05057	0.438	0.057	0.08669
Gm12523	6.77349e-06	0.550397	0.438	0.031	0.089593
S100a6	7.26855e-06	1.25898	0.812	0.361	0.0961411
Anxa7	7.34863e-06	1.32297	0.625	0.357	0.0972003
Gsn	7.53036e-06	1.39728	0.938	0.656	0.099604
Uvrag	7.58613e-06	1.46165	0.875	0.419	0.100342
Lefty1	7.6278e-06	1.12945	0.5	0.088	0.100893
Il21r	8.16241e-06	1.36942	0.75	0.198	0.107964
Bri3bp	8.69699e-06	1.46395	0.75	0.211	0.115035
Slc39a14	8.88185e-06	1.23632	0.375	0.026	0.11748
Tctn1	8.9966e-06	1.34237	0.938	0.559	0.118998
Ivns1abp	9.01576e-06	1.53591	0.938	0.643	0.119251
Fryl	9.32926e-06	1.2245	0.688	0.181	0.123398
Zfp865	9.5023e-06	0.911683	0.5	0.07	0.125687
Gm12977	9.50599e-06	0.677816	0.688	0.141	0.125736
Nfatc1	9.7708e-06	1.23156	0.938	0.48	0.129238
Zc3h7a	9.88332e-06	1.3201	0.875	0.286	0.130727
Wfs1	1.00775e-05	1.60146	0.5	0.057	0.133295
Fdps	1.02561e-05	1.37609	0.625	0.176	0.135658
Ms4a6c	1.03221e-05	-1.75918	0.062	0.63	0.136531
Dop1a	1.0579e-05	1.08388	0.688	0.185	0.139928
Adgre1	1.06808e-05	-3.30186	0.5	0.846	0.141274
AW112010	1.07308e-05	-2.91819	0.75	0.894	0.141937
Plec	1.07426e-05	1.41726	0.812	0.388	0.142093
Abhd6	1.11921e-05	1.33608	0.438	0.159	0.148038
Itpr1	1.16305e-05	1.01053	0.875	0.366	0.153836
Slc38a1	1.1712e-05	1.51121	0.938	0.463	0.154915
Iglc2	1.17606e-05	-0.970103	1	0.533	0.155558
Septin9	1.18327e-05	1.25651	1	0.63	0.156511
Sh2b2	1.22967e-05	1.63616	0.562	0.106	0.162649
Hivep3	1.24627e-05	1.9454	0.75	0.291	0.164844
Kremen1	1.25373e-05	1.50021	0.5	0.115	0.165831
Plekhm3	1.35106e-05	1.81552	0.75	0.242	0.178705
Tespa1	1.38508e-05	0.936338	0.562	0.079	0.183204
Lgals3	1.4007e-05	-3.09621	0.562	0.877	0.18527
F8a	1.42997e-05	0.852231	0.625	0.106	0.189142
Gpr171	1.47778e-05	1.69024	0.688	0.159	0.195465
I830077J02Rik	1.48829e-05	1.44082	0.812	0.273	0.196856
Acp5	1.51315e-05	-2.776	0.438	0.859	0.200144
Axl	1.51824e-05	-3.55756	0.562	0.855	0.200817
Slc49a4	1.51901e-05	1.43112	0.562	0.11	0.20092
Mlec	1.56929e-05	1.31789	0.75	0.238	0.20757
Fcgr3	1.60511e-05	-2.80596	0.438	0.841	0.212308
Dtx2	1.64316e-05	1.22229	0.625	0.128	0.217341
Padi2	1.69784e-05	1.08707	0.562	0.088	0.224574
R74862	1.6993e-05	-0.712495	0.188	0.705	0.224766
RP24.230J14.5	1.7297e-05	1.12166	1	0.731	0.228788
Cxcr3	1.79129e-05	1.38271	0.625	0.115	0.236934
Hvcn1	1.81752e-05	1.416	0.875	0.441	0.240404
Tmem181a	1.98005e-05	0.684339	0.75	0.198	0.261902
Plaur	2.07107e-05	1.75832	0.75	0.203	0.27394
Gm26716	2.09356e-05	-1.44641	0.188	0.736	0.276915
Tbxa2r	2.1601e-05	1.75163	0.5	0.163	0.285716
Ceacam1	2.19619e-05	1.15541	0.812	0.286	0.29049
Ppif	2.23078e-05	1.23023	0.75	0.26	0.295065
Slc25a23	2.30865e-05	0.76437	0.688	0.15	0.305365
Slc29a3	2.3369e-05	1.06647	0.812	0.251	0.309102
Rbm15b	2.48335e-05	1.04237	0.562	0.11	0.328473
Cotl1	2.52635e-05	-2.23967	0.688	0.965	0.33416
Lst1	2.54669e-05	-1.901	0.25	0.731	0.33685
Ak8	2.55002e-05	0.631341	0.312	0.009	0.337291
Trib1	2.56448e-05	1.28474	0.812	0.273	0.339204
Leng8	2.56617e-05	1.63174	0.812	0.542	0.339427
Creld2	2.56991e-05	1.51784	0.5	0.128	0.339921
Gm15890	2.57446e-05	0.596901	0.5	0.062	0.340523
Prcp	2.61017e-05	1.17826	0.938	0.524	0.345248
Srl	2.74877e-05	0.99583	0.375	0.022	0.363579
Ppp2r5a	2.75908e-05	0.628538	0.938	0.392	0.364943
Il18bp	2.80171e-05	-3.34113	0.562	0.872	0.370583
Tbl1xr1	2.80242e-05	1.05233	0.688	0.185	0.370675
Irf2bp2	3.11254e-05	1.64198	0.812	0.317	0.411695
Dyrk3	3.1371e-05	1.34669	0.312	0.009	0.414944
Cd300ld	3.3075e-05	-2.97854	0.5	0.863	0.437483
Gm10138	3.34443e-05	0.690996	0.875	0.326	0.442368
Prkcd	3.37687e-05	1.21801	1	0.604	0.446658
Gm26819	3.38297e-05	0.914626	0.875	0.366	0.447465
Prkag2	3.39033e-05	0.63649	0.5	0.062	0.448439
Csf2rb	3.44064e-05	0.602884	1	0.502	0.455094
Pkp3	3.50935e-05	1.48502	0.438	0.079	0.464182
Snrnp25	3.68677e-05	1.23227	0.688	0.203	0.487649
Pisd.ps2	3.78135e-05	0.550594	0.875	0.317	0.50016
Slc39a11	3.79845e-05	0.666449	0.562	0.088	0.502421
Ptprcap	3.96287e-05	1.03809	0.938	0.471	0.524169
Tmem63a	4.03559e-05	0.677348	0.875	0.348	0.533788
Rubcnl	4.16838e-05	0.941323	0.75	0.216	0.551352
Pisd	4.22185e-05	0.947886	1	0.608	0.558424
Phc3	4.22311e-05	1.54939	0.75	0.529	0.55859
Ifitm2	4.43489e-05	-2.19496	0.812	0.974	0.586602
Ccl6	4.44659e-05	-2.79799	0.562	0.855	0.58815
Ftl1	4.53579e-05	-1.24391	1	1	0.599949
Gm26759	4.69108e-05	0.80479	0.688	0.163	0.620489
Lrch1	4.99958e-05	0.818868	0.875	0.326	0.661294
A430035B10Rik	5.0214e-05	0.695105	0.5	0.07	0.66418
Arhgap32	5.17685e-05	1.2454	0.375	0.093	0.684741
Pigt	5.35414e-05	1.76683	0.5	0.119	0.708192
Dnajc7	5.4167e-05	1.26473	0.875	0.573	0.716467
Med10	5.60037e-05	0.783125	0.875	0.361	0.740761
Inf2	5.62585e-05	1.39867	0.562	0.304	0.744132
Nxf1	5.73528e-05	1.42289	0.938	0.674	0.758606
Abhd17b	6.18504e-05	1.18811	0.688	0.198	0.818095
Lat2	6.37416e-05	1.36058	0.812	0.335	0.84311
Fam169b	6.45355e-05	0.605367	0.688	0.167	0.853611
Ctse	6.46297e-05	0.855714	0.688	0.167	0.854857
Racgap1	6.70733e-05	0.978086	0.875	0.467	0.887179
Khk	6.71564e-05	1.25001	0.812	0.542	0.888278
Elovl5	6.89219e-05	0.893293	0.938	0.427	0.91163
Gm2245	7.21453e-05	0.819557	0.875	0.379	0.954266
COX1	7.27296e-05	-0.686228	1	1	0.961995
Calcoco1	7.30035e-05	1.57881	0.75	0.352	0.965618
Pip4k2a	7.57639e-05	0.758948	0.875	0.348	1
Stx7	7.94779e-05	1.02252	0.938	0.604	1
Ttc19	8.0325e-05	0.757808	0.438	0.048	1
Sms	8.22559e-05	0.950296	0.75	0.233	1
Ptms	8.23061e-05	1.25547	0.938	0.74	1
Fcgr4	8.23503e-05	-2.67367	0.375	0.793	1
Igf1	8.47535e-05	-2.62994	0.375	0.789	1
Cib1	8.59865e-05	0.813942	0.938	0.454	1
Tmed3	9.1413e-05	1.21348	0.875	0.537	1
Rcor3	9.22319e-05	1.06618	0.5	0.119	1
Fgfr1op2	9.45729e-05	0.943772	0.938	0.608	1
Trp53i13	9.50367e-05	0.752774	0.625	0.141	1
Gm37844	9.58622e-05	0.694772	0.312	0.013	1
Brcc3	9.88728e-05	0.719027	0.812	0.286	1
Galk1	0.00010089	1.24261	0.75	0.317	1
Fcnaos	0.00010338	-1.89784	0.5	0.749	1
Arl5c	0.00010596	0.933685	0.688	0.194	1
Srgap3	0.000106348	1.68465	0.5	0.11	1
Nup210	0.000107053	1.31621	0.625	0.163	1
Cdkn2d	0.000107411	1.36223	0.688	0.229	1
Homer3	0.00010829	0.62584	0.875	0.344	1
Stk38l	0.000108957	1.00825	0.438	0.057	1
Pold1	0.00011022	1.08272	0.75	0.273	1
Scap	0.000111022	1.09531	0.625	0.189	1
Hif1a	0.000112532	0.994814	0.938	0.511	1
Selenop	0.000117002	-2.58747	1	1	1
Bhlha15	0.000118555	1.14892	0.312	0.026	1
Cdh1	0.000119311	1.0085	0.438	0.066	1
Pdlim1	0.00011942	0.785415	0.875	0.454	1
Dcaf7	0.000120462	1.35994	0.938	0.727	1
Foxp4	0.000125692	1.05599	0.312	0.022	1
Rai1	0.000125787	0.592123	0.625	0.145	1
Araf	0.000128568	1.24894	0.75	0.37	1
Gm11131	0.000129001	0.592044	0.938	0.458	1
Slf2	0.000129111	1.80874	0.75	0.454	1
Msmo1	0.000129923	1.46514	0.625	0.3	1
Tcf12	0.000130071	0.876282	0.75	0.247	1
C6	0.00013531	-3.27488	0.438	0.824	1
Cnp	0.000137162	0.887349	1	0.705	1
Slc9a1	0.000137706	1.26175	0.625	0.233	1
Ckb	0.000139756	-2.75915	0.5	0.811	1
Gnb4	0.000140552	0.797105	0.312	0.198	1
Pik3ap1	0.000141875	1.25336	0.875	0.467	1
Eepd1	0.00014938	0.949677	0.688	0.207	1
Cbfa2t3	0.000151073	0.872923	0.75	0.339	1
Fabp7	0.000155919	-1.74328	0.125	0.617	1
Pcnx	0.000158203	1.00351	0.75	0.308	1
Ergic1	0.000158595	0.891546	0.812	0.322	1
Ctsc	0.000162492	-2.48377	0.688	0.947	1
Sirt3	0.000166308	1.28997	0.5	0.106	1
Kantr.1	0.000172557	0.716234	0.5	0.088	1
Plcg1	0.000173323	0.588192	0.875	0.379	1
Slamf9	0.000177723	1.60658	0.75	0.366	1
Hsd17b7	0.000178073	0.986564	0.312	0.022	1
Sh2b1	0.000180068	0.703602	0.562	0.115	1
Dctn6	0.000182183	1.03702	0.75	0.396	1
Hfe	0.000189616	-2.33095	0.375	0.793	1
Smim24	0.000192954	1.14664	0.5	0.101	1
Fam234b	0.000196462	1.68101	0.375	0.11	1
Abcc3	0.000196589	-2.05448	0.062	0.546	1
Rps29	0.000196599	-0.69299	1	1	1
Cd302	0.000201297	-2.20651	0.375	0.789	1
Inpp5b	0.000201618	0.530159	0.688	0.194	1
Ywhag	0.000201774	0.757663	0.875	0.396	1
Prps2	0.000203056	0.526966	0.625	0.15	1
Manf	0.000205102	0.911809	0.938	0.586	1
Sfi1	0.000213442	1.07808	0.812	0.379	1
Rfxank	0.000213693	1.61555	0.688	0.322	1
Cacna1d	0.000215368	0.783705	0.312	0.018	1
Lrp1	0.000221827	-2.63497	0.375	0.78	1
Cops4	0.000222204	0.735303	0.875	0.388	1
Gpr146	0.000223214	1.19888	0.812	0.423	1
Trf	0.000227121	-3.28795	0.875	0.965	1
Gpx3	0.000232046	-1.37287	0.062	0.546	1
Slamf6	0.000241598	0.617916	0.812	0.304	1
Gm19412	0.000246963	0.594095	0.938	0.493	1
Slc7a8	0.000248248	-2.38306	0.125	0.595	1
Ccnd3	0.000250208	1.11951	0.938	0.683	1
Klrk1	0.000250671	-1.25015	0	0.374	1
Pgm3	0.000253685	0.807664	0.375	0.048	1
Apobec3	0.000259028	0.857884	1	0.731	1
Ifngr1	0.0002614	-1.95194	0.25	0.731	1
Hmgcr	0.000263514	0.868881	0.5	0.093	1
Bcr	0.000266248	1.08284	0.375	0.093	1
Maged1	0.000267631	1.08548	0.5	0.33	1
Evi2a	0.000268606	0.858244	0.938	0.493	1
Pilrb1	0.000288746	-1.51013	0.062	0.524	1
Scpep1	0.000294565	1.02974	0.938	0.634	1
Fmnl1	0.00029743	0.884141	0.812	0.308	1
Ranbp3	0.000300693	1.35705	0.688	0.286	1
Dmpk	0.000301125	-2.47563	0.375	0.762	1
Spn	0.000311304	0.532639	0.5	0.088	1
Npc1	0.000312269	1.27779	0.75	0.361	1
Sp140	0.000314687	0.634445	0.938	0.493	1
Elf1	0.000317669	0.807183	0.938	0.515	1
Azin1	0.000324107	1.32982	0.688	0.273	1
Med1	0.000324421	1.14962	0.812	0.476	1
Cbx4	0.000324432	1.19889	0.562	0.141	1
Mfn1	0.000327286	0.590016	0.75	0.286	1
Gtf2i	0.000331749	1.32039	0.625	0.445	1
Nfkbie	0.000345935	1.15834	0.75	0.278	1
Gm11946	0.000350751	0.615983	0.5	0.123	1
Mpeg1	0.00035392	1.02138	1	0.806	1
Trappc5	0.000359118	1.2773	0.688	0.357	1
Stambpl1	0.000360489	0.915004	0.75	0.264	1
RP24.394C15.7	0.000362652	1.36606	0.688	0.317	1
Hnrnpr	0.000372879	0.779739	0.875	0.498	1
Rilpl1	0.000375859	0.593331	0.625	0.216	1
Slc35c2	0.00037934	0.911809	0.875	0.445	1
X4930404N11Rik	0.00038695	0.573149	0.375	0.04	1
Apba1	0.000388102	1.28774	0.438	0.084	1
Asxl2	0.000390639	1.26166	0.812	0.405	1
Gm20425	0.000393889	-3.07428	0.938	0.969	1
Sbno2	0.00039548	0.636162	0.875	0.401	1
Gltp	0.000411779	0.771834	1	0.652	1
Clcn6	0.000412388	0.658637	0.438	0.07	1
Rgs18	0.000416427	1.04921	0.438	0.106	1
Rab33b	0.000422063	0.966086	0.562	0.176	1
Miga1	0.000423401	0.719821	0.938	0.608	1
Dnajc5	0.000425512	1.48529	0.625	0.379	1
Rab3gap1	0.000428809	1.0134	0.812	0.423	1
Wrn	0.000431659	1.41609	0.438	0.119	1
Nr2c2ap	0.000432147	1.24049	0.688	0.286	1
Gng2	0.000436881	0.678268	0.938	0.485	1
Mrps26	0.000441007	0.825239	0.812	0.423	1
Kat6a	0.000442034	0.50195	0.812	0.326	1
Phc1	0.000460026	0.617539	0.375	0.044	1
Ifnar1	0.000460441	1.12802	0.688	0.3	1
Git2	0.00046191	1.42264	0.875	0.59	1
Acap1	0.000462312	0.717911	0.75	0.273	1
Pilra	0.000463797	-2.26802	0.312	0.731	1
Slc11a1	0.000464305	-2.60911	0.312	0.7	1
Smpdl3a	0.00046772	-2.72947	0.562	0.793	1
Sike1	0.000468763	0.975169	0.75	0.3	1
Snrnp70	0.000472118	0.551432	0.75	0.282	1
Ppm1m	0.000473882	1.39923	0.75	0.361	1
Itgax	0.000474916	0.661079	0.562	0.128	1
Srebf1	0.000480022	1.75495	0.688	0.352	1
Ifitm1	0.000483341	-0.703249	0	0.348	1
Tlr1	0.000483341	-1.32988	0	0.348	1
Rcc2	0.000493806	0.948141	0.75	0.278	1
Clec4n	0.000497494	-1.86175	0.062	0.502	1
Rnf187	0.000498998	1.22566	0.938	0.784	1
Umad1.1	0.000499496	0.849547	0.75	0.304	1
Nudt14	0.000514566	0.838862	0.562	0.145	1
Dtx3	0.000514878	0.709638	0.625	0.172	1
Tlr7	0.00051893	0.96046	0.688	0.233	1
Rbm28	0.000520253	0.554131	0.812	0.326	1
Kctd20	0.00052648	0.561123	0.75	0.286	1
Ifi213	0.000568296	-1.29218	0.125	0.577	1
Zfp512b	0.000580295	1.11194	0.438	0.093	1
Zmiz2	0.000597636	0.776888	0.75	0.273	1
Fes	0.00060274	1.22784	0.875	0.511	1
Limd2	0.00061384	-2.1739	0.5	0.859	1
Mroh1	0.000614831	0.550474	0.75	0.278	1
Slc2a6	0.000618214	1.51088	0.5	0.163	1
Dbnl	0.000622349	1.1418	1	0.722	1
Zfp810	0.000624997	1.05513	0.438	0.084	1
Aacs	0.000625191	1.34694	0.438	0.097	1
Kynu	0.000625987	0.905789	0.5	0.119	1
Sting1	0.00063764	1.02787	0.875	0.568	1
Rbm38	0.000651536	0.950754	0.812	0.436	1
Gm26508	0.000655972	0.69215	0.438	0.075	1
Lims1	0.000659216	1.02427	0.875	0.515	1
Tapbp	0.00067952	0.97196	1	0.916	1
Gng10	0.000679586	0.714056	0.938	0.537	1
Ssbp2	0.00067994	1.03718	0.625	0.247	1
Fyb	0.000698647	0.859161	1	0.744	1
Ecsit	0.000704608	0.560574	0.5	0.101	1
Bmyc	0.000719248	1.29933	0.688	0.374	1
Hmox1	0.000735028	-3.07051	0.625	0.872	1
Atf3	0.000739581	-1.41331	0	0.33	1
Myc	0.000739581	-1.29017	0	0.33	1
Haao	0.000745482	1.20766	0.688	0.251	1
Ormdl3	0.000746773	0.559552	0.562	0.137	1
Zdhhc4	0.000760467	0.808479	0.625	0.189	1
Rnmt	0.000764267	1.12492	0.562	0.145	1
Cep131	0.000798211	0.619779	0.312	0.026	1
Btg2	0.000808164	1.09102	1	0.709	1
Pycr2	0.000823891	1.55739	0.438	0.225	1
Lgals4	0.000828043	0.553082	0.312	0.026	1
Gatm	0.000841601	-1.6804	0.25	0.683	1
Def6	0.000844875	0.964004	0.5	0.11	1
Pdp2	0.000868588	0.637747	0.438	0.075	1
Fam117a	0.000868612	0.652666	0.375	0.048	1
Tmem176b	0.000872648	-2.695	0.75	0.934	1
Soga1	0.000877345	1.88125	0.438	0.163	1
Xpa	0.000887211	0.676513	0.688	0.238	1
Coro1a	0.000888473	0.799542	1	0.907	1
Aurkaip1	0.000890045	0.792627	0.875	0.546	1
Fcho1	0.000890669	1.13482	0.5	0.132	1
Gm20503	0.000905643	0.683078	0.938	0.542	1
Gng12	0.000913671	0.979774	0.75	0.352	1
RP24.378G4.3	0.000915104	1.1182	1	0.938	1
Slc33a1	0.000916044	0.566791	0.5	0.106	1
Lpcat2	0.000925456	-1.92827	0.125	0.546	1
Stk4	0.000932723	0.834615	0.812	0.361	1
Slpi	0.000936537	1.00528	0.312	0.119	1
Osbpl8	0.000938956	0.550309	0.625	0.185	1
Rars2	0.000940288	0.531892	0.438	0.075	1
Map7d1	0.000963398	1.28371	0.75	0.379	1
Cdip1	0.000969039	0.786132	1	0.7	1
Gdi1	0.000980354	1.09698	0.938	0.555	1
Rab32	0.000997019	-2.31219	0.375	0.705	1
Alox5ap	0.00101063	0.737598	1	0.775	1
Serbp1	0.00104725	0.968406	0.938	0.758	1
Rilpl2	0.00104742	1.40552	0.75	0.374	1
Prr5	0.00106008	0.6429	0.562	0.145	1
Gadd45b	0.00107447	1.0696	0.75	0.317	1
Spi1	0.00108174	-1.94614	0.75	0.907	1
Tmx2	0.00110016	0.67248	0.75	0.3	1
Ssr2	0.00110556	0.871629	0.875	0.493	1
Lpp	0.00112683	-0.636273	0.938	0.551	1
Dctn1	0.00113275	0.527399	0.875	0.427	1
Dnajc10	0.00113978	0.959165	0.625	0.339	1
Rpn1	0.00114162	0.657316	0.938	0.661	1
Adam19	0.0011486	1.14746	0.438	0.106	1
Mzb1	0.0011517	0.670543	0.812	0.352	1
Trmt61b	0.00118076	0.813411	0.312	0.031	1
Naga	0.00118759	1.21946	0.75	0.392	1
Smim14.1	0.0012056	0.780431	1	0.775	1
Ppp1r11	0.00121043	0.65789	0.875	0.436	1
Lpl	0.00121281	-3.0196	0.625	0.815	1
Stat3	0.001225	0.948339	0.938	0.515	1
A230005M16Rik	0.00122514	1.14001	0.625	0.304	1
Adamtsl2	0.0012355	0.929833	0.312	0.128	1
Clec4a3	0.00124174	-2.0225	0.312	0.63	1
Spp1	0.00124258	-0.632516	0	0.308	1
Orai3	0.00125137	1.15441	0.625	0.322	1
Mrc1	0.00125202	-2.37743	0.688	0.907	1
Gm9806	0.0012525	0.562243	0.625	0.194	1
Ppm1h	0.0012728	1.02331	0.688	0.273	1
Nckipsd	0.00128813	0.824846	0.625	0.211	1
Orc4	0.00131605	0.528306	0.688	0.238	1
Glcci1	0.00134357	1.10262	0.625	0.242	1
Med16	0.00134898	1.3785	0.688	0.308	1
Slc9a7	0.00139049	0.502887	0.5	0.115	1
Dnajc4	0.00141442	0.675459	0.438	0.084	1
Zkscan8	0.00141875	1.56497	0.312	0.044	1
Whrn	0.00142362	0.689533	0.312	0.044	1
Mideas	0.00143821	1.08937	0.688	0.247	1
Tgm2	0.00146547	-3.00133	1	0.974	1
B2m	0.00148025	-0.620407	1	1	1
Atxn7l1	0.00149005	1.5313	0.688	0.392	1
Rnd3	0.00149697	0.810554	0.375	0.123	1
Eif4h	0.00150537	0.742708	1	0.731	1
X4632427E13Rik	0.00150895	1.35795	0.375	0.141	1
Xkrx	0.00152415	0.964635	0.5	0.132	1
Mbtps2	0.00157559	1.38827	0.438	0.172	1
Ogt	0.00158134	0.935969	0.875	0.507	1
Coro7	0.00163364	0.858445	0.938	0.692	1
Hck	0.00167476	-2.3207	0.375	0.749	1
Hmgcs1	0.00167811	0.970891	0.5	0.154	1
Sec61b	0.00168068	0.734589	0.938	0.67	1
Zdhhc13	0.00169803	1.65414	0.5	0.198	1
Cep85l	0.00170727	1.03076	0.438	0.084	1
Matn2	0.00172734	1.41527	0.375	0.154	1
Fkbp8	0.00174144	0.95481	0.875	0.709	1
Srcap.1	0.00175558	0.780657	0.938	0.542	1
Rpl31	0.00177131	0.672349	1	0.978	1
Mrps15	0.00177871	0.636066	0.625	0.203	1
Pik3cg	0.00181414	1.43165	0.438	0.093	1
Atp2b4	0.00181785	0.676683	0.562	0.256	1
Chst15	0.00183433	0.760581	0.875	0.485	1
Clec4a2	0.00183786	-1.21978	0.062	0.449	1
Anxa2	0.00184851	0.736674	0.938	0.617	1
Nsmce2	0.00185903	0.792621	0.688	0.269	1
Rapgef1	0.00186257	1.19274	0.5	0.401	1
Rp2	0.00193028	0.934888	0.5	0.278	1
Ap4e1	0.00193178	0.640662	0.5	0.132	1
Cul9	0.00194952	1.08127	0.438	0.15	1
H2.Q4	0.00197129	0.626769	0.938	0.568	1
Gm28048	0.0020204	0.542067	0.938	0.542	1
Fut4	0.00203368	0.801922	0.438	0.088	1
Ppp6r3	0.00205758	0.64841	0.688	0.278	1
Sat1	0.00206832	-1.84353	0.812	0.969	1
Plbd1	0.00207241	-2.02113	0.312	0.718	1
Pik3cd	0.00209279	0.694731	0.875	0.463	1
Nt5c	0.00211944	0.875082	0.75	0.383	1
Plcb2	0.00211961	1.1021	0.625	0.216	1
Gbp3	0.00213761	-1.36327	0.125	0.537	1
Sla2	0.00216397	0.754838	0.938	0.533	1
Gpatch11	0.00217521	0.763059	0.5	0.145	1
Zbtb45	0.00218209	0.555216	0.312	0.048	1
Man1a2	0.00219875	1.35957	0.562	0.273	1
Man2c1	0.00225557	0.62042	0.812	0.577	1
Cdk6	0.00225688	1.41166	0.625	0.247	1
Tnip1	0.00226218	1.17921	0.625	0.247	1
X2610524H06Rik	0.00227583	0.555422	0.5	0.128	1
Prdm10	0.00230054	0.824289	0.312	0.137	1
Dennd4b	0.00233894	1.10708	0.625	0.26	1
WI1.1993I8.1	0.00234042	0.58004	0.938	0.595	1
Usp6nl	0.00235506	0.624074	0.438	0.106	1
Gm10642	0.00237399	0.867916	0.5	0.123	1
Eef1a1	0.00239262	-0.604379	1	1	1
Emp3	0.00239347	0.774435	0.875	0.749	1
AC102815.1	0.00240622	0.558714	0.75	0.33	1
Tspyl1	0.00241673	0.962188	0.688	0.33	1
Gm26778	0.00241912	0.558014	0.75	0.33	1
Nub1	0.00242165	1.00343	0.75	0.401	1
Son	0.00242232	1.14604	0.938	0.819	1
Gba	0.00244191	0.735198	0.938	0.546	1
Edem2	0.00244387	0.955732	0.688	0.317	1
Kptn	0.00245968	0.865756	0.438	0.154	1
Zfp638	0.00245998	1.14993	0.625	0.238	1
Psap	0.00247309	0.970507	1	0.996	1
C3ar1	0.0024781	-1.61163	0.062	0.445	1
Lilra5	0.0025135	-2.24537	0.375	0.661	1
Cers6	0.00254513	1.36944	0.5	0.247	1
Gpcpd1	0.00255605	0.890958	0.75	0.388	1
Atp6ap2	0.0025852	0.952618	0.875	0.564	1
Prkacb	0.00260305	0.596384	0.812	0.396	1
Atp1a1	0.00261142	0.884823	0.812	0.656	1
Slc15a4	0.002614	1.11017	0.688	0.313	1
Tram1	0.00271312	0.937414	0.875	0.599	1
Pkd1	0.00273589	1.13318	0.625	0.322	1
Adgre4	0.00273889	-1.81347	0.25	0.612	1
Rbck1	0.00275977	1.18135	0.812	0.612	1
Terf2ip	0.00276097	0.755485	0.5	0.154	1
Bmp2k	0.00284476	0.898621	0.875	0.555	1
Tpm1	0.00286365	0.552515	0.812	0.471	1
Umad1	0.00287804	0.729264	0.5	0.145	1
Mfsd12	0.00289041	1.12187	0.375	0.106	1
B4galnt1	0.00290459	0.767223	0.812	0.454	1
Ppm1f	0.00292128	0.714794	0.375	0.123	1
Hnrnpl	0.00293079	0.780902	0.812	0.436	1
Cant1	0.00296777	1.05305	0.812	0.458	1
Dock11	0.0029842	1.13715	0.625	0.256	1
Tecr	0.003014	0.875702	0.875	0.678	1
Fndc3a	0.00304544	0.767404	0.812	0.419	1
Itga4	0.00308891	0.554938	0.812	0.392	1
Myo5a	0.00316968	0.745351	0.562	0.185	1
Uhrf1bp1l	0.00320658	0.577079	0.562	0.172	1
Tmco6	0.00322463	0.869688	0.438	0.128	1
Actb	0.0033127	-0.576245	1	1	1
Pmvk	0.00335012	0.642945	0.5	0.137	1
Treml4	0.00341205	-2.16093	0.25	0.595	1
Smtn	0.00342156	0.892865	0.562	0.335	1
Cd33	0.00346932	1.27356	0.5	0.163	1
Sec61a1	0.00348313	1.12732	0.938	0.705	1
Peli2	0.00353072	0.62792	0.312	0.048	1
Itgal	0.0035373	0.559951	1	0.819	1
Pde4a	0.00358356	0.682652	0.5	0.15	1
Hadha	0.00359918	1.34451	0.812	0.533	1
Rad54l2	0.00361297	0.948889	0.438	0.097	1
Ms4a6b	0.00361836	-1.41216	0.062	0.427	1
E2f4	0.00363412	1.26815	0.438	0.176	1
Sub1	0.00363719	0.712661	1	0.744	1
Hk3	0.00364009	-1.46039	0.062	0.427	1
Klra2	0.00372152	-1.60541	0.188	0.555	1
Irf1	0.00374472	0.728447	0.938	0.665	1
Rassf4	0.00374812	1.14495	0.875	0.524	1
Hgh1	0.00383211	0.711958	0.438	0.101	1
Emg1	0.00384179	1.14583	0.688	0.427	1
Serinc3	0.00388486	0.749009	1	0.969	1
Cmah	0.00391348	0.539862	0.812	0.414	1
Gnb2	0.00391698	-0.570905	1	0.775	1
Mras	0.00399041	0.785405	0.375	0.079	1
Cbx6	0.00400747	0.823251	0.312	0.101	1
Zyx	0.00404159	0.653473	1	0.85	1
Dctn5	0.00404269	0.577092	0.875	0.471	1
Mier3	0.00410351	0.63806	0.5	0.141	1
Eno1	0.00412061	-1.63343	0.688	0.837	1
Trp53i11	0.00413503	0.832539	0.75	0.498	1
Calhm2	0.00417998	0.720045	0.562	0.181	1
Rfx7	0.00419208	0.814388	0.688	0.3	1
Ganab	0.00422209	0.577722	0.75	0.352	1
Blcap	0.00423769	0.814042	0.562	0.229	1
Ankle2	0.00425556	0.601155	0.625	0.229	1
Trabd	0.00426706	0.800036	0.688	0.304	1
Tlcd2	0.0042828	0.946709	0.312	0.194	1
Map4	0.0042851	1.25122	0.812	0.665	1
Sec11c	0.00430017	0.851027	0.875	0.581	1
Cd164	0.00430926	0.849365	1	0.96	1
Nme1	0.00435556	0.846484	0.875	0.555	1
Kmt2d	0.00438435	1.12307	0.875	0.617	1
Mogs	0.00441197	0.904376	0.375	0.093	1
Clk3	0.00442157	1.07429	0.625	0.339	1
Dhcr24	0.00443029	1.03904	0.312	0.084	1
Tmem176a	0.00448921	-1.65907	0.5	0.793	1
Eps15	0.00450654	0.814557	0.688	0.322	1
Cep128	0.00450785	0.556228	0.375	0.079	1
Cd300lf	0.00457165	0.702449	0.688	0.37	1
Ube4a	0.00461796	1.39029	0.625	0.335	1
Itgb3	0.0046458	0.892067	0.562	0.242	1
Slc16a13	0.00471586	0.787957	0.312	0.044	1
Atf6b	0.00472172	0.899003	0.75	0.41	1
Itgb2	0.00475243	0.672152	0.938	0.758	1
Dhcr7	0.00476053	0.691422	0.5	0.185	1
Rasgef1b	0.00476923	-1.87902	0.25	0.586	1
Stt3a	0.00477063	0.775887	0.875	0.581	1
BE692007	0.00479047	-1.21925	0.25	0.546	1
Trex1	0.00479137	0.610276	0.938	0.722	1
Ptgs1	0.00480809	-2.32862	0.625	0.841	1
Rdh13	0.00481137	0.625558	0.375	0.079	1
Pml	0.00482225	1.2062	0.688	0.449	1
Ankrd49	0.00488227	0.613393	0.562	0.189	1
Camk2a	0.00494892	-1.81376	0.125	0.441	1
N4bp2l2	0.00498178	1.00567	0.812	0.48	1
Psmb8	0.00498743	0.714418	1	0.934	1
Rnaseh2b	0.00499158	0.727582	0.438	0.119	1
Snx18	0.00501642	1.0651	0.688	0.344	1
Orai2	0.00503053	0.821679	0.562	0.211	1
Atp2b1	0.00504317	-1.75611	0.312	0.678	1
Usp16	0.00509899	0.851082	0.625	0.344	1
Igsf6	0.00512368	-1.95227	0.188	0.546	1
Ptar1	0.00517645	1.6068	0.438	0.132	1
Macroh2a1	0.00519239	0.545101	0.812	0.463	1
Arhgap17	0.00531854	0.813175	0.812	0.485	1
Zfp113	0.0053258	0.607877	0.5	0.167	1
Cxcl16	0.00534798	-2.33337	0.625	0.811	1
Chfr	0.00538365	0.713609	0.688	0.304	1
Ctcf	0.0054339	1.12433	0.688	0.308	1
B3gnt8	0.00545312	0.541809	0.562	0.185	1
Grn	0.00546577	0.81152	1	0.969	1
Siglece	0.00548545	-1.92817	0.25	0.551	1
Hhex	0.00548981	0.799011	0.812	0.476	1
Samsn1	0.00551774	0.818254	0.625	0.238	1
Srcap	0.00553264	0.956262	0.875	0.524	1
Tet2	0.00556948	1.17428	0.5	0.22	1
Nr1h3	0.00557031	-2.51772	0.438	0.67	1
Hexb	0.00562074	-2.06565	0.438	0.744	1
Tns1	0.00563934	0.574444	0.75	0.489	1
Pbxip1	0.0056427	0.660479	0.75	0.383	1
Nucb1	0.00566282	0.74618	1	0.802	1
Dalrd3	0.00570135	0.829512	0.75	0.352	1
Ccdc107	0.00572596	0.702088	0.625	0.233	1
Anapc1	0.00574442	1.06982	0.562	0.26	1
X0610030E20Rik	0.00584391	0.793152	0.625	0.233	1
Siae	0.00584779	0.808859	0.625	0.273	1
ND1	0.00587466	-0.685633	1	1	1
Krtcap2	0.00593061	0.664592	0.875	0.648	1
Gm26648	0.00596636	0.63082	0.625	0.242	1
Ear2	0.00596874	-1.49327	0.375	0.573	1
Ltb	0.00598308	-1.97663	0.125	0.476	1
Wtap	0.00598958	0.544214	1	0.762	1
Dctn2	0.00599358	0.728076	0.812	0.507	1
Zfp260	0.00600886	0.776004	1	0.885	1
Il10ra	0.00601552	0.666741	0.812	0.423	1
Ebp	0.00604343	0.713956	0.688	0.339	1
Phkb	0.00604859	0.801579	0.375	0.075	1
Msr1	0.0060673	-1.94914	0.5	0.74	1
Bzw1	0.00615885	0.752663	0.875	0.604	1
Fcho2	0.0062483	-0.73367	0.062	0.414	1
Ilvbl	0.0062587	1.34573	0.562	0.203	1
Kmt2c	0.00629456	1.04024	0.75	0.388	1
Cdc37	0.00633726	0.602812	0.938	0.652	1
Usp15	0.00639065	0.804526	0.562	0.22	1
Pex7	0.00644271	0.780337	0.375	0.106	1
Ech1	0.00645864	0.566702	0.938	0.652	1
Utrn	0.0064906	1.55203	0.562	0.432	1
Lilrb4a	0.00649833	-1.32223	0.188	0.581	1
Arsb	0.00653448	1.77893	0.375	0.128	1
Prkcg	0.00656423	0.711434	0.625	0.278	1
Acbd5	0.00664346	0.5684	0.688	0.304	1
Gtpbp1	0.00668636	1.05986	0.688	0.335	1
Ankrd13d	0.00670772	0.669265	0.312	0.048	1
Apobec1	0.00676361	-1.7058	0.375	0.696	1
Aig1	0.00681526	1.15677	0.5	0.203	1
Rasal3	0.00689081	0.625274	0.562	0.198	1
Lamp1	0.00691834	-1.75235	1	0.965	1
Zfp619	0.00701636	1.01766	0.312	0.106	1
Tm7sf3	0.00703851	0.773512	0.562	0.3	1
Recql5	0.00705413	0.811991	0.438	0.115	1
Niban1	0.00706495	-1.81131	0.25	0.568	1
Nsa2	0.00711568	0.624678	0.875	0.555	1
Clec4a1	0.00715636	-1.51217	0.125	0.458	1
Ccr2	0.00720847	1.30549	0.5	0.203	1
Gramd1a	0.00722106	0.620872	0.688	0.352	1
Socs3	0.00727388	0.971288	0.562	0.264	1
Trim17	0.00730936	0.734338	0.688	0.322	1
S100a11	0.0073291	0.501308	0.875	0.573	1
Leprotl1	0.00733481	0.590072	0.812	0.449	1
Scaf4	0.00750521	0.593855	0.688	0.308	1
Gm20531	0.00754671	0.722063	0.875	0.529	1
Gm10382	0.00763254	0.513752	0.938	0.692	1
Bank1	0.0076351	-2.24287	0.438	0.626	1
St3gal5	0.00766534	-2.23157	0.562	0.771	1
Rgs14	0.00773014	0.685833	0.562	0.194	1
Kdm3b	0.00792152	0.697262	0.625	0.247	1
Trim30a	0.00793574	0.894065	0.812	0.542	1
Capn15	0.00794347	1.14812	0.375	0.11	1
Haus8	0.00799429	1.0023	0.562	0.251	1
Trex1.1	0.00807569	0.551155	0.938	0.749	1
Cd207	0.00808073	-2.53867	0.312	0.621	1
Ppp2r1a	0.0080929	0.782952	0.938	0.709	1
Chtop	0.00809593	0.671628	0.812	0.454	1
Zgpat	0.00811051	0.532156	0.562	0.198	1
Gm26669	0.00811878	0.6801	1	0.731	1
Hnrnpc	0.00817937	0.589271	0.938	0.639	1
Ptpn6	0.00819433	0.667911	1	0.872	1
Hmgcs2	0.00824171	0.534092	0.375	0.388	1
E130308A19Rik	0.0082454	0.960911	0.438	0.128	1
Cdk5rap3	0.00827848	0.966427	0.625	0.322	1
Cep43	0.00828653	0.678349	0.438	0.115	1
Rsrp1	0.0083312	0.667913	1	0.846	1
Pot1a	0.00833756	0.701803	0.312	0.106	1
Arfgap1	0.00843289	1.22534	0.625	0.256	1
Sult1a1	0.00848092	-1.02497	0.125	0.485	1
Ehbp1l1	0.0084965	0.890005	0.75	0.423	1
Commd1	0.00850081	0.712297	0.75	0.414	1
Adap2	0.00857032	-1.42289	0.188	0.515	1
Naa16	0.00862905	0.703282	0.312	0.07	1
Pepd	0.00870322	0.555275	0.875	0.502	1
Reep5	0.00875171	0.697092	0.875	0.815	1
Fcgr1	0.00877184	-2.16484	0.5	0.617	1
Mrpl49	0.00878817	0.64819	0.688	0.326	1
Fads2	0.00880596	0.63833	0.312	0.066	1
Parp4	0.00880717	0.561336	0.562	0.203	1
Gramd1b	0.00881836	0.538859	0.375	0.084	1
Alkbh1	0.00883153	0.651666	0.75	0.366	1
Snx8	0.00887917	-0.798843	0.688	0.37	1
CYTB	0.00893782	-0.591474	1	1	1
Dipk1a	0.00897923	0.846647	0.625	0.326	1
Cd300c2	0.0090189	-1.95794	0.75	0.793	1
Atxn2l	0.00904898	0.817627	0.875	0.674	1
Sigmar1	0.00905273	0.778938	0.562	0.282	1
X2310022B05Rik	0.0090641	0.610031	0.375	0.101	1
Adpgk	0.00910493	0.824871	0.625	0.286	1
Med9	0.00915113	0.553587	0.5	0.167	1
Gngt2	0.00916183	-1.68587	0.875	0.916	1
Serpinb6a	0.00916216	-2.0871	0.812	0.885	1
X1110008P14Rik	0.0091909	1.08575	0.688	0.33	1
Zfp64	0.00931223	0.872877	0.312	0.101	1
Itgb5	0.00934398	-1.86339	0.312	0.599	1
Vars	0.00934615	0.834899	0.688	0.361	1
Phyh	0.0094179	-1.0942	0.25	0.608	1
St3gal1	0.00944655	0.859322	0.688	0.33	1
Atp13a1	0.00948025	1.08897	0.562	0.295	1
Wdr6	0.00954208	1.1221	0.688	0.344	1
Sil1	0.00964432	0.658655	0.688	0.304	1
Oas1a	0.00965286	-1.06788	0.188	0.489	1
Syne2	0.00972968	0.752315	0.5	0.167	1
Ly6a	0.00976041	0.958115	0.938	0.925	1
Utp6	0.00976875	0.667541	0.375	0.088	1
Ttc13	0.00992985	0.702348	0.438	0.123	1
Atf6	0.00994056	0.792823	0.5	0.3	1
Lrrc25	0.00998736	-1.98139	0.375	0.639	1
Ctss	0.0100119	-1.35528	1	0.996	1
Zfp592	0.0100197	0.793338	0.625	0.273	1
Pycard	0.0100423	0.843627	0.75	0.52	1
Mrpl57	0.0101014	0.615769	0.625	0.286	1
Cbl	0.010156	1.10264	0.562	0.211	1
Bcl7a	0.0101675	0.834965	0.312	0.145	1
Zdhhc14	0.0102292	0.560341	0.5	0.167	1
Sec14l1	0.0103249	-1.07853	0.125	0.476	1
Vav1	0.0103611	0.803174	0.875	0.599	1
Man1c1	0.0104291	0.939303	0.5	0.189	1
Gm2a	0.0105067	0.544253	1	0.859	1
Mafb	0.0105358	-2.16879	0.375	0.599	1
Irf3	0.010614	0.682432	0.75	0.454	1
Fam110a	0.0107328	0.91964	0.375	0.11	1
Borcs8	0.0107595	0.663544	0.562	0.256	1
Rsl1d1	0.0108372	-0.607695	0.062	0.392	1
Gga3	0.0108761	0.598682	0.5	0.163	1
Shld2	0.0109049	0.667623	0.312	0.088	1
AB124611	0.0109468	-1.65458	0.312	0.665	1
Stim1	0.0109509	0.822512	0.75	0.41	1
Dctpp1	0.010977	0.665781	0.5	0.207	1
Zdhhc20	0.0111208	0.629971	0.75	0.445	1
Tmem203	0.0112509	0.582586	0.5	0.176	1
Gfm2	0.0112832	-1.26184	0.375	0.634	1
Lilr4b	0.0113265	-1.6241	0.188	0.511	1
Vps51	0.0114111	0.721879	0.625	0.273	1
Rtp4	0.0114686	-1.7718	0.5	0.674	1
Cops7b	0.0116208	0.729145	0.5	0.185	1
Malat1	0.011632	0.597635	1	1	1
Hnrnpa2b1	0.0116644	0.767988	1	0.916	1
Rab11b	0.0116841	0.646569	1	0.767	1
Per1	0.0116914	1.34444	0.562	0.26	1
C4b	0.0117027	-2.25118	0.5	0.731	1
Rab5if	0.0117223	-0.782427	0.875	0.604	1
Spata5	0.0117289	0.543885	0.375	0.097	1
Arl10	0.0119488	0.592021	0.375	0.101	1
Cebpb	0.0119631	-1.36928	0.062	0.357	1
Galns	0.0119716	0.906767	0.312	0.075	1
Srsf1	0.0120177	0.708992	0.438	0.286	1
Pla2g7	0.0120653	-1.91452	0.312	0.568	1
Pmp22	0.0120696	-1.04077	0.125	0.463	1
Vta1	0.012089	0.706839	0.562	0.269	1
Pdzd8	0.0122144	0.640253	0.375	0.15	1
Ccny	0.0124461	0.838011	0.562	0.233	1
Tnni2	0.012614	0.809857	0.312	0.075	1
Surf4	0.0127425	0.845966	1	0.868	1
Usp18	0.0127658	0.6617	0.625	0.269	1
Ipo9	0.0128304	0.932925	0.625	0.269	1
Chmp2b	0.0129669	0.603947	0.688	0.423	1
Rhoh	0.0129919	-1.26058	0.062	0.388	1
Ccpg1	0.0130002	0.705988	0.75	0.502	1
Gcn1	0.0130557	1.16809	0.75	0.48	1
Dhx37	0.0130609	0.614045	0.312	0.084	1
Fpr1	0.0130677	-1.5251	0.188	0.507	1
Nomo1	0.0131488	0.647815	0.312	0.159	1
Ap2a1	0.0132362	0.673208	0.625	0.291	1
Aff1	0.0133504	1.11059	0.562	0.264	1
Trit1	0.0134151	0.753042	0.312	0.07	1
Dpagt1	0.0135137	0.661989	0.688	0.374	1
Cd300a	0.0135517	-2.11348	0.5	0.714	1
Abhd12	0.0136259	-1.60232	0.375	0.705	1
Chaserr	0.0136532	0.501353	0.5	0.176	1
Cd14	0.0136621	-1.81916	0.125	0.432	1
AU040320	0.0136682	1.05621	0.5	0.233	1
Pcyt2	0.0136933	1.00124	0.562	0.335	1
Armcx2	0.0137058	0.903374	0.312	0.115	1
Ahr	0.0137822	0.512762	0.5	0.185	1
Slc2a3	0.0137828	0.574738	0.438	0.15	1
Neurl3	0.0138477	-2.3091	0.625	0.718	1
Dyx1c1Ccpg1	0.0138663	0.570806	0.75	0.441	1
Gm20412	0.0138711	-0.86472	0.188	0.493	1
Usp38	0.0138852	0.960585	0.5	0.198	1
Rbm22	0.0139396	0.62259	0.562	0.22	1
Lrwd1	0.0139419	0.567839	0.812	0.449	1
Inafm2	0.0139601	0.520434	0.438	0.163	1
Lrrk1	0.0139693	0.843656	0.625	0.304	1
Lsm10	0.013993	0.842409	0.438	0.326	1
Ptprc	0.0139961	0.781996	0.938	0.907	1
Shc1	0.0140337	0.592671	0.688	0.322	1
Cd84	0.0140978	-1.65849	0.75	0.7	1
Abcd1	0.0141134	0.900873	0.688	0.427	1
Gm26631	0.0142847	-0.959616	0.812	0.793	1
Slc46a3	0.0143645	0.516984	0.625	0.269	1
Trerf1	0.0146048	0.867118	0.312	0.084	1
Lcp2	0.0146452	-1.62064	0.5	0.753	1
Thap7	0.014744	0.928693	0.375	0.189	1
Rxra	0.0148236	-1.29375	0.125	0.449	1
Otud5	0.0148296	0.623064	0.625	0.273	1
Slc35b1	0.0148752	0.607732	0.625	0.286	1
Morc2a	0.0149739	0.520659	0.438	0.137	1
Cyp4f18	0.0150129	-1.43468	0.062	0.383	1
Serp1	0.015031	0.506275	1	0.877	1
Akap9	0.0150418	0.890327	0.688	0.361	1
Adcy7	0.0150875	0.952558	0.75	0.419	1
Usp53	0.0151472	0.628188	0.438	0.233	1
Ccl24	0.0152546	-1.88813	0.312	0.577	1
Rftn1	0.0153124	0.887294	0.562	0.326	1
Tmem214	0.0153366	0.913058	0.438	0.216	1
Sigirr	0.0153702	0.651957	0.375	0.097	1
Mvd	0.0156558	0.628846	0.312	0.062	1
Slc35e2	0.0157561	1.48282	0.562	0.304	1
Atxn7l1os2	0.0158238	0.565939	0.375	0.115	1
Id2	0.0161245	-1.81532	0.438	0.718	1
H2aw	0.0161384	0.730541	0.688	0.379	1
Ms4a7	0.0162254	-1.34246	0.062	0.357	1
Plin2	0.0162914	-1.85915	0.5	0.687	1
Itpr2	0.016436	1.07931	0.625	0.405	1
Wdfy3	0.0167142	-1.42795	0.188	0.515	1
Ifi27l2a	0.0168078	-0.874159	0.812	0.96	1
Fam234a	0.0168441	-0.599793	0.125	0.463	1
Ifi211	0.0168961	-0.508547	0.062	0.348	1
Tmc8	0.0169133	1.55774	0.5	0.282	1
Lzts2	0.016926	0.59511	0.438	0.185	1
Rictor	0.0169523	0.877461	0.438	0.132	1
Tspan31	0.0171034	0.748473	0.75	0.546	1
Pygl	0.0171626	-1.20426	0.062	0.361	1
Malt1	0.0171993	1.21696	0.438	0.181	1
Sra1	0.0172356	0.84101	0.625	0.463	1
Dab2	0.0172558	-1.08953	0.375	0.683	1
Chpf2	0.0173267	1.00413	0.5	0.229	1
Abcg1	0.0174142	-1.68318	0.438	0.648	1
Btrc	0.0175023	0.700664	0.375	0.145	1
Ccdc88a	0.0177291	1.21761	0.438	0.185	1
Map4k5	0.0177694	0.582673	0.375	0.11	1
Pkn1	0.0178398	1.07703	0.75	0.423	1
Klhl17	0.0178948	1.08469	0.375	0.106	1
Emc3	0.0179785	0.65213	0.688	0.41	1
Pex5	0.0180302	1.23022	0.375	0.172	1
Dok3	0.0180784	-1.60759	0.188	0.463	1
Cox5a	0.0181022	-1.28859	0.938	0.872	1
Mtpn	0.018177	0.692803	1	0.89	1
Clybl	0.0182707	0.804193	0.375	0.145	1
Ddx39b	0.0183141	0.527621	0.75	0.678	1
Trem2	0.0183577	-1.34089	0.062	0.348	1
Krr1	0.0186009	0.620875	0.688	0.352	1
Abca1	0.0186131	-1.45627	0.25	0.542	1
Ccdc88b	0.0186138	0.522945	0.375	0.101	1
Jade1	0.0186161	0.692316	0.375	0.132	1
Ftx	0.0186745	1.16883	0.438	0.181	1
Plekhj1	0.0188068	0.502739	0.75	0.423	1
Caprin1	0.0188079	0.70205	0.875	0.652	1
Cd244a	0.0188774	0.650675	0.312	0.07	1
Psmd3	0.0189418	0.69879	0.75	0.471	1
A630052C17Rik	0.0190813	0.628293	0.312	0.101	1
Acp2	0.0191344	-1.97856	0.438	0.656	1
Ddt	0.0192082	0.668815	0.562	0.419	1
Rangap1	0.019234	1.35043	0.438	0.225	1
Ccdc82	0.019236	0.903493	0.438	0.154	1
Hsd11b1	0.019324	0.938285	0.375	0.344	1
Slfn2	0.0194309	-1.23546	0.438	0.744	1
Polr2m	0.0194981	0.507485	0.875	0.595	1
Cd79a	0.0196671	-3.229	0.562	0.617	1
Kcna2	0.0198489	-0.88662	0.062	0.357	1
Ints13	0.0199477	0.835	0.438	0.154	1
Anxa5	0.0200842	-1.54685	1	0.934	1
Vcam1	0.020092	-2.18662	0.438	0.678	1
Adam10	0.0205064	-1.28122	0.312	0.643	1
Cd209a	0.0205314	0.757489	0.312	0.075	1
Sec11a	0.0207174	0.807625	0.688	0.458	1
Tbxas1	0.0207211	-1.70807	0.312	0.581	1
Borcs5	0.0207367	0.622385	0.312	0.079	1
Tgfbr2	0.020868	-0.814302	1	0.793	1
Gtf3c6	0.0209541	0.876542	0.375	0.167	1
Chmp6	0.0210935	0.751674	0.438	0.308	1
Crtc1	0.021337	0.778712	0.375	0.15	1
Rasgrp2	0.0214147	0.712168	0.938	0.661	1
Exosc5	0.0214696	0.599716	0.625	0.308	1
Tmem245	0.0215235	0.502424	0.875	0.546	1
Dnajc13	0.0216462	0.957464	0.562	0.286	1
Nsmaf	0.0216808	1.04554	0.625	0.344	1
Zfyve27	0.0216913	1.00503	0.5	0.203	1
Thoc7	0.021827	0.534712	0.562	0.273	1
Clec7a	0.0220689	-2.10236	0.5	0.564	1
Sptlc1	0.0221774	0.556637	0.625	0.291	1
AI467606	0.0222359	1.08949	0.562	0.264	1
Sh3bgrl	0.0224368	-1.62206	0.625	0.797	1
Apoa2	0.0224479	-0.522613	0.25	0.581	1
Zmynd15	0.0224518	-1.27647	0.438	0.617	1
Phgdh	0.0224702	0.805359	0.312	0.119	1
Enpp4	0.0224754	0.695549	0.562	0.247	1
Setd7	0.0225611	1.02644	0.438	0.159	1
Cd83	0.0225998	-1.93632	0.312	0.595	1
Ash1l	0.022707	1.19469	0.688	0.401	1
Ddost	0.022962	0.610193	0.938	0.771	1
Psmd9	0.0230582	-0.543279	0.688	0.379	1
Gpbp1	0.0232601	0.550123	0.562	0.256	1
Adsl	0.0233342	0.660394	0.562	0.26	1
Serpinh1	0.0233829	0.666526	0.312	0.181	1
Rps6kb1	0.0234878	0.585356	0.562	0.242	1
Dhx30	0.0234955	0.832782	0.688	0.414	1
Pcnt	0.023514	0.523109	0.438	0.15	1
Rac2	0.0236052	0.634961	1	0.96	1
Zfp385a	0.0236751	0.931715	0.562	0.247	1
Otud7b	0.0238296	0.544279	0.375	0.15	1
Dhrs1	0.0242169	-1.91497	0.375	0.626	1
Wbp1	0.0242848	0.573754	0.5	0.207	1
Rmnd5b	0.0243196	0.802906	0.5	0.291	1
Cd47	0.0243714	0.525398	1	0.934	1
Cebpa	0.0244712	-0.922893	0.062	0.352	1
Ambra1	0.0245032	0.737805	0.375	0.115	1
Arpc2	0.024578	-1.05277	1	0.96	1
Fnbp4	0.0246669	0.60499	0.562	0.374	1
Ifit2	0.0246811	-1.29491	0.125	0.41	1
Ms4a4c	0.0248463	-1.0371	0.062	0.33	1
Osbpl9	0.0249313	-1.0332	0.812	0.626	1
Stat2	0.0249333	0.613155	0.75	0.41	1
Zc3h10	0.0250519	0.848433	0.312	0.106	1
Ifi30	0.0251254	-1.14934	1	0.934	1
Ctsd	0.0252059	-1.84316	1	0.974	1
Ccdc22	0.0252597	0.642204	0.438	0.159	1
Tmem165	0.0252975	0.52372	0.5	0.194	1
Cfh	0.0254961	-0.735396	0.25	0.551	1
Tmem184b	0.0255864	0.738391	0.625	0.339	1
Dhrs4	0.0256708	0.696872	0.438	0.181	1
Cux1	0.0257539	-0.553929	0.812	0.498	1
Adgre5	0.0259166	-1.28302	0.875	0.956	1
Ptp4a3	0.0261389	0.875426	0.875	0.758	1
Ppp1r15a	0.0262546	-1.20981	0.312	0.656	1
Tspyl2	0.0264065	0.640952	0.375	0.15	1
Rap1a	0.0264347	0.642924	0.875	0.63	1
Gm20716	0.0264609	0.5758	0.688	0.374	1
Nacc1	0.0266389	0.955533	0.375	0.189	1
Fam174c	0.026833	0.733765	0.312	0.101	1
WI1.1024F3.1	0.0268944	0.518018	0.375	0.119	1
Ccnl1	0.0269534	0.835272	0.75	0.555	1
Cnot3	0.0270883	0.750305	0.562	0.26	1
Ankrd16	0.0275363	1.3101	0.375	0.176	1
Cd86	0.0276279	-1.6376	0.312	0.454	1
Txndc5	0.027697	0.793402	0.812	0.559	1
Crot	0.0278276	0.751527	0.438	0.396	1
Timm17b	0.0280635	1.02401	0.75	0.507	1
Gnas	0.028125	0.561909	1	0.978	1
Slc38a10	0.0281443	0.659002	0.625	0.383	1
Msrb1	0.0281799	-0.550547	0.188	0.515	1
Wdr24	0.0283919	0.925326	0.375	0.137	1
Plagl2	0.0284814	0.821818	0.562	0.264	1
Mesd	0.0285003	0.600178	0.625	0.383	1
Cnpy3	0.0285245	0.517147	0.75	0.463	1
Sppl2b	0.0288335	0.537931	0.312	0.075	1
Sh3bp5	0.028962	-1.69672	0.875	0.793	1
Uvssa	0.0291099	0.621364	0.375	0.137	1
Taok3	0.0292837	0.53803	0.812	0.498	1
Hsdl1	0.0293276	0.771778	0.438	0.198	1
Ppp1r7	0.0293421	0.788971	0.5	0.317	1
Kdm2a	0.0293763	0.922605	0.688	0.463	1
Pigk	0.029471	0.725482	0.438	0.3	1
Tmem216	0.029486	0.534545	0.312	0.097	1
Tmem201	0.0295996	1.41551	0.312	0.141	1
Taok2	0.0297382	1.28527	0.625	0.33	1
Pmf1	0.0297548	-1.23225	0.188	0.471	1
Mbtps1	0.0301319	0.909261	0.625	0.348	1
Gm36995	0.0301761	0.568605	0.438	0.159	1
Lats2	0.0305775	0.807178	0.75	0.458	1
Inpp5d	0.0305941	0.738656	0.875	0.727	1
Vps13a	0.0306656	0.592165	0.625	0.317	1
Oasl1	0.0306973	-1.03869	0.062	0.335	1
Rnf213	0.0307456	-1.40273	0.375	0.674	1
Sec24c	0.0308833	0.99459	0.75	0.555	1
Tab1	0.0309756	0.598232	0.375	0.119	1
Slc52a2	0.0311352	0.810329	0.312	0.088	1
Gadd45g	0.031141	-1.16673	0.188	0.48	1
Ebf1	0.0313999	-0.773706	0.688	0.458	1
Pdlim4	0.0316586	-1.53548	0.125	0.405	1
Glipr1	0.0317831	0.851289	0.688	0.383	1
Mrps2	0.0318485	0.637596	0.438	0.159	1
Wdr45b	0.0318675	-0.712388	0.062	0.335	1
Atf7ip	0.0323632	0.591753	0.938	0.771	1
Ms4a6d	0.032377	-1.57372	0.312	0.476	1
Trim12a	0.0325819	0.768962	0.438	0.348	1
Elk4	0.0332218	0.500296	0.625	0.3	1
Tmco1	0.0334145	0.654418	0.75	0.467	1
Ifi206	0.0337053	-0.742808	0.062	0.326	1
Spty2d1	0.0339066	0.810811	0.562	0.278	1
Abcg3	0.0341441	-0.768264	0.062	0.335	1
Mcl1	0.0342211	-1.49259	0.5	0.731	1
Psmf1	0.0345267	0.513644	0.562	0.256	1
Bphl	0.0347012	0.662789	0.438	0.22	1
Inpp5k	0.034898	0.614319	0.75	0.449	1
Tifab	0.0349135	0.680232	0.688	0.388	1
Ephx1	0.0350204	-1.84326	0.5	0.687	1
Sbf2	0.0352219	-0.56768	0.688	0.432	1
Cyba	0.035272	-0.942173	1	0.978	1
Nprl3	0.0352876	0.907167	0.5	0.282	1
Hcfc1	0.0355987	0.52031	0.688	0.379	1
Rnf167	0.0356405	0.620645	0.875	0.608	1
Dstn	0.0356529	-1.09805	0.312	0.608	1
Fubp1	0.0358823	0.70531	0.75	0.489	1
Gpr137b	0.0359331	0.710209	0.562	0.273	1
Pcolce2	0.0359859	-1.23872	0.125	0.392	1
Marcksl1	0.0361617	-1.79915	0.5	0.656	1
Eif2d	0.0363088	0.676349	0.438	0.238	1
Snrnp40	0.0364903	0.647488	0.5	0.26	1
Tbl1x	0.0369506	0.653442	0.438	0.366	1
Poldip2	0.0370579	0.615096	0.5	0.211	1
Tmem161a	0.0372189	0.5515	0.438	0.172	1
Asph	0.0374097	1.03086	0.5	0.322	1
C5ar1	0.0375482	-1.44187	0.062	0.317	1
Ddx51	0.0375917	0.706278	0.438	0.172	1
Pilrb2	0.0376219	-1.15784	0.188	0.427	1
Tmem273	0.0377265	-0.988274	0.062	0.317	1
Mrtfa	0.0377596	0.664529	0.625	0.361	1
Slc4a2	0.0378271	0.501525	0.375	0.163	1
Pik3ip1	0.0378886	0.609832	0.438	0.198	1
Trmt112	0.0380279	0.546953	0.875	0.696	1
Sp3	0.0382365	0.869365	0.688	0.427	1
Tpm4	0.038599	0.740825	0.938	0.846	1
Cyth2	0.0386331	0.544106	0.5	0.335	1
Ing4	0.0387062	0.816354	0.688	0.374	1
Zfp36l1	0.0387329	0.632606	1	0.912	1
Bcl2a1b	0.0388137	-0.925567	0.312	0.427	1
Psmd14	0.0390096	0.831986	0.562	0.383	1
Tmem106a	0.0394511	-1.61002	0.5	0.626	1
Cnot8	0.0395004	0.67096	0.75	0.529	1
Suco	0.0395433	0.522281	0.438	0.176	1
Nit1	0.0397258	0.655471	0.438	0.242	1
Asb8	0.0397744	0.516718	0.375	0.141	1
Pip4k2c	0.0400935	0.838528	0.5	0.264	1
Adipor1	0.0404871	-1.81929	0.812	0.907	1
Adamdec1	0.0407331	-1.21544	0.062	0.313	1
Exoc5	0.0410916	0.572392	0.562	0.273	1
Supt5	0.0411224	0.640062	0.812	0.559	1
Ep400	0.0412249	0.688932	0.688	0.414	1
Rnh1	0.0412382	0.728549	0.75	0.599	1
Ubb	0.0414402	-0.500252	1	0.996	1
Plekhm1	0.0418964	-1.34633	0.188	0.489	1
Tgfbi	0.0423338	-1.67773	0.25	0.502	1
Rcan1	0.0425473	-1.35689	0.188	0.454	1
Mcfd2	0.0425728	-1.85748	0.75	0.753	1
Mcoln1	0.0426672	0.934679	0.5	0.348	1
Nup205	0.0428521	1.12127	0.312	0.084	1
Snx2	0.0428527	-1.31806	0.562	0.784	1
Rnpepl1	0.0429761	1.03129	0.562	0.374	1
X4930402H24Rik	0.0430267	0.563776	0.438	0.264	1
Dlgap4	0.0430921	-0.621366	0.688	0.427	1
Pak4	0.043115	0.757608	0.562	0.308	1
Jpt1	0.0436258	0.558406	0.875	0.771	1
Nup54	0.0441671	0.680511	0.5	0.251	1
Ets1	0.0442855	-0.672417	0.812	0.529	1
Rock2	0.0444137	-0.678383	0.125	0.392	1
Serhl	0.0444703	0.66821	0.688	0.436	1
Atg13	0.0445548	0.755135	0.438	0.194	1
Nceh1	0.0446544	0.651033	0.562	0.471	1
Gm20721	0.0446709	0.531064	1	0.978	1
Chuk	0.0446802	0.99385	0.375	0.26	1
Heg1	0.0448692	-0.614575	1	0.806	1
Gm20496	0.0449502	0.541598	0.875	0.762	1
Vps37b	0.0449721	-1.02209	0.062	0.317	1
Igkc	0.0450566	-1.28543	0.812	0.612	1
Ctla2b	0.0450824	-1.43649	0.438	0.59	1
Scd1	0.0451441	-1.87003	0.5	0.648	1
Unc50	0.045341	-0.813866	0.125	0.388	1
Lypla2	0.0454292	0.593942	0.75	0.48	1
Pak1	0.0456904	-0.927396	0.062	0.308	1
Dennd6a	0.0457314	0.612989	0.5	0.313	1
Tsfm	0.0459518	0.649429	0.375	0.137	1
Mertk	0.0463911	-1.46099	0.312	0.529	1
Gm5150	0.0464582	-0.796103	0.062	0.308	1
Ap3m1	0.0465499	0.523472	0.562	0.313	1
Tomm40	0.0468648	-0.724699	0.062	0.313	1
Ydjc	0.046954	0.91252	0.562	0.392	1
Adap2os	0.0470055	-0.539122	0.188	0.383	1
Mindy2	0.0470859	0.604334	0.625	0.326	1
Ndufa11	0.047199	0.542072	0.688	0.533	1
Wdr82	0.0472334	1.23111	0.438	0.22	1
Arfip2	0.0472413	0.69155	0.312	0.154	1
Tmem37	0.0475319	-1.44932	0.312	0.485	1
Traf5	0.0475476	-0.674959	0.562	0.33	1
Plekhb2	0.0475577	-0.793627	0.812	0.568	1
Clec1b	0.0476025	-1.83885	0.875	0.868	1
Gm9725	0.0481777	0.597957	0.312	0.093	1
Vps39	0.0483984	0.596525	0.562	0.295	1
Etfdh	0.0485305	0.652031	0.625	0.366	1
Med27	0.0485897	0.5626	0.312	0.15	1
Siglec1	0.0486528	-2.27527	0.75	0.722	1
Zc3h4	0.0492955	0.884066	0.438	0.172	1
Rnf20	0.050102	0.554735	0.562	0.286	1
Cd22	0.0501991	-2.06182	0.375	0.564	1
Msl1	0.0503694	0.966438	0.5	0.251	1
Ssr1	0.051286	0.615978	0.812	0.648	1
Scamp5	0.0514013	-0.96446	0.062	0.308	1
Copz1	0.0515367	0.778862	0.812	0.621	1
Cog1	0.0516584	0.576205	0.562	0.269	1
Tgs1	0.0517015	0.701075	0.438	0.256	1
Hes1	0.0517039	-0.848452	0.125	0.383	1
Scamp3	0.0518008	-0.996624	0.125	0.405	1
Hdac3	0.0519922	0.641421	0.5	0.286	1
P4hb	0.0521711	0.848356	1	0.934	1
Mrpl37	0.052199	0.80564	0.438	0.22	1
Imp4	0.0522473	0.940155	0.562	0.344	1
Skap2	0.0524491	0.574045	0.812	0.634	1
Slc37a2	0.0525315	0.657444	0.438	0.203	1
Vcl	0.0527695	0.640738	0.5	0.317	1
Faf1	0.0532893	0.863039	0.312	0.123	1
Rtca	0.0534954	0.653672	0.375	0.145	1
X2610002M06Rik	0.0538373	0.744278	0.375	0.15	1
Strbp	0.0538517	0.629545	0.438	0.229	1
Tmem30a	0.0541789	0.533517	0.75	0.529	1
Cers2	0.0542166	0.525263	0.75	0.555	1
Nudt19	0.0543468	0.561974	0.562	0.344	1
Tnfaip2	0.0544023	-1.74201	0.375	0.573	1
Cln5	0.0545185	0.624896	0.312	0.189	1
Ptdss1	0.0545253	0.799966	0.562	0.344	1
Ctnnbl1	0.0545473	0.521967	0.438	0.256	1
Tbcc	0.0545735	0.909529	0.438	0.172	1
Ccr7	0.0547696	-2.16364	0.188	0.458	1
Cd163	0.0550739	-1.76058	0.312	0.568	1
Rbm6	0.0552837	0.521292	0.625	0.326	1
Spag9	0.0555129	0.781223	0.625	0.392	1
Hes6	0.0557252	0.704093	0.562	0.308	1
Slc7a6	0.0557697	0.856345	0.375	0.137	1
Fcmr	0.0558162	-2.56522	0.375	0.52	1
Fgl2	0.0561558	-0.890813	0.062	0.3	1
Prdx1	0.0562237	-1.29682	0.875	0.956	1
Gm20547	0.0562812	-1.48189	0.375	0.626	1
Gm20659	0.0563744	-0.520325	0.125	0.383	1
Tia1	0.0564425	0.752424	0.5	0.233	1
Camk2d	0.0564623	-1.52672	0.438	0.608	1
Dnmt3a	0.0573554	0.704859	0.438	0.432	1
Mink1	0.057356	0.801733	0.375	0.26	1
Atr	0.0574919	0.522619	0.375	0.154	1
Camk1	0.0576621	-1.54224	0.688	0.67	1
Rlim	0.0578532	0.74155	0.75	0.604	1
Tmem219	0.0578651	0.87	0.688	0.445	1
Rnf185	0.0579596	0.584458	0.5	0.247	1
Tsr2	0.0579975	0.975402	0.312	0.115	1
Tmem123	0.0582363	0.556728	0.75	0.648	1
Taz	0.058399	0.545955	0.5	0.335	1
Tgfbr1	0.0588301	1.15857	0.5	0.33	1
Diaph1	0.0589761	0.520297	0.5	0.233	1
Rogdi	0.059283	1.1272	0.5	0.313	1
Slc35a3	0.0596271	0.722066	0.562	0.317	1
Sar1a	0.059743	0.758298	0.812	0.555	1
Mapkapk2	0.060062	0.57507	0.688	0.41	1
Tent5a	0.060169	-0.535128	0.062	0.3	1
Rpl41	0.0603358	-0.524817	1	1	1
Lss	0.0603614	0.547244	0.375	0.15	1
Sod1	0.0605768	-1.03666	1	0.934	1
Ifi204	0.060735	-1.27232	0.438	0.599	1
Rrp36	0.0608611	0.526872	0.375	0.145	1
Phf1	0.0610415	0.719147	0.438	0.264	1
Hnrnpul1	0.0610864	0.571666	0.562	0.383	1
Atp7a	0.0611339	0.938094	0.375	0.211	1
Ifit3	0.0612683	-0.856476	0.25	0.471	1
Usp48	0.0613768	0.714693	0.5	0.238	1
Dusp2	0.0614399	-2.24749	0.375	0.537	1
Fcrl1	0.0616282	-1.20247	0.125	0.357	1
Edc4	0.0617793	0.753398	0.375	0.15	1
Eif1	0.0619197	-0.872077	0.938	0.991	1
Gpr65	0.0624011	-0.947374	0.125	0.396	1
Pdpk1	0.0624269	1.10944	0.438	0.251	1
Irak1	0.0625173	0.993623	0.5	0.286	1
Fcer2a	0.0628299	-1.83931	0.188	0.392	1
Pfn1	0.0634365	-0.600697	1	1	1
Rps6ka3	0.0636434	0.705424	0.312	0.101	1
Ptgis	0.0641822	-0.840155	0.062	0.3	1
Atxn2	0.0641858	0.661979	0.562	0.313	1
Evl	0.0646685	-0.633724	0.625	0.498	1
Ncf2	0.0647865	-1.13647	0.625	0.515	1
Zzef1	0.0648236	0.710317	0.5	0.229	1
Ufc1	0.0649811	0.558059	0.688	0.458	1
Maf	0.0651091	-0.942241	0.625	0.678	1
Smarcb1	0.0654051	0.653918	0.562	0.37	1
Cdca4	0.0654052	0.613223	0.438	0.22	1
Tmem141	0.0654224	-0.943802	0.125	0.361	1
Hibadh	0.0654304	0.610794	0.562	0.366	1
Scd2	0.065546	0.636612	0.438	0.207	1
Nfe2l1	0.0656317	0.623304	0.688	0.405	1
Dnajc11	0.06581	0.684663	0.5	0.295	1
Zfx	0.0661821	0.706781	0.438	0.207	1
Armc5	0.0663723	0.832779	0.438	0.194	1
Prpf18	0.0664488	0.547732	0.562	0.326	1
Aff4	0.0664954	0.512168	0.562	0.282	1
Ms4a1	0.0665836	-2.0311	0.25	0.463	1
Man2b1	0.066708	-1.5068	0.938	0.916	1
Atp6v1b2	0.0667149	-1.55882	0.5	0.709	1
Gm16586	0.0676008	0.71045	0.375	0.256	1
Ptp4a2	0.0677836	-1.14517	0.812	0.767	1
Dusp3	0.0681173	-1.32363	0.812	0.802	1
Cd19	0.0682552	-2.51357	0.375	0.511	1
Rassf2	0.0685347	-0.917319	0.125	0.357	1
H2aj	0.0687746	0.615437	0.875	0.656	1
Lgals9	0.068998	-0.902298	1	0.881	1
Rrn3	0.0696439	0.568207	0.375	0.145	1
Reep4	0.0697078	0.647444	0.375	0.181	1
Ccdc142.1	0.0699	1.24134	0.312	0.216	1
Zfhx3	0.0699244	-0.693757	0.125	0.379	1
Oas1g	0.0700487	-0.67373	0.125	0.339	1
S1pr1	0.0703049	-1.46563	0.625	0.546	1
Nfkbia	0.0703077	-1.74565	0.75	0.841	1
Ensa	0.0704603	-1.1056	0.625	0.537	1
Dhrs7b	0.0705417	0.598919	0.312	0.137	1
Nr6a1	0.070558	0.838966	0.312	0.194	1
Zbtb17	0.0715041	0.880214	0.438	0.278	1
Cntrl	0.0716811	0.519429	0.562	0.308	1
Gm16023	0.071698	0.562866	0.312	0.101	1
Ei24	0.0717243	0.563088	0.375	0.203	1
Cox6b1	0.0718001	-0.702555	1	0.93	1
Gmfg	0.0719867	-1.09102	0.5	0.714	1
Ganc	0.0725366	-0.616278	0.5	0.286	1
Gm28635	0.0728317	-0.699827	0.688	0.463	1
Actn1	0.0732568	-0.855478	0.188	0.436	1
Cd55	0.0734516	-1.58261	0.625	0.652	1
Fyco1	0.0734869	0.538127	0.625	0.41	1
S1pr4	0.0736095	0.704499	0.562	0.326	1
Cep170	0.0738824	0.794032	0.5	0.304	1
Lpgat1	0.0743104	0.50299	0.562	0.33	1
Itprid2	0.0743407	0.638361	0.5	0.251	1
Ppp6r1	0.0746614	0.722036	0.375	0.198	1
Klhl18	0.0747999	0.651996	0.438	0.181	1
Palm	0.0752171	0.595413	0.5	0.282	1
Zkscan3	0.0761212	0.819706	0.562	0.282	1
Ggps1	0.077174	0.844894	0.438	0.238	1
Klhdc2	0.0775933	-0.5268	0.438	0.225	1
Hmg20b	0.0776512	0.550439	0.625	0.392	1
Rhno1	0.0776515	0.713555	0.438	0.216	1
Cd38	0.0777424	-1.55032	0.812	0.872	1
Eif2b2	0.0778026	0.521528	0.562	0.33	1
Hsp90aa1	0.0783033	0.531448	0.938	0.837	1
Mgat4a	0.0783285	0.880713	0.5	0.282	1
Hacd4	0.0783913	-1.4045	0.438	0.515	1
Mapkap1	0.0787336	0.573925	0.312	0.194	1
Rad9b	0.0789566	0.65788	0.312	0.106	1
Nfe2l2	0.0790621	-1.39627	0.75	0.648	1
Mt1	0.0793569	-0.909551	0.625	0.612	1
Pptc7	0.0795065	0.837632	0.375	0.225	1
Strada	0.0797469	0.527354	0.625	0.37	1
Arglu1	0.0799843	0.760498	0.5	0.304	1
Chkb	0.0801893	-0.81752	0.562	0.37	1
Telo2	0.080232	0.594157	0.375	0.15	1
Tspan2	0.0802998	0.516806	0.438	0.198	1
Ralgapa2	0.0804843	0.746804	0.375	0.256	1
Aamp	0.0809272	-1.2281	0.438	0.67	1
Ssna1	0.0809417	0.530828	0.625	0.37	1
Fem1a	0.080966	0.811568	0.312	0.154	1
Ighd	0.0814969	-2.7665	0.562	0.586	1
Fam160b1	0.081792	0.867416	0.312	0.132	1
Srsf7	0.0818699	0.570936	0.75	0.489	1
Cd36	0.0822085	-1.4449	0.688	0.784	1
Oat	0.0822382	-0.841042	0.312	0.599	1
Cpt1a	0.0822847	-1.09654	0.25	0.507	1
Cln3	0.082474	-0.597379	0.5	0.33	1
Ppie	0.0828505	0.572996	0.375	0.172	1
Shmt2	0.0828546	0.604102	0.375	0.225	1
Olfml3	0.0828948	-0.98361	0.125	0.361	1
Gatd1	0.083214	0.668271	0.375	0.233	1
Stx4a	0.083505	0.952297	0.312	0.247	1
Fbxo38	0.0836819	0.900793	0.375	0.273	1
H2.M3	0.0843426	0.805196	0.688	0.432	1
Triobp	0.0844171	0.617185	0.375	0.278	1
Gm8369	0.0845224	-1.34586	0.188	0.388	1
Anp32e	0.0848465	0.654215	0.375	0.194	1
Cpq	0.0851473	-1.62367	0.438	0.568	1
Fcgrt	0.0851575	-1.73219	0.938	0.943	1
Tmem192	0.0859778	0.585937	0.5	0.247	1
Cpne3	0.0862212	0.523317	0.562	0.317	1
Txn1	0.0863856	-0.985979	0.938	0.903	1
Pld2	0.0864259	0.538367	0.312	0.123	1
Lmf1	0.0864498	0.734254	0.438	0.225	1
Chd9	0.0871976	0.607976	0.562	0.3	1
Ppp2cb	0.0886396	0.651749	0.312	0.123	1
Rras2	0.0888369	0.634395	0.438	0.198	1
C3	0.0893475	-0.505659	0.125	0.37	1
Mapk14	0.0895889	-1.0972	0.188	0.436	1
Glul	0.0896886	-1.46202	0.438	0.648	1
Kat14	0.0909264	0.643729	0.312	0.123	1
H2.Ob	0.0910068	-2.14525	0.5	0.564	1
Rnf214	0.0913412	0.796686	0.562	0.308	1
Ubp1	0.091503	0.746501	0.438	0.198	1
Aup1	0.0916862	0.727839	0.875	0.767	1
Mgrn1	0.0920057	-0.994252	0.625	0.454	1
C2	0.0923532	-1.22054	0.188	0.419	1
Uxt	0.0928626	0.678806	0.438	0.233	1
Hmgcl	0.0940121	0.73108	0.562	0.41	1
Lta4h	0.0942852	0.548114	0.625	0.357	1
Pdhb	0.0944537	0.562987	0.562	0.485	1
Ociad1	0.0947227	0.646572	0.812	0.634	1
Nck1	0.0950034	-0.609323	0.125	0.374	1
Tada1	0.0950412	0.648844	0.375	0.185	1
Grk6	0.0951652	0.530927	0.5	0.273	1
Smagp	0.0952611	-1.18848	0.438	0.551	1
Bub3	0.0955229	0.556624	0.625	0.48	1
Vac14	0.0957009	0.847339	0.375	0.145	1
Tlr12	0.0960867	1.09822	0.5	0.352	1
Naa35	0.0961183	0.587725	0.312	0.163	1
Rab31	0.0961317	-1.5579	0.375	0.524	1
Hps1	0.096144	1.14511	0.375	0.181	1
Sec22b	0.09626	-0.601665	0.688	0.467	1
Sdcbp	0.0966755	-1.49386	0.875	0.952	1
Tmem208	0.0968491	0.692561	0.688	0.454	1
Jmjd6	0.0970681	0.599591	0.375	0.203	1
Coa5	0.0971374	0.589971	0.688	0.489	1
P2ry12	0.0981329	-0.531985	0.625	0.436	1
Dedd2	0.0982897	0.513609	0.375	0.154	1
Zdhhc21	0.098324	0.555246	0.5	0.251	1
Arhgap19	0.0984828	-1.16226	0.25	0.374	1
Aspscr1	0.0989047	0.711347	0.5	0.322	1
Glrx	0.0989442	-1.29811	0.188	0.414	1
Tmem248	0.0990959	0.54958	0.438	0.264	1
Stx16	0.0991825	0.566146	0.438	0.229	1
Rnf14	0.0992595	0.584551	0.375	0.322	1
Zbp1	0.0992877	-0.796726	0.125	0.37	1
Dhrs3	0.0993345	-1.11166	0.812	0.771	1
Blk	0.0998288	-1.27368	0.125	0.322	1
Spic	0.0999134	-1.0974	0.125	0.33	1
Gbp2	0.0999742	-0.763086	0.5	0.348	1
Sgk1	0.100155	-1.44579	0.562	0.705	1
Tgif1	0.100176	-1.3781	0.25	0.396	1
App	0.100456	-1.39273	0.812	0.881	1
Dnase2a	0.100553	-1.275	0.375	0.498	1
Srsf9	0.100577	1.21827	0.5	0.295	1
Cep350	0.100884	0.845896	0.5	0.33	1
Akr1b3	0.101095	-0.939657	0.438	0.639	1
Anxa3	0.101327	-1.46748	0.562	0.581	1
Lipa	0.10173	-1.57152	0.688	0.85	1
Exoc4	0.101773	0.514608	0.5	0.295	1
Zc3h14	0.101789	0.543717	0.375	0.211	1
Srek1ip1	0.102227	0.816307	0.375	0.181	1
Pirb	0.102408	0.531965	0.75	0.559	1
Usp5	0.102495	0.573606	0.5	0.269	1
Sf3a1	0.102881	0.516971	0.562	0.361	1
Parvg	0.102892	0.632244	0.375	0.313	1
Mff	0.103189	0.91166	0.688	0.48	1
Sulf2	0.103254	-0.764283	0.125	0.348	1
Itm2b	0.103434	-1.04035	1	0.996	1
Jup	0.103466	-1.30289	0.938	0.815	1
Gimap3	0.103494	-1.61711	0.25	0.304	1
Pcif1	0.103766	0.637587	0.562	0.463	1
Ptger1	0.104676	0.564937	0.688	0.436	1
Fam43a	0.105064	0.924507	0.5	0.388	1
Letm1	0.105333	0.66122	0.5	0.37	1
Mindy1	0.105921	0.551434	0.562	0.308	1
Dgkz	0.106396	-1.12851	0.688	0.608	1
Ecm1	0.106674	-1.60765	0.625	0.797	1
Copa	0.106865	0.90601	0.875	0.709	1
Kctd5	0.107021	0.74749	0.312	0.198	1
Tmem243	0.107273	-0.860772	0.688	0.555	1
Stom	0.107467	-1.16053	0.438	0.436	1
Pdlim2	0.107525	0.774619	0.438	0.269	1
Pnisr	0.107601	0.578466	0.688	0.493	1
Washc5	0.108055	0.603019	0.438	0.238	1
Clptm1l	0.108505	0.6807	0.625	0.471	1
Thap2	0.109532	0.517955	0.375	0.154	1
C2cd5	0.109656	0.50262	0.438	0.225	1
Nr4a1	0.110022	-2.73631	0.5	0.643	1
Atp6v0a1	0.110541	0.561943	0.562	0.3	1
P2ry6	0.110654	-0.847621	0.5	0.357	1
Slc39a1	0.110665	-1.03486	0.562	0.683	1
Ostf1	0.110943	-0.514957	1	0.863	1
Cab39	0.111054	0.517517	0.625	0.379	1
Flna	0.111153	-1.48488	0.5	0.634	1
Snapin	0.111155	0.522922	0.562	0.423	1
Tnfsfm13	0.111237	-1.01072	0.438	0.419	1
Prpf8	0.111855	0.630291	0.75	0.7	1
Syk	0.111876	0.529514	0.75	0.568	1
Morf4l1	0.112059	-0.566789	0.938	0.784	1
Tmem33	0.112467	0.576749	0.5	0.383	1
Gm29094	0.1129	-0.702864	0.312	0.463	1
Srsf10	0.11347	1.12261	0.625	0.441	1
Lamp2	0.11359	-1.06513	1	0.903	1
Fli1	0.114213	-0.540297	0.75	0.524	1
Dnm1l	0.11492	0.636617	0.5	0.295	1
Rap2b	0.11547	-1.21635	0.375	0.498	1
Pitpnm1	0.115813	-0.795776	0.125	0.326	1
Agpat1	0.116118	0.868059	0.312	0.247	1
Nosip	0.116637	-0.582941	0.688	0.463	1
Blvrb	0.116821	-1.19816	0.875	0.828	1
Creg1	0.117057	-1.77682	0.938	0.907	1
Dmac2	0.117117	0.512008	0.562	0.379	1
Ehd4	0.11723	-1.32655	0.5	0.634	1
Tnfrsf1b	0.117704	-1.31383	0.25	0.414	1
Las1l	0.117873	1.10958	0.312	0.22	1
Usp12	0.118256	-0.893451	0.438	0.396	1
Cd300e	0.118688	-1.11465	0.125	0.304	1
Gsto1	0.119049	-1.09698	0.312	0.52	1
Snx30	0.119767	-0.654022	0.438	0.26	1
Ninj1	0.121425	-1.56665	0.625	0.793	1
RP24.503A2.6	0.12234	0.840585	0.562	0.361	1
Pla2g15	0.123197	-1.46696	0.375	0.498	1
Sh2d3c	0.123248	0.550172	0.5	0.304	1
Samhd1	0.123287	-1.5247	0.562	0.731	1
Sqstm1	0.123336	-0.864329	1	0.907	1
Sec16a	0.123661	0.665271	0.438	0.207	1
Plekho2	0.123972	-1.55745	0.562	0.652	1
Cflar	0.124086	-0.620083	0.812	0.634	1
Dis3l2	0.124251	0.568618	0.375	0.167	1
Prpsap2	0.124865	0.504907	0.375	0.194	1
Atox1	0.125895	-0.793924	0.938	0.863	1
H2.Ke6	0.12748	0.567512	0.625	0.414	1
Tspan4	0.127724	-1.42835	0.438	0.551	1
Kmt5b	0.127899	0.585327	0.562	0.352	1
Stard3	0.12821	0.645728	0.5	0.295	1
Pnn	0.128301	0.601939	0.438	0.383	1
Efhd2	0.128479	-0.574868	0.25	0.498	1
Eri3	0.12971	-0.537753	0.562	0.348	1
Ifi207	0.129865	-1.27077	0.562	0.551	1
Hpgds	0.1303	-0.543452	0.438	0.269	1
Tmem51	0.130968	-1.56944	0.25	0.414	1
Mtus1	0.131327	-1.10713	0.5	0.476	1
Ssh2	0.131378	-1.41963	0.688	0.683	1
X6430548M08Rik	0.131602	-0.526277	0.5	0.317	1
Tcn2	0.132193	-1.58401	0.875	0.899	1
Itga9	0.132867	-1.23036	0.5	0.573	1
Fam111a	0.133362	-0.942968	0.188	0.348	1
Fam50a	0.133857	-0.71931	0.125	0.317	1
Ndfip1	0.134905	-1.22365	0.688	0.727	1
Apaf1	0.13506	0.773645	0.375	0.207	1
Herpud2	0.135167	0.629224	0.5	0.322	1
Rsbn1l	0.135921	0.742455	0.562	0.374	1
Snx10	0.13737	-0.97837	0.25	0.392	1
Mcm3	0.137543	-0.920396	0.125	0.326	1
Rrp8	0.138281	0.558624	0.562	0.427	1
X4833420G17Rik	0.138354	0.826371	0.5	0.264	1
Eif4ebp1	0.138354	-1.00665	0.375	0.577	1
Sumo3	0.138457	-0.503613	0.938	0.753	1
Slirp	0.139279	-0.564822	0.562	0.48	1
Trpm7	0.139907	0.517128	0.438	0.273	1
Invs	0.139974	1.023	0.312	0.145	1
Dusp1	0.140772	-2.05943	0.75	0.802	1
Jund	0.140879	-1.03207	0.438	0.489	1
Odf2	0.141325	-0.528752	0.375	0.22	1
Srsf6	0.141386	0.530022	0.75	0.555	1
Appl2	0.141407	0.521992	0.5	0.26	1
Dph6	0.142379	0.660382	0.375	0.167	1
Fbxw5	0.142998	0.559251	0.5	0.282	1
Tmem26	0.143515	-1.23117	0.312	0.374	1
X4930581F22Rik	0.144509	0.516297	0.562	0.317	1
Hdgfl3	0.144836	-0.645565	0.188	0.348	1
Tm6sf1	0.145021	-1.02559	0.25	0.383	1
H2az1	0.145408	-0.538409	0.938	0.797	1
Rbm5	0.145808	0.536662	0.625	0.502	1
Lbp	0.14635	-0.501065	0.688	0.476	1
H2.DMb2	0.146934	-1.45225	0.625	0.595	1
Amz2	0.146961	0.666414	0.375	0.22	1
Tcp11l2	0.147037	-1.15689	0.25	0.427	1
Pf4	0.147716	-0.909215	0.75	0.771	1
Vps37a	0.148192	0.711113	0.375	0.22	1
Fos	0.149225	-1.61344	0.438	0.656	1
Gpr35	0.149635	0.596858	0.312	0.137	1
Acadl	0.14983	0.604994	0.5	0.445	1
Id3	0.150731	-1.15244	0.938	0.969	1
Nol6	0.15465	0.555124	0.438	0.216	1
Oasl2	0.155432	-1.20215	0.5	0.515	1
Pink1	0.156125	0.521458	0.875	0.753	1
Neu1	0.157611	-1.15093	0.312	0.542	1
Clcn4	0.158009	0.606199	0.625	0.476	1
Ehd1	0.158609	-1.0201	0.25	0.489	1
Csf2ra	0.158689	-1.28033	0.312	0.502	1
Cd9	0.158796	-1.09098	0.875	0.85	1
Rhoc	0.159566	-0.779025	0.375	0.564	1
Pxdc1	0.159684	-0.618853	0.375	0.251	1
Cwc25	0.160678	-0.543777	0.438	0.269	1
Gm26899	0.160796	0.981355	0.5	0.3	1
Oas3	0.161431	-1.16813	0.188	0.344	1
Ubr1	0.161848	0.596419	0.312	0.256	1
Bcl10	0.162335	-0.773351	0.188	0.419	1
RP23.477N9.4	0.162437	0.674428	0.312	0.181	1
Srrt	0.162589	0.763712	0.375	0.322	1
Shisa5	0.162658	-1.469	0.938	0.912	1
Ssbp4	0.163272	-1.07962	0.25	0.441	1
Calm1	0.164008	-0.811387	1	0.978	1
Phf23	0.164035	-0.532132	0.5	0.335	1
Lrp5	0.164685	-0.778002	0.625	0.471	1
Nampt	0.165068	-0.57767	0.688	0.489	1
Ncf4	0.165117	-1.24471	0.438	0.604	1
X2510009E07Rik	0.165665	-1.13471	0.438	0.344	1
Nipsnap3b	0.167478	-0.788982	0.125	0.308	1
Pgrmc1	0.167491	-0.858067	0.562	0.485	1
Add3	0.167557	-1.46389	0.562	0.581	1
Fbrs	0.167838	0.578591	0.312	0.181	1
Emilin1	0.168343	0.834991	0.562	0.441	1
Man1a	0.168785	-0.928101	0.562	0.555	1
Cd63	0.168876	-0.813324	0.188	0.396	1
Aprt	0.169612	-1.09942	0.25	0.445	1
Ube4b	0.169679	0.528836	0.312	0.216	1
Tbc1d1	0.170201	-1.18056	0.312	0.498	1
Ppil4	0.170457	0.601033	0.5	0.33	1
Cwc15	0.171213	0.519186	0.688	0.515	1
Rps19	0.171832	-0.593347	1	0.974	1
Tspan15	0.171852	-1.26015	0.312	0.485	1
Gm21985	0.172082	0.669361	0.375	0.185	1
Sft2d2	0.172912	-0.631671	0.188	0.379	1
Soat1	0.173436	-0.766873	0.438	0.621	1
Nasp	0.173818	0.506952	0.562	0.33	1
Nrd1	0.173919	-0.659304	0.688	0.533	1
Tpi1	0.174094	-1.21373	0.625	0.749	1
Junb	0.174444	-1.64961	0.812	0.837	1
Strn3	0.174885	0.769088	0.438	0.26	1
Sdhd	0.176565	-0.707456	0.688	0.537	1
Naa15	0.17712	0.549024	0.562	0.344	1
Ebna1bp2	0.17945	0.550619	0.5	0.308	1
Crip2	0.179956	-1.38999	0.688	0.718	1
Rnf145	0.181264	-1.06869	0.375	0.405	1
Spred2	0.181339	0.614941	0.312	0.154	1
Tk1	0.181523	-0.724432	0.5	0.339	1
Herc6	0.181912	0.592168	0.312	0.137	1
Sfxn3	0.182079	0.656665	0.438	0.304	1
Selenoo	0.182315	0.702035	0.375	0.264	1
Pde4b	0.182717	-1.49301	0.438	0.586	1
Cndp2	0.184178	-1.48289	0.5	0.652	1
Zfp110	0.184334	0.546325	0.312	0.15	1
Vps37c	0.185985	1.02743	0.375	0.176	1
Itgb1	0.186217	-1.00815	0.625	0.811	1
Serpina3g	0.186461	-1.37975	0.75	0.678	1
Rin3	0.187822	-0.984908	0.5	0.485	1
Ywhah	0.189713	-1.14463	0.75	0.753	1
Acvrl1	0.19042	-1.373	0.375	0.454	1
Gnpda1	0.190974	-1.13597	0.312	0.507	1
Gng5	0.19125	-0.7033	0.812	0.93	1
Sema6d	0.191983	-1.10727	0.375	0.436	1
Cfp	0.192784	-1.53037	0.875	0.921	1
Sesn1	0.193043	-1.26262	0.312	0.436	1
Dram2	0.193202	-0.98645	0.688	0.661	1
Snx3	0.195032	-0.613556	1	0.89	1
Dse	0.196023	-0.753485	0.312	0.445	1
Il1b	0.196612	-1.80289	0.188	0.322	1
Slc31a2	0.198449	-1.26922	0.375	0.476	1
Sh3glb2	0.198591	0.698446	0.438	0.313	1
Nsd1	0.198613	0.577848	0.625	0.471	1
Hipk1	0.198798	-0.63805	0.5	0.366	1
Cenpb	0.199061	-0.666568	0.188	0.383	1
Dcxr	0.199237	-1.05117	0.375	0.41	1
Gosr1	0.199589	0.728891	0.375	0.185	1
Chd8	0.199988	0.956947	0.312	0.225	1
Setd1a	0.200528	0.647398	0.312	0.132	1
Actn4	0.200793	-1.02619	0.875	0.793	1
Cyb5r1	0.202015	-0.964963	0.375	0.392	1
Pld1	0.202126	-0.886093	0.438	0.427	1
Atp5mpl	0.202883	-0.588072	0.688	0.678	1
Pira2	0.203058	-0.658641	0.312	0.339	1
Tor3a	0.203694	-1.39661	0.5	0.489	1
Cept1	0.204364	-1.04338	0.312	0.493	1
Ralb	0.20449	-0.983556	0.438	0.573	1
Egr1	0.205259	-1.13585	0.312	0.524	1
Cyfip2	0.20554	0.538472	0.5	0.291	1
Gimap4	0.206511	-1.21081	0.688	0.612	1
Prkab1	0.206714	-0.960596	0.125	0.304	1
Stab1	0.206763	-0.676904	1	0.943	1
B430305J03Rik	0.207223	-0.989989	0.312	0.379	1
Gab2	0.207452	-1.2041	0.5	0.405	1
Cox16	0.208764	-0.574551	0.25	0.423	1
A630072M18Rik	0.209104	0.728091	0.438	0.286	1
Tnfsf13	0.210762	-1.06169	0.25	0.366	1
Ier2	0.211297	-1.05808	0.812	0.709	1
Helz2	0.211746	0.78169	0.312	0.383	1
Xaf1	0.211986	-0.814302	0.312	0.502	1
Txlna	0.212051	0.64576	0.5	0.339	1
Capza2	0.213267	-1.10613	0.812	0.899	1
Marco	0.213542	-1.97131	0.312	0.41	1
Sh3glb1	0.215	-1.06497	0.688	0.824	1
Il1a	0.215178	-0.948587	0.188	0.344	1
X2610507B11Rik	0.21554	0.883471	0.562	0.524	1
Xdh	0.216077	-0.858198	0.5	0.551	1
Pik3r1	0.217102	-0.527187	0.188	0.396	1
Washc3	0.2175	-0.979576	0.25	0.37	1
Aldh2	0.217665	-1.22634	1	0.947	1
Golgb1	0.218056	0.607437	0.562	0.441	1
Slc15a3	0.21819	-0.851684	0.75	0.617	1
Tnfrsf1a	0.218454	-1.0268	0.812	0.718	1
Swap70	0.218611	-1.15661	0.25	0.458	1
Wls	0.21995	-0.724289	0.312	0.48	1
Pdcd6	0.220452	-0.920916	0.375	0.581	1
Eif4enif1	0.220589	0.771549	0.375	0.211	1
Hnrnph3	0.221039	0.55272	0.312	0.264	1
Abcc1	0.221747	0.649604	0.375	0.317	1
Gm26582	0.224264	-0.599562	0.25	0.374	1
Gsdmd	0.225397	-0.885349	0.25	0.361	1
Ggcx	0.225549	0.545107	0.375	0.207	1
Slc23a2	0.225622	0.859661	0.312	0.15	1
Pitpnc1	0.226044	-0.800718	0.438	0.502	1
H2bc4	0.226946	-0.618943	0.312	0.48	1
Zfp24	0.228468	0.586328	0.312	0.15	1
Alb	0.228592	-1.17735	0.875	0.907	1
Ppp1r9b	0.229167	-1.03255	0.312	0.401	1
Trim47	0.229396	-0.608715	0.188	0.366	1
Lrrc59	0.22949	0.507436	0.312	0.251	1
Nadk	0.229794	-1.25344	0.5	0.612	1
Golga4	0.230007	-0.572923	0.375	0.233	1
Cyb5a	0.230828	-0.806419	0.688	0.841	1
Ccnd2	0.230899	0.750764	0.812	0.709	1
Lpxn	0.230951	-1.1041	0.25	0.436	1
Txnrd1	0.231577	-1.17387	0.312	0.436	1
Rnf149	0.23194	-0.982387	0.188	0.366	1
Adprs	0.232254	0.50163	0.438	0.269	1
Slc29a1	0.233501	-1.10385	0.812	0.925	1
Comt	0.233968	-0.955048	0.938	0.85	1
Blvra	0.234731	-0.963612	0.25	0.441	1
Gbp7	0.235627	-0.726949	0.438	0.33	1
Arhgap26	0.236304	-0.554923	0.375	0.233	1
Brk1	0.236588	-0.500754	0.938	0.797	1
Stk16	0.236599	0.858977	0.625	0.476	1
Tmem140	0.236931	-1.23205	0.688	0.648	1
Mthfsd	0.237994	0.589579	0.312	0.167	1
Rere	0.238953	-1.0551	0.438	0.604	1
Chordc1	0.239173	0.551227	0.375	0.264	1
Mpv17	0.239679	-0.55608	0.625	0.441	1
Dapk1	0.239853	-1.12476	0.188	0.322	1
Wdr61	0.241144	-0.856952	0.25	0.352	1
Gga2	0.241283	-1.06163	0.5	0.432	1
Cxcr5	0.242429	-1.64924	0.25	0.352	1
Cr1l	0.242901	-0.8077	0.5	0.502	1
Cela1	0.242978	-0.769871	0.25	0.317	1
Sqor	0.243067	-0.81267	0.25	0.388	1
Ttc3	0.244401	0.607226	0.625	0.41	1
Vps33a	0.244557	-0.702364	0.375	0.278	1
Dusp6	0.244733	-0.773752	0.25	0.458	1
Ltn1	0.246294	0.507802	0.312	0.176	1
Sipa1l1	0.247211	-0.608676	0.312	0.203	1
Marcks	0.248589	-0.524086	0.625	0.626	1
Trnt1	0.249323	-0.502261	0.5	0.366	1
Id1	0.250639	-1.1197	0.375	0.458	1
Stab2	0.251226	-1.28989	0.812	0.872	1
Spg7	0.25255	-0.692665	0.375	0.256	1
Top3b	0.252654	1.2702	0.438	0.242	1
Pikfyve	0.253057	-0.78173	0.5	0.392	1
Pold4	0.25336	-0.911048	0.5	0.683	1
H2.Q6	0.253584	0.541381	0.75	0.634	1
Pias1	0.25383	-0.754197	0.188	0.383	1
Isoc1	0.255076	-0.520682	0.188	0.383	1
Polr3b	0.256246	0.580516	0.312	0.176	1
Vps41	0.256858	-1.08582	0.438	0.436	1
Rab3il1	0.257546	-1.02311	0.312	0.436	1
Vapa	0.258181	-0.871086	0.562	0.559	1
Prdx3	0.259703	-0.613928	0.188	0.374	1
Nmi	0.260747	-0.846011	0.375	0.379	1
Rest	0.261125	0.558712	0.312	0.251	1
Clic1	0.26208	-0.708833	1	0.925	1
Gusb	0.262429	-0.893493	0.5	0.423	1
Ppp1r13b	0.263206	0.620731	0.312	0.145	1
Gmpr2	0.263565	-1.05136	0.25	0.427	1
Atg3	0.264385	-0.504735	0.562	0.41	1
Hexa	0.265298	-1.18504	0.875	0.894	1
Idh1	0.267038	-1.1819	0.5	0.612	1
Plod1	0.267443	-1.24063	0.562	0.674	1
Arf6	0.268924	-0.711591	0.25	0.37	1
Pax5	0.269952	-1.27635	0.25	0.317	1
Katna1	0.271794	0.583952	0.312	0.203	1
Ifi208	0.272081	-0.739298	0.438	0.427	1
Trpm2	0.276976	-0.851946	0.312	0.339	1
Sec23b	0.277306	0.72039	0.438	0.264	1
Pld3	0.277967	-1.45161	0.688	0.753	1
Sbds	0.278183	-0.833874	0.375	0.511	1
Idh2	0.281757	-0.614256	0.312	0.511	1
RP23.49L8.5	0.282772	0.544863	0.312	0.189	1
Wsb1	0.284294	-0.930806	0.375	0.401	1
Icam2	0.28554	-0.57022	0.562	0.423	1
Gpr183	0.287415	-0.897198	0.5	0.374	1
Kpna4	0.28759	-0.608965	0.188	0.304	1
Edem1	0.28789	0.710527	0.5	0.379	1
Ripk3	0.288059	-0.857588	0.375	0.33	1
Serpina1e	0.288502	-0.758473	0.688	0.744	1
Plxnc1	0.288541	0.516254	0.562	0.467	1
Prdx5	0.288571	-0.5621	1	0.921	1
Spns1	0.289958	0.681181	0.312	0.22	1
Cxcl13	0.290045	-1.33947	0.25	0.352	1
Twf2	0.290749	-1.154	0.625	0.542	1
Nbeal1	0.290771	0.60161	0.375	0.256	1
Glg1	0.291425	-0.959985	0.5	0.489	1
Rin2	0.291493	-0.713911	0.25	0.335	1
Pdlim5	0.292072	-0.710027	0.375	0.352	1
Virma	0.292693	0.545563	0.375	0.207	1
Adam9	0.293166	-0.661197	0.25	0.357	1
Fam89b	0.293663	-0.530402	0.375	0.573	1
Dlst	0.294067	0.641929	0.5	0.357	1
Hp	0.294285	-0.615516	0.188	0.352	1
Gm17275	0.294291	-0.590519	1	0.974	1
Rasgrp3	0.297523	-0.892247	0.562	0.471	1
Dennd1a	0.297735	-0.566354	0.5	0.344	1
Scp2	0.299128	-1.09729	0.875	0.93	1
Amdhd2	0.300609	0.580886	0.375	0.313	1
Serf2	0.300824	0.551882	1	0.934	1
Phc2	0.301636	-0.831551	0.375	0.352	1
Adcy4	0.302458	-1.32225	0.5	0.52	1
Oplah	0.302599	-0.964688	0.188	0.33	1
Ier3	0.302691	-1.15398	0.375	0.379	1
Map3k8	0.305137	-0.565983	0.438	0.366	1
Pcyox1	0.305444	-1.05082	0.438	0.485	1
Ifngr2	0.30616	-1.05814	0.438	0.449	1
Smim12	0.306295	-0.54004	0.375	0.308	1
Myl12a	0.30648	-0.653993	1	0.952	1
Rhog	0.30712	-0.829784	0.938	0.912	1
Pphln1	0.308681	-0.817073	0.312	0.273	1
Sdhc	0.308877	-0.976087	0.562	0.736	1
Mier1	0.30949	-0.673708	0.375	0.507	1
Trp53inp2	0.312096	-0.958466	0.625	0.537	1
Daglb	0.312127	-0.742663	0.75	0.74	1
Rhob	0.314138	-0.615056	0.312	0.493	1
Ppt2	0.315433	-0.503075	0.312	0.352	1
Ctnnd1	0.316058	-1.07068	0.5	0.502	1
Actr3	0.3183	-0.751643	0.938	0.894	1
Ggh	0.318581	-0.515945	0.375	0.313	1
ND2	0.318652	-0.71346	1	0.991	1
Trim26	0.318656	0.552716	0.625	0.449	1
Cttn	0.318799	-0.653158	0.438	0.366	1
Wipf1	0.319255	-0.768754	0.375	0.515	1
Prpf38b	0.319456	0.938385	0.562	0.542	1
Myl12b	0.321125	-0.575586	1	0.947	1
Lpcat1	0.321579	-0.542532	0.188	0.33	1
Cyren	0.324263	-1.09286	0.688	0.634	1
Wwp2	0.326998	-1.05289	0.312	0.348	1
Pxk	0.330269	-1.01518	0.375	0.498	1
Arrb2	0.331382	-0.843496	0.562	0.524	1
Clu	0.331521	-0.884567	0.75	0.815	1
Cfb	0.332123	-1.01513	0.312	0.458	1
Tomm22	0.332797	-0.558194	0.625	0.485	1
Rab5c	0.332832	-0.720038	0.625	0.586	1
Tsn	0.333362	-0.653168	0.312	0.498	1
Rap1b	0.334163	-0.966996	0.875	0.815	1
Pnp	0.336486	-0.749994	0.75	0.67	1
Nktr	0.336713	0.522892	0.438	0.335	1
Otulinl	0.337905	-0.920923	0.312	0.37	1
Dazap2	0.338637	-0.812526	0.938	0.969	1
Pkp4	0.338873	-1.01516	0.188	0.317	1
Eftud2	0.33954	0.52249	0.5	0.317	1
Aldoa	0.339605	-0.863912	0.875	0.956	1
Bnip2	0.33979	-0.712106	0.812	0.709	1
Pgd	0.339963	-1.27438	0.562	0.621	1
Tmem132a	0.340486	-0.812338	0.375	0.463	1
Ddx58	0.341873	-0.732497	0.438	0.441	1
Pon2	0.342532	-0.826141	0.375	0.405	1
F11r	0.342882	-0.860598	0.625	0.67	1
Stard3nl	0.343906	-0.852831	0.188	0.33	1
Tbc1d2b	0.343914	-0.696725	0.188	0.335	1
Mfsd10	0.345003	0.921725	0.375	0.352	1
Nras	0.348003	-0.616393	0.625	0.489	1
Agpat3	0.348019	-0.881341	0.25	0.357	1
Frmd4b	0.348648	-0.792714	0.5	0.507	1
Atp6v0a2	0.349644	0.530667	0.438	0.273	1
Drap1	0.349685	-0.63903	0.25	0.392	1
Cd40	0.349983	-0.716385	0.25	0.308	1
Crk	0.350326	-0.726922	0.438	0.432	1
Slc3a2	0.350669	-0.633657	0.938	0.837	1
Mylip	0.350682	-0.696481	0.688	0.568	1
Tbl3	0.351946	0.501535	0.438	0.291	1
Tubb5	0.35199	-0.884062	0.938	0.885	1
S100a1	0.352182	-0.645088	0.688	0.595	1
Gaa	0.354138	0.707294	0.562	0.419	1
Clta	0.355722	-1.02798	0.938	0.921	1
Dennd2d	0.356448	-1.07465	0.375	0.445	1
Gm4951	0.357436	-0.681827	0.312	0.295	1
Elk3	0.357481	-0.513031	0.375	0.515	1
Ccl3	0.359331	-1.42422	0.188	0.335	1
Elof1	0.359882	-0.736877	0.562	0.463	1
Nagk	0.360135	-0.858844	0.562	0.52	1
Wipi2	0.360233	-0.599506	0.188	0.326	1
Dip2b	0.360316	-0.555063	0.188	0.326	1
Elmo2	0.362168	0.572779	0.562	0.449	1
Map1lc3a	0.363992	-0.893867	0.375	0.498	1
Slc25a1	0.365255	0.521947	0.5	0.392	1
Fam168b	0.366685	-0.573617	0.562	0.436	1
Vamp5	0.368007	-0.607773	0.625	0.551	1
Bod1l	0.368273	-0.719473	0.5	0.419	1
Cx3cr1	0.368304	-1.86662	0.312	0.317	1
Hs6st1	0.368346	-0.55303	0.25	0.313	1
St13	0.368628	-0.625616	0.375	0.551	1
Igbp1	0.370479	-0.970409	0.375	0.458	1
Ddit3	0.371232	-0.551131	0.312	0.308	1
Slc48a1	0.372398	-1.14745	0.688	0.656	1
Kdm6b	0.374789	-0.855119	0.438	0.471	1
Tnfaip8l2	0.375225	-0.611661	0.375	0.555	1
Ntpcr	0.376764	-0.738269	0.25	0.423	1
Jun	0.378992	0.666632	0.688	0.621	1
Mkln1	0.379103	-0.538597	0.688	0.555	1
Eif5b	0.381031	-1.01061	0.562	0.604	1
Rabggta	0.381531	-0.741324	0.25	0.317	1
Itch	0.381984	-0.576228	0.312	0.344	1
Ap2b1	0.382417	0.662167	0.438	0.357	1
Ndufv2	0.383206	-0.670996	0.625	0.551	1
H3f3a	0.383776	-0.644047	1	0.982	1
Slc6a6	0.384301	0.693438	0.688	0.555	1
Ltbr	0.384425	-0.565061	0.5	0.427	1
Tfec	0.385275	-0.628527	0.312	0.269	1
Cdk16	0.385302	0.765788	0.5	0.388	1
Rps9	0.38563	-0.522246	1	0.996	1
Galnt10	0.385899	-0.782703	0.188	0.3	1
Phf11d	0.387158	-0.523924	0.312	0.388	1
Gm15725	0.388211	0.505988	0.688	0.692	1
Txndc17	0.389031	-0.511117	0.5	0.67	1
Cd48	0.389045	-1.00633	0.625	0.652	1
Kras	0.389585	-0.57795	0.375	0.326	1
Myo7a	0.389692	-0.571615	0.312	0.383	1
Rcbtb2	0.390123	-1.05844	0.562	0.52	1
Cnn3	0.390763	-0.750828	0.5	0.608	1
Setd1b	0.39229	-0.509748	0.188	0.304	1
Lrrk2	0.392837	-0.888308	0.312	0.317	1
Snap23	0.392936	-0.918337	0.5	0.511	1
Egln2	0.393164	-0.552612	0.25	0.41	1
Cyb5r3	0.393251	-1.37304	0.875	0.899	1
RP24.223I19.6	0.394096	0.511876	0.375	0.225	1
Ubald1	0.395196	-0.579637	0.375	0.551	1
Rbm33	0.395821	-0.779248	0.312	0.322	1
Pnpla7	0.397341	0.717455	0.5	0.396	1
Med8	0.398978	-0.674738	0.188	0.313	1
B430306N03Rik	0.399656	-0.506844	0.438	0.348	1
Nipbl	0.400543	-0.526486	0.625	0.507	1
Ndufs6	0.400782	-0.758295	0.438	0.564	1
Zfp511	0.401212	0.584946	0.312	0.176	1
Fgd2	0.401695	0.595032	0.625	0.577	1
Gm38394	0.402542	-0.555453	0.625	0.502	1
Rgl1	0.402889	-1.01206	0.75	0.718	1
Fez2	0.404226	-0.687921	0.438	0.427	1
Erf	0.405402	-0.517989	0.312	0.225	1
Tuba4a	0.405506	-0.806521	0.312	0.374	1
Chd1	0.40707	0.733031	0.438	0.33	1
Arrdc1	0.408451	0.688265	0.5	0.357	1
Impdh1	0.408808	-0.507915	0.375	0.295	1
Tmbim1	0.409783	-0.843133	0.562	0.555	1
G6pdx	0.41066	-0.970685	0.375	0.471	1
H1f2	0.411007	-1.0346	0.562	0.559	1
Txndc16	0.412142	-0.561312	0.438	0.348	1
Card19	0.412256	-0.741969	0.375	0.48	1
Rnf10	0.412476	-0.595827	0.562	0.436	1
Map3k11	0.413116	-0.61495	0.625	0.515	1
Fech	0.413165	-0.503803	0.188	0.3	1
[truncated: 302 more rows]

## Sheet: cells in i2c vs i1c i4c i6c i7c
Comparing cell in cluster i2c to i1c, i4c, i6c, i7c using FindMarkers()
gene	p_val	avg_log2FC	pct.1	pct.2	p_val_adj
Ccl3	2.6663e-22	3.34495	0.78	0.233	3.52671e-18
Dusp1	1.37526e-20	2.8379	0.976	0.762	1.81905e-16
Cd9	1.06925e-19	1.94538	0.951	0.832	1.41429e-15
Ccl4	1.10713e-18	2.97906	0.78	0.267	1.4644e-14
Jun	1.25935e-18	2.35889	1	0.55	1.66574e-14
Fos	1.47257e-17	2.72163	0.951	0.579	1.94777e-13
Slamf7	4.50615e-16	2.03415	0.61	0.119	5.96029e-12
Cx3cr1	5.63153e-16	3.30236	0.634	0.252	7.44883e-12
Cd63	2.23859e-15	2.09524	0.756	0.307	2.96098e-11
Junos	4.2887e-15	1.24794	0.878	0.272	5.67266e-11
Zfp36	5.3742e-14	1.96088	0.976	0.906	7.10845e-10
Ccnd2	7.56666e-14	2.10508	0.805	0.698	1.00084e-09
Ccr2	1.02904e-13	2.05172	0.659	0.134	1.36111e-09
Cd5l	6.00108e-13	-3.76073	0.927	0.936	7.93763e-09
Fcnaos	8.72219e-13	-1.95007	0.341	0.812	1.15368e-08
Ly6d	9.26279e-13	-2.4342	0.098	0.693	1.22519e-08
Ccrl2	1.13314e-12	2.78409	0.585	0.233	1.49881e-08
Osm	1.22035e-12	2.75138	0.463	0.059	1.61415e-08
Fosl2	2.68448e-12	1.0932	0.634	0.099	3.55076e-08
Vsig4	2.71637e-12	-3.49896	0.805	0.926	3.59294e-08
Gm26728	6.4523e-12	0.734161	0.829	0.406	8.53446e-08
Fcna	1.05521e-11	-3.81245	0.805	0.931	1.39573e-07
Clec4f	1.56381e-11	-3.57135	0.854	0.936	2.06845e-07
Rgs1	2.10782e-11	2.44338	0.805	0.337	2.78801e-07
Fxyd5	2.47039e-11	1.41826	1	0.782	3.26759e-07
Rnase4	3.11465e-11	1.62354	0.805	0.51	4.11975e-07
Apoc1	3.39351e-11	-2.4709	0.829	0.921	4.48859e-07
Id2	3.70524e-11	1.79628	0.927	0.653	4.90092e-07
Otulinl	8.57708e-11	1.87962	0.707	0.297	1.13449e-06
Atf3	8.71488e-11	2.29782	0.707	0.228	1.15272e-06
Scd1	1.41875e-10	-1.99869	0.195	0.728	1.87658e-06
Anxa1	1.82475e-10	1.78047	0.537	0.129	2.4136e-06
Gm6377	2.13489e-10	1.7198	0.61	0.119	2.82381e-06
Egr1	2.24583e-10	1.65118	0.902	0.431	2.97056e-06
Olfml3	2.43752e-10	1.68623	0.756	0.262	3.22411e-06
Junb	2.83961e-10	1.72239	0.927	0.817	3.75596e-06
C6	4.38102e-10	-3.30488	0.488	0.861	5.79477e-06
Igkc	5.27374e-10	-2.81958	0.195	0.713	6.97558e-06
Cd79a	1.4411e-09	-3.32111	0.195	0.698	1.90615e-05
Folr2	1.55984e-09	-3.11202	0.732	0.901	2.0632e-05
Iglc2	1.63105e-09	-1.99898	0.146	0.649	2.15738e-05
Itga2b	1.87774e-09	1.15198	0.22	0.505	2.48369e-05
Dusp6	2.06812e-09	1.95636	0.707	0.391	2.7355e-05
Ighd	2.07487e-09	-3.18591	0.171	0.668	2.74443e-05
Spp1	3.17095e-09	0.976313	0.707	0.203	4.19421e-05
Arhgap22	3.40501e-09	1.43726	0.341	0.02	4.50381e-05
Lars2	4.68338e-09	-0.866375	1	1	6.19471e-05
Ppp1r15a	4.87752e-09	1.82187	0.878	0.584	6.4515e-05
Ier3	4.96183e-09	2.23561	0.634	0.327	6.56302e-05
Cfp	5.02878e-09	-2.8488	0.78	0.946	6.65157e-05
Fosb	5.55957e-09	1.48815	0.561	0.134	7.35364e-05
Gsn	7.27211e-09	1.40662	0.927	0.624	9.61881e-05
Lilr4b	1.65591e-08	2.02531	0.78	0.431	0.000219027
Neat1	1.95762e-08	2.5323	0.756	0.49	0.000258935
Cyp27a1	1.998e-08	1.70935	0.707	0.262	0.000264275
Dcn	2.04969e-08	0.50245	0.732	0.257	0.000271112
Ccr1	2.20107e-08	2.15586	0.341	0.035	0.000291136
Emb	2.66671e-08	1.83621	0.439	0.084	0.000352726
Il1b	2.78718e-08	2.75703	0.585	0.257	0.000368661
P2ry6	2.98745e-08	1.67929	0.659	0.307	0.00039515
Cd19	3.15754e-08	-2.66502	0.122	0.579	0.000417648
F11r	3.21786e-08	1.50677	0.707	0.658	0.000425626
Iglc3	3.78776e-08	-1.70708	0.146	0.584	0.000501007
Sirpb1a	4.96427e-08	0.939762	0.415	0.074	0.000656624
S100a11	8.63758e-08	1.23853	0.854	0.54	0.00114249
Mmp2	9.25606e-08	0.892199	0.585	0.153	0.0012243
Ier5	9.93016e-08	1.7498	0.683	0.322	0.00131346
Ly6e	1.08297e-07	-0.597661	1	1	0.00143244
Pid1	1.26175e-07	1.43352	0.61	0.208	0.00166892
Ccl9	1.33328e-07	2.32571	0.512	0.168	0.00176353
Fcmr	1.47274e-07	-2.67271	0.146	0.584	0.00194799
Mapkapk3	1.83352e-07	1.66127	0.39	0.064	0.00242519
Gm17509	2.61666e-07	0.726406	0.39	0.059	0.00346105
Hspa1a	2.64313e-07	1.22197	0.951	0.644	0.00349607
Cxcl2	2.94374e-07	2.63425	0.341	0.059	0.00389369
Pf4	3.13022e-07	0.885001	0.634	0.797	0.00414034
Cebpb	4.43216e-07	0.95072	0.707	0.262	0.00586242
Malat1	4.6101e-07	1.01337	1	1	0.00609778
Gm37376	4.73607e-07	0.950093	1	0.985	0.00626441
S100a6	4.74451e-07	1.43819	0.659	0.337	0.00627556
Cd34	5.03683e-07	0.894903	0.61	0.243	0.00666222
Plk3	5.4838e-07	1.78637	0.366	0.069	0.00725342
Ms4a6b	5.99344e-07	1.18024	0.732	0.337	0.00792752
Mapk14	6.67163e-07	1.53261	0.707	0.361	0.00882457
Vsir	6.77903e-07	1.36591	0.78	0.52	0.00896662
Efhd2	7.24771e-07	1.27946	0.78	0.421	0.00958655
Hdc	7.48811e-07	3.24078	0.366	0.228	0.00990452
Cd164	7.9227e-07	-1.72477	0.878	0.98	0.0104794
Lpar6	8.60124e-07	1.36461	0.683	0.347	0.0113769
RP23.247I11.8	1.12303e-06	-0.790019	0.098	0.47	0.0148543
Qpct	1.16107e-06	0.746334	0.341	0.05	0.0153575
Acta2	1.24074e-06	0.604023	0.61	0.198	0.0164113
Nfkbid	1.27833e-06	1.87201	0.585	0.381	0.0169085
Klf6	1.53254e-06	1.71031	0.78	0.599	0.0202709
Mmp14	1.54327e-06	1.39881	0.512	0.327	0.0204129
Iglj2	1.55134e-06	-0.666914	0.122	0.5	0.0205195
Gm20481	1.563e-06	1.01231	0.829	0.47	0.0206738
Sirpb1c	1.73741e-06	0.602438	0.415	0.079	0.0229808
Cd207	1.83885e-06	-1.31891	0.244	0.673	0.0243224
Ifrd1	1.8889e-06	0.928481	0.634	0.218	0.0249845
Metrnl	1.92673e-06	1.11313	0.561	0.183	0.0254848
Mzb1	2.24844e-06	-1.36507	0.073	0.446	0.0297401
Ablim1	2.24886e-06	-0.88138	0.122	0.515	0.0297457
Nfkbia	2.64908e-06	1.6752	0.927	0.817	0.0350394
F3	2.81673e-06	0.934217	0.39	0.069	0.0372569
Cxcr5	2.83058e-06	-1.79512	0.049	0.406	0.0374401
Nr4a1	2.89995e-06	1.52647	0.878	0.584	0.0383577
Cd93	3.06235e-06	1.24307	0.537	0.243	0.0405057
Creb5	3.24869e-06	1.92972	0.317	0.064	0.0429705
Ear2	3.4211e-06	-1.40789	0.268	0.619	0.0452508
Fcgr2b	3.43405e-06	1.21054	0.951	0.743	0.0454222
Nfe2l2	3.47432e-06	1.48126	0.805	0.624	0.0459548
Stab1	3.61122e-06	1.12289	0.951	0.946	0.0477656
Ifitm1	3.68986e-06	1.98817	0.61	0.267	0.0488058
Zfand5	3.77302e-06	0.992136	0.78	0.396	0.0499058
Slc40a1	4.02981e-06	-2.43297	0.829	0.931	0.0533023
Jup	4.11882e-06	-1.35934	0.537	0.881	0.0544797
Alox5ap	4.33453e-06	1.18875	0.927	0.762	0.0573328
Serpinf1	4.71332e-06	0.588456	0.537	0.158	0.062343
Cd163	5.52741e-06	-2.24114	0.268	0.609	0.0731111
Heg1	5.66255e-06	-1.06346	0.537	0.876	0.0748985
Siglecg	5.81769e-06	-1.65449	0.122	0.51	0.0769505
Rgs2	5.83739e-06	1.23222	0.902	0.629	0.0772112
Rhob	6.24972e-06	0.869629	0.805	0.416	0.082665
Jund	6.7382e-06	0.982233	0.78	0.426	0.0891261
Clec4a2	6.75793e-06	0.828719	0.756	0.356	0.0893871
Tnfaip3	6.87171e-06	2.06826	0.488	0.153	0.0908922
Med7	7.03744e-06	0.887389	0.512	0.153	0.0930842
Myo1f	7.1819e-06	1.21941	0.659	0.351	0.094995
Stn1	7.75636e-06	0.511988	0.366	0.074	0.102593
Zmynd15	7.93551e-06	1.29567	0.805	0.564	0.104963
Timd4	8.02296e-06	-2.19273	0.415	0.683	0.10612
Lilrb4a	8.11203e-06	1.04892	0.829	0.5	0.107298
Itgb2	9.47386e-06	1.17753	0.805	0.762	0.125311
Ms4a7	9.79504e-06	1.44896	0.634	0.277	0.129559
Itgax	9.84852e-06	1.42959	0.366	0.114	0.130266
G0s2	9.96951e-06	0.693477	0.439	0.104	0.131867
WI1.1993I8.1	1.06911e-05	0.86887	0.854	0.569	0.141411
Kdm6b	1.12119e-05	1.34753	0.659	0.431	0.1483
Tgfbi	1.16172e-05	1.2256	0.78	0.426	0.15366
ND1	1.27448e-05	-0.580351	1	1	0.168575
Tmem176a	1.29332e-05	0.916258	0.951	0.738	0.171067
Gm11175	1.35282e-05	0.699076	0.659	0.277	0.178938
Fcrla	1.37415e-05	-1.73083	0.098	0.431	0.181759
Sell	1.49853e-05	-1.90981	0.244	0.629	0.198211
Mmp12	1.63198e-05	1.40245	0.439	0.139	0.215862
Slco2b1	1.87989e-05	0.703173	0.439	0.134	0.248653
H2.DMb1	1.91777e-05	1.0215	0.78	0.777	0.253663
Hes1	1.97616e-05	0.895401	0.683	0.302	0.261387
Tcirg1	2.00747e-05	1.05789	0.854	0.54	0.265528
Cd37	2.16022e-05	-0.824054	0.537	0.871	0.285732
Pim1	2.21687e-05	0.780525	0.488	0.163	0.293225
Cited2	2.21815e-05	0.876301	0.488	0.153	0.293395
Ptpre	2.26607e-05	0.914631	0.561	0.233	0.299733
Ms4a1	2.33246e-05	-2.16462	0.171	0.505	0.308515
Timp2	2.40665e-05	0.897915	0.805	0.421	0.318327
Il18bp	2.53712e-05	-2.05717	0.732	0.876	0.335584
Sh3bp5	2.62196e-05	-1.36838	0.537	0.851	0.346807
Plau	2.64045e-05	0.679183	0.415	0.45	0.349253
Bank1	2.65139e-05	-1.77635	0.317	0.673	0.350699
Wls	2.87831e-05	0.982341	0.634	0.436	0.380715
Gm26716	2.9685e-05	-1.27243	0.61	0.718	0.392643
Cdkn1a	3.09512e-05	0.903561	0.463	0.144	0.409392
Marco	3.1382e-05	-2.10647	0.122	0.46	0.415089
Cdh5	3.21473e-05	-1.21057	0.415	0.718	0.425212
Sgk1	3.84341e-05	1.41039	0.829	0.668	0.508367
Amz1	3.87065e-05	0.654448	0.512	0.173	0.51197
Smchd1	3.98314e-05	0.915523	0.634	0.287	0.52685
Rin2	4.06601e-05	1.11923	0.585	0.277	0.537811
Rab3il1	4.07265e-05	1.18404	0.537	0.406	0.53869
Blk	4.09678e-05	-1.28556	0.049	0.361	0.541882
Gm20400	4.15124e-05	0.672187	0.829	0.683	0.549084
Dpep2	4.23981e-05	0.977225	0.341	0.094	0.560799
Nabp1	4.43986e-05	0.529179	0.463	0.139	0.58726
RP23.435I4.11	4.56061e-05	-0.78075	0.024	0.307	0.603231
Lrrc61	4.58417e-05	0.784629	0.634	0.272	0.606348
Ptprcap	4.85515e-05	-0.839773	0.195	0.564	0.642191
Gm12840	5.2352e-05	0.549858	0.976	0.807	0.69246
Slc16a10	5.53568e-05	1.08909	0.366	0.094	0.732204
Tuba1c	5.61322e-05	0.800067	0.512	0.193	0.742461
Fcer2a	5.70629e-05	-1.94403	0.122	0.431	0.754771
Fabp7	6.01914e-05	-1.60354	0.39	0.624	0.796151
Trem2	6.07877e-05	1.17814	0.585	0.277	0.804039
Sulf2	6.35465e-05	0.899097	0.561	0.287	0.840529
Itgb7	7.32382e-05	1.01302	0.341	0.411	0.968722
Ubc	7.45222e-05	0.790332	0.951	0.921	0.985706
Gadd45g	7.83694e-05	0.669182	0.756	0.401	1
Runx1	7.85233e-05	0.571856	0.512	0.178	1
H3f3b	8.0329e-05	0.873939	0.976	0.975	1
Slamf6	8.04063e-05	-0.982412	0.073	0.391	1
Clec1b	8.21516e-05	-1.77481	0.707	0.901	1
Tnf	8.55114e-05	1.42535	0.39	0.114	1
S1pr2	9.02789e-05	0.859051	0.439	0.163	1
Gstm1	9.23097e-05	1.19489	0.902	0.658	1
Syne1	9.44777e-05	1.13875	0.268	0.307	1
Zyx	9.99243e-05	1.03794	0.829	0.866	1
Pltp	0.000101973	-1.45342	0.951	0.975	1
Ccl24	0.000105064	-1.88509	0.366	0.599	1
Spib	0.000106057	-1.90073	0.146	0.465	1
Zfand2a	0.000109372	0.844577	0.341	0.074	1
Cxcr4	0.000110122	0.664156	0.537	0.233	1
Id1	0.000111588	1.01322	0.732	0.396	1
Tial1	0.000124298	0.723196	0.463	0.168	1
Cyp4f16	0.000125365	0.526103	0.439	0.134	1
Vav3	0.000129435	0.523531	0.439	0.144	1
Plxdc2	0.000137887	0.61397	0.415	0.119	1
Itgal	0.000146743	-0.727712	0.585	0.881	1
ND2	0.000150864	-0.754172	0.976	0.995	1
Rasgrp2	0.000153682	-1.16774	0.415	0.733	1
Sorbs3	0.000161744	0.60897	0.488	0.545	1
Evi2	0.000165131	0.739235	0.902	0.678	1
Cd55	0.000176407	-1.65556	0.439	0.693	1
Ccnl1	0.000188241	1.05039	0.78	0.525	1
Rb1	0.00018851	0.724894	0.634	0.351	1
Rnf149	0.00019073	1.52026	0.585	0.307	1
Mcm6	0.000193687	0.799471	0.317	0.317	1
Tmem176b	0.000204856	0.616451	1	0.906	1
Ccl2	0.000208952	0.569316	0.366	0.094	1
Mad2l2	0.000219361	0.589466	0.463	0.158	1
Pigb	0.00022836	0.567295	0.707	0.381	1
Gpnmb	0.000228916	1.60533	0.317	0.079	1
C3ar1	0.000231669	1.14346	0.634	0.376	1
Gpx3	0.000232503	-0.796298	0.756	0.465	1
Mcm3	0.000238985	1.4447	0.488	0.277	1
X2310031A07Rik	0.000244234	0.913752	0.366	0.109	1
Lrrfip1	0.000254583	1.11316	0.537	0.436	1
Dmpk	0.00026148	-1.63773	0.61	0.762	1
C4b	0.000269385	-1.78117	0.659	0.728	1
Ccdc80	0.000271939	0.528178	0.78	0.5	1
Ubr4	0.000276799	-0.632403	0.341	0.678	1
Senp2	0.000283123	1.24852	0.439	0.223	1
Arhgdia	0.000291561	-0.685517	0.78	0.97	1
Mical1	0.000292202	0.718072	0.415	0.134	1
Cd14	0.000295574	1.1964	0.683	0.356	1
Gm15832	0.000298143	0.926026	0.463	0.168	1
Nfkbiz	0.000307504	1.44198	0.659	0.361	1
Tpst2	0.000308285	0.814178	0.512	0.569	1
Adk	0.000309135	1.0689	0.537	0.233	1
Macroh2a1	0.000329304	1.31612	0.659	0.45	1
Clic4	0.000350762	0.815213	0.732	0.698	1
Wfdc17	0.000390664	-1.30142	0.976	0.921	1
Hpgds	0.000396087	0.965398	0.537	0.228	1
Srd5a3	0.000400181	0.793162	0.488	0.213	1
Lpcat2	0.000401686	0.754554	0.732	0.475	1
Ccr7	0.00041348	-2.02343	0.195	0.49	1
Arhgap15	0.000415003	1.19986	0.61	0.366	1
Pcbp1	0.000422642	0.915376	0.951	0.817	1
Tlr2	0.000426272	1.04662	0.561	0.332	1
Trim36	0.000429611	0.908822	0.341	0.099	1
Pxk	0.000436904	-1.04839	0.22	0.545	1
Arf6	0.000438784	0.904799	0.585	0.317	1
Selplg	0.000441045	1.17504	0.78	0.693	1
Ighm	0.00044335	-2.07357	0.488	0.782	1
Cd38	0.000456913	-1.2272	0.78	0.886	1
Slc25a17	0.000485217	0.63882	0.415	0.149	1
Clk1	0.000492642	0.667746	0.902	0.663	1
Dnmt3a	0.000507399	1.05337	0.537	0.411	1
Ypel3	0.000509043	0.725214	0.878	0.634	1
Anxa2	0.000513381	1.1348	0.805	0.604	1
Gm29094	0.000531225	0.645071	0.707	0.401	1
Ptafr	0.00053504	1.32918	0.39	0.178	1
Rrad	0.000550673	1.48149	0.39	0.149	1
Vgll4	0.000554934	0.6228	0.537	0.228	1
Ier2	0.000564604	1.20008	0.878	0.683	1
Fem1c	0.000585907	0.89769	0.415	0.173	1
Retreg1	0.000604498	0.55735	0.317	0.084	1
Igfbp4	0.000607815	0.918624	1	0.97	1
Cebpd	0.000607824	0.767726	0.683	0.376	1
Mxd1	0.000616818	2.02883	0.366	0.198	1
Rap2b	0.000638729	0.62538	0.732	0.441	1
Gpr35	0.00064011	1.21012	0.317	0.114	1
Rgs10	0.000648682	0.777398	0.829	0.639	1
Trib1	0.000677618	1.00033	0.463	0.277	1
Cpsf3	0.000678815	0.886049	0.634	0.347	1
Tmem189	0.000691813	0.566282	0.61	0.292	1
Tcf3	0.000712681	-1.43083	0.293	0.574	1
C5ar1	0.000718399	1.83817	0.439	0.272	1
Pax5	0.000724068	-1.3718	0.098	0.356	1
Mfsd11	0.000746963	0.738442	0.756	0.46	1
Bhlhe40	0.000756851	1.02223	0.463	0.223	1
Susd3	0.000783454	0.825028	0.415	0.188	1
Iglc1	0.000790987	-0.977156	0.098	0.366	1
Fmnl1	0.000794806	1.12266	0.512	0.307	1
Rab7b	0.000801541	0.965405	0.39	0.168	1
Tmem273	0.000830292	1.00194	0.512	0.257	1
Atp2b1	0.000840273	0.729935	0.854	0.614	1
Ctsl	0.000847232	-0.520868	1	0.837	1
Gm15441	0.000849406	0.515982	0.976	0.772	1
Naga	0.000869949	0.913387	0.61	0.376	1
Grap	0.000881327	-1.5039	0.366	0.649	1
ND5	0.000891959	-0.63793	1	1	1
Rtcb	0.000897896	0.72377	0.707	0.485	1
Bcl2a1b	0.000898065	0.694642	0.659	0.371	1
Il10ra	0.000918525	1.16893	0.659	0.406	1
Tent5c	0.00105531	0.7309	0.39	0.144	1
Tmem26	0.00110672	-1.13531	0.146	0.416	1
Mid1	0.00112648	0.593721	0.512	0.257	1
Tnfsf12	0.00112972	0.544875	0.463	0.203	1
Alcam	0.00115577	0.887458	0.366	0.149	1
Cd79b	0.00118814	-1.74756	0.488	0.767	1
Mob3c	0.00122631	0.969488	0.439	0.183	1
Lgals1	0.0012517	0.85666	0.829	0.683	1
Cxcl16	0.00128491	0.895165	0.902	0.777	1
Rc3h2	0.00129404	0.747329	0.366	0.257	1
Bag3	0.00130607	0.973023	0.463	0.317	1
Gngt2	0.00134516	-1.26685	0.854	0.926	1
Ptpra	0.00134549	0.689335	0.585	0.332	1
Cr1l	0.0014157	0.52586	0.732	0.455	1
Serp1	0.00142003	-1.07949	0.707	0.921	1
Sdc3	0.00142127	-1.62828	0.805	0.911	1
Gm26631	0.00145677	-0.829511	0.756	0.802	1
H2az1	0.00147217	0.540132	0.854	0.797	1
Prdx6	0.00161391	1.21744	0.634	0.663	1
Raver1	0.00165222	-1.2752	0.171	0.446	1
Mtus1	0.00167372	0.808981	0.561	0.46	1
Gna13	0.00174539	0.76253	0.634	0.391	1
Card6	0.00174589	-1.10771	0.098	0.356	1
Cd22	0.00180371	-1.79878	0.341	0.594	1
Gm8369	0.00183943	-1.34856	0.171	0.416	1
Lpl	0.00190895	-1.33961	0.878	0.787	1
Ephx1	0.00195225	-1.66334	0.537	0.703	1
Foxo3	0.00196172	0.603284	0.341	0.119	1
Hexb	0.00202769	1.066	0.829	0.703	1
Socs3	0.0020348	0.759629	0.512	0.238	1
Sap30	0.00207357	0.795213	0.439	0.193	1
Ppdpf	0.00208208	-1.23838	0.585	0.738	1
Rxra	0.0021497	-1.2679	0.22	0.47	1
Unc119	0.00218915	0.673385	0.341	0.114	1
X2810013P06Rik	0.00222104	0.736817	0.341	0.158	1
Cxcl13	0.00225891	-1.44396	0.146	0.386	1
Gpr65	0.00231285	0.728485	0.585	0.337	1
Cfap410	0.00234146	0.83948	0.366	0.144	1
Gm2a	0.00234342	0.947033	0.951	0.851	1
Jmjd1c	0.00246357	1.229	0.463	0.366	1
Evi2a	0.00255156	0.93673	0.707	0.485	1
Itgam	0.00255415	0.651434	0.366	0.188	1
Psmd8	0.00256242	0.641964	0.78	0.55	1
Adgre4	0.00256465	-1.36545	0.366	0.634	1
Btg2	0.00258095	1.01313	0.854	0.703	1
Lrg1	0.00264902	0.932447	0.317	0.441	1
Glipr1	0.00267974	0.830752	0.561	0.371	1
S1pr1	0.00270375	-0.680808	0.317	0.599	1
Wsb1	0.00286634	0.835728	0.537	0.371	1
Plxnb2	0.00289643	-1.67242	0.537	0.743	1
Tardbp	0.00292701	0.61793	0.61	0.327	1
Ergic3	0.00295972	0.631474	0.805	0.579	1
Srsf7	0.00299924	0.711949	0.707	0.465	1
Arid4a	0.00303423	0.922056	0.439	0.332	1
Eif4e	0.00309943	-0.577554	0.341	0.629	1
Serpinb6a	0.00317174	-1.45925	0.902	0.876	1
Sema4d	0.00318196	0.740284	0.585	0.337	1
Kdelr1	0.00321643	0.553419	0.78	0.54	1
Prkch	0.00334394	0.98078	0.366	0.233	1
Ntpcr	0.00336153	0.69768	0.61	0.371	1
Mdfic	0.00336592	0.534073	0.341	0.188	1
Evi2b	0.00342427	0.718315	0.707	0.535	1
Ms4a6c	0.00354835	0.529636	0.805	0.55	1
Tagap	0.00357412	0.813309	0.39	0.158	1
Ceacam1	0.0036082	-0.90186	0.122	0.361	1
Acadl	0.0036589	0.535222	0.659	0.406	1
Hspa8	0.00367014	0.726062	1	0.955	1
Hspa5	0.00370901	0.649398	1	0.916	1
Ubqln1	0.00373887	-0.601425	0.244	0.52	1
Fpr1	0.0037474	-0.781615	0.268	0.53	1
Fabp5	0.00383141	0.647097	0.439	0.317	1
Lat2	0.00394297	0.822948	0.561	0.327	1
Rfk	0.00411662	-1.2625	0.561	0.767	1
Cmtm6	0.00415885	0.678451	0.829	0.599	1
Sh3bp1	0.00421065	0.718874	0.39	0.233	1
Tnfrsf21	0.00429128	0.72055	0.341	0.153	1
Plk2	0.00429303	0.678457	0.488	0.396	1
Slamf9	0.00432084	0.828575	0.537	0.361	1
Zwint	0.00432174	0.86062	0.415	0.322	1
Cd300ld	0.00432322	-1.49954	0.805	0.847	1
Aldh2	0.00432553	-1.38245	0.927	0.955	1
Haus8	0.0044392	0.698516	0.439	0.238	1
Map2k3	0.00451879	0.894352	0.415	0.371	1
Slc7a11	0.00453678	1.64469	0.317	0.178	1
Dhrs3	0.0045789	0.597767	0.878	0.752	1
S1pr4	0.00476172	-1.29421	0.146	0.381	1
Arl1	0.00503013	0.799212	0.707	0.46	1
Slc35f5	0.00514475	0.87414	0.317	0.203	1
Osgep	0.00515833	-0.663789	0.244	0.515	1
Csnk1d	0.0052167	0.68822	0.561	0.342	1
Tmem185b	0.00529585	0.735514	0.341	0.153	1
Cyp4f18	0.00539576	1.12605	0.488	0.337	1
Cd84	0.00547076	0.694001	0.78	0.688	1
ND4	0.00550255	-0.540056	1	0.995	1
Tnfrsf1a	0.00563374	0.614294	0.878	0.693	1
Gna12	0.00574592	0.734206	0.537	0.317	1
Srsf2	0.00577364	0.573002	0.854	0.639	1
Ptp4a1	0.00581471	0.668971	0.561	0.327	1
Ptpro	0.0059791	0.607571	0.341	0.173	1
Golm1	0.00618737	0.959116	0.415	0.178	1
Tpm4	0.00629935	0.732536	0.829	0.856	1
RP23.148L8.3	0.00631534	0.790716	0.951	0.916	1
Snx10	0.00645237	0.701825	0.585	0.342	1
Rnf166	0.00645348	1.04664	0.463	0.243	1
Cox5a	0.00651248	-1.09178	0.829	0.886	1
Snx22	0.00658339	0.566098	0.902	0.738	1
Csf3r	0.00680412	1.12752	0.39	0.178	1
Dctn4	0.00692092	0.592525	0.561	0.312	1
Fam174b	0.00714696	1.13234	0.463	0.342	1
Txn1	0.00734205	-1.04516	0.829	0.921	1
Nup88	0.00750278	0.522285	0.61	0.386	1
Clec1a	0.0076091	0.807751	0.317	0.183	1
Tubb5	0.00772539	0.51481	0.854	0.896	1
Zfp36l2	0.0078444	0.643247	0.732	0.51	1
Pla2g7	0.0080103	0.8631	0.732	0.515	1
Mpc1	0.00806692	0.65131	0.659	0.431	1
Nr1h3	0.00808378	-1.54354	0.537	0.678	1
Rgs19	0.00808765	0.676009	0.659	0.46	1
Tmbim1	0.00811463	0.760226	0.634	0.54	1
Selenon	0.00856144	0.764221	0.366	0.163	1
Cd48	0.00860962	0.611693	0.805	0.619	1
Csf2ra	0.00862964	0.63052	0.683	0.45	1
Rfc2	0.00863777	0.845416	0.659	0.535	1
Ten1	0.00865395	0.613886	0.512	0.312	1
Ptms	0.00881153	0.512303	0.805	0.743	1
Nmt1	0.00914637	0.639325	0.659	0.455	1
Ciao3	0.00920371	0.590941	0.366	0.267	1
Cd33	0.0093086	0.643471	0.366	0.149	1
Eci2	0.00931322	0.542277	0.61	0.441	1
S100a1	0.00934803	-0.671529	0.39	0.644	1
Kit	0.00936444	0.625857	0.317	0.455	1
Pnrc2	0.00937831	0.554505	0.732	0.535	1
Slamf8	0.00943073	0.520415	0.366	0.153	1
Srgn	0.00955642	0.928476	0.951	0.931	1
Mpnd	0.00962678	0.628186	0.415	0.208	1
Vim	0.00967131	0.728446	0.927	0.812	1
Nt5c2	0.00972203	0.757693	0.415	0.218	1
Sesn1	0.0097538	0.716027	0.585	0.396	1
Tlr13	0.00984911	0.58261	0.341	0.144	1
Gimap6	0.00998579	-0.703546	0.61	0.807	1
Rbm39	0.0100433	0.595222	0.927	0.772	1
Hgs	0.0100562	0.749179	0.537	0.361	1
Creg1	0.0101143	-1.3738	0.878	0.916	1
Parl	0.0101478	0.681374	0.488	0.257	1
Cdc5l	0.0106542	0.654576	0.488	0.386	1
Mcm4	0.0107156	0.764369	0.341	0.173	1
Gusb	0.0109019	0.646118	0.61	0.391	1
Cyrib	0.0113557	0.598612	0.78	0.634	1
Lcp1	0.0113841	0.570702	0.976	0.955	1
Anxa4	0.0113899	0.6209	0.683	0.465	1
Csk	0.0114668	0.762722	0.732	0.639	1
Dnase1l1	0.0114906	0.725335	0.463	0.282	1
Plpbp	0.0115772	0.517974	0.39	0.188	1
Igf1	0.0116313	-1.21208	0.756	0.762	1
Skap2	0.0116395	0.675057	0.707	0.634	1
Cul4a	0.0117378	0.567758	0.488	0.371	1
Gsdmd	0.0117542	0.721887	0.463	0.332	1
Mvb12a	0.0119555	-0.760411	0.366	0.619	1
Adcy4	0.0120146	-1.4662	0.39	0.545	1
Snx8	0.0121473	-0.675235	0.195	0.431	1
Il6ra	0.0124309	0.984843	0.463	0.351	1
Ralgps2	0.0124374	-1.04579	0.317	0.465	1
Gadd45b	0.0125404	1.22657	0.537	0.307	1
Twf2	0.0125593	0.622438	0.683	0.52	1
Lypla2	0.0125695	0.719809	0.634	0.47	1
Plek	0.0126443	1.30294	0.732	0.658	1
Pcolce2	0.0127789	-1.19744	0.341	0.381	1
Stard10	0.0127982	0.519355	0.171	0.361	1
Il1a	0.0128595	0.661171	0.537	0.292	1
Tspan13	0.0129211	0.828624	0.561	0.465	1
Serhl	0.0133198	0.55028	0.439	0.455	1
Manba	0.0134537	0.757956	0.366	0.208	1
Kdelr2	0.0137542	0.581692	0.756	0.525	1
Tcf7l2	0.0139925	-0.714415	0.512	0.738	1
Ptp4a2	0.0141063	-0.71162	0.585	0.807	1
Ncf2	0.0141871	0.637091	0.683	0.49	1
Asl	0.0143111	0.66291	0.439	0.238	1
Atp2a3	0.014508	-1.11073	0.244	0.485	1
Gfm2	0.014603	0.642862	0.732	0.594	1
Cebpa	0.0148192	0.661171	0.512	0.297	1
Tap1	0.0149577	0.672147	0.756	0.594	1
Ppib	0.0150692	0.556754	0.902	0.802	1
Cnn2	0.0154358	0.841628	0.756	0.822	1
Rbm43	0.0154491	1.05658	0.317	0.228	1
Nrros	0.0154522	0.77527	0.683	0.535	1
Slc26a2	0.0159138	0.780601	0.439	0.233	1
Ebf1	0.0163832	-0.871759	0.341	0.5	1
Diaph1	0.0165969	0.859906	0.39	0.223	1
Kdm5a	0.0166032	-0.620346	0.171	0.391	1
B430305J03Rik	0.0167365	0.598045	0.512	0.347	1
Bst2	0.01683	-0.70483	1	0.946	1
Usp25	0.0168553	-0.966202	0.317	0.55	1
Parp12	0.0169005	0.668785	0.341	0.183	1
Oga	0.0169381	0.682688	0.463	0.248	1
Dennd1c	0.017214	0.98848	0.488	0.342	1
Fam120b	0.0173202	0.762279	0.488	0.277	1
Fbxo22	0.0174173	0.50959	0.366	0.173	1
Ifi30	0.0174959	-0.736585	0.854	0.955	1
Mospd3	0.017502	0.572867	0.634	0.475	1
Grk2	0.0176432	-0.646758	0.585	0.792	1
Cltb	0.0176737	-0.564305	0.195	0.421	1
Elmo1	0.0181169	0.757079	0.512	0.366	1
Med1	0.0182243	-0.687696	0.317	0.535	1
H2.Ob	0.0183629	-0.822602	0.366	0.599	1
Sharpin	0.0184679	0.551811	0.61	0.614	1
Epb41l2	0.0184841	0.717142	0.61	0.678	1
Smim20	0.0184961	0.71315	0.415	0.228	1
Ndel1	0.01855	1.30674	0.585	0.416	1
Chst12	0.018915	0.614112	0.512	0.332	1
Arid5a	0.0191272	-0.664159	0.122	0.327	1
Bri3bp	0.0191784	0.901413	0.341	0.228	1
Ggta1	0.0193349	0.620411	0.366	0.223	1
Ddx27	0.0197024	0.66049	0.341	0.193	1
Dab2	0.0197413	0.651342	0.78	0.639	1
Kcna2	0.0200062	-0.942678	0.22	0.361	1
Tbc1d13	0.0200451	-0.738886	0.146	0.356	1
Aspscr1	0.0201773	0.73035	0.512	0.297	1
Ikbkb	0.0203449	0.522892	0.537	0.53	1
Ctsh	0.0205882	-0.560988	1	0.985	1
Ndrg1	0.0205942	0.789864	0.537	0.381	1
Rilpl2	0.0207397	0.504821	0.585	0.361	1
Ccdc148	0.021004	-0.785679	0.122	0.307	1
Camk1	0.0210591	0.531106	0.805	0.644	1
Tspan15	0.0212113	-1.36459	0.415	0.485	1
Smg1	0.0212233	0.744197	0.488	0.297	1
Commd8	0.0214504	0.548135	0.634	0.49	1
Ube2f	0.0216699	0.701909	0.61	0.416	1
Stk38	0.0223321	0.658772	0.537	0.52	1
Cbfa2t3	0.0224528	0.931633	0.415	0.356	1
Pafah1b3	0.0226216	-0.883959	0.146	0.337	1
Frrs1	0.0227512	0.530675	0.463	0.376	1
Gm20547	0.0227996	-1.17336	0.463	0.639	1
Mob1a	0.0228816	-0.999917	0.61	0.782	1
Calr	0.0233222	-0.911318	0.951	0.931	1
Brd9	0.0237499	0.787026	0.439	0.252	1
Slc2a6	0.0238547	0.884174	0.341	0.153	1
Xpo6	0.0241129	0.738316	0.463	0.272	1
Dhx40	0.024239	0.694011	0.415	0.312	1
Ak6	0.0244026	-0.58661	0.22	0.436	1
Fam172a	0.0244982	0.610442	0.317	0.243	1
Pkp4	0.024938	-0.869755	0.146	0.342	1
AW112010	0.0249862	-0.91179	0.805	0.901	1
Clk4	0.0251004	0.684498	0.61	0.396	1
Dtx3	0.0251192	0.538872	0.366	0.168	1
Pml	0.0256591	-1.05462	0.293	0.5	1
Ubash3b	0.0257733	0.650794	0.317	0.149	1
Acox1	0.0258727	0.679677	0.61	0.431	1
Cdc42ep3	0.025962	0.501927	0.512	0.312	1
Plp2	0.026109	0.681804	0.366	0.351	1
Pqlc3	0.0261305	0.7693	0.366	0.183	1
Arhgap18	0.026398	0.645395	0.317	0.203	1
Hmgb2	0.0265117	0.62141	0.463	0.371	1
Oplah	0.0265612	-0.656401	0.463	0.292	1
Oasl2	0.02669	0.585238	0.659	0.485	1
Btla	0.0270761	-1.03145	0.146	0.342	1
Kmt5c	0.0270792	0.721198	0.317	0.158	1
Dnaja1	0.0272476	0.750939	0.707	0.535	1
Myo10	0.0273644	-0.544374	0.195	0.406	1
Irf7	0.0273863	-1.13819	0.854	0.896	1
Cyb561a3	0.0277022	-1.37854	0.293	0.495	1
Smox	0.0277065	0.640456	0.317	0.203	1
Stab2	0.0277819	-1.34157	0.878	0.866	1
Fgb	0.0278542	0.604014	0.366	0.396	1
Hsp90aa1	0.028248	0.934446	0.878	0.837	1
Tgif1	0.0282772	0.873093	0.463	0.371	1
Idua	0.0283488	0.610608	0.317	0.149	1
H2.Q6	0.0288685	-0.600133	0.463	0.678	1
Rtn3	0.0289973	-0.55498	0.463	0.683	1
Tln1	0.0291219	-0.639191	0.829	0.955	1
Rab31	0.0293607	0.725899	0.561	0.505	1
Pea15a	0.0304783	0.567722	0.878	0.812	1
Klf10	0.0306469	0.522849	0.439	0.252	1
Coq10b	0.0315575	0.744523	0.317	0.173	1
Sf3a1	0.0316661	0.522142	0.366	0.376	1
Blnk	0.0318272	-0.615883	0.317	0.54	1
Snrpb2	0.031839	0.58739	0.537	0.381	1
Ubap1	0.03193	0.726837	0.415	0.292	1
Por	0.0319982	0.511317	0.488	0.302	1
Uhmk1	0.0331621	-0.611403	0.146	0.337	1
Tbc1d1	0.033564	-1.17467	0.366	0.51	1
Vcam1	0.0335795	0.786704	0.829	0.629	1
St8sia4	0.0336185	0.585932	0.488	0.277	1
Traf2	0.0338213	0.515068	0.195	0.322	1
Cfb	0.0338408	-0.670783	0.268	0.485	1
Vps13a	0.0339277	-0.50952	0.171	0.371	1
Adi1	0.0339379	-0.585752	0.341	0.559	1
Pithd1	0.0342728	1.11923	0.39	0.248	1
Gpr183	0.0342749	0.682119	0.537	0.351	1
Abhd12	0.0350489	0.514105	0.732	0.673	1
Slc38a2	0.0356511	0.657214	0.634	0.505	1
Hdac7	0.0360753	0.744988	0.415	0.446	1
Hp	0.0362587	1.04754	0.366	0.337	1
C1qa	0.0363636	-0.632078	0.976	0.931	1
Tra2a	0.0363801	0.6268	0.512	0.322	1
Rabep2	0.0365949	-0.583908	0.171	0.361	1
Mvp	0.0366325	0.539986	0.463	0.485	1
Blvrb	0.0367009	-1.03695	0.805	0.837	1
Aprt	0.0368248	0.535247	0.561	0.406	1
Nop10	0.0368844	-0.670997	0.683	0.658	1
Hpgd	0.0370236	-1.18094	0.829	0.886	1
Cd83	0.0373537	0.931884	0.707	0.55	1
Pmp22	0.0373783	-0.727067	0.537	0.421	1
Uqcrb	0.037524	-0.563683	0.707	0.683	1
Dlgap4	0.0379411	0.570138	0.415	0.45	1
Slc66a2	0.0382588	0.530152	0.341	0.262	1
Tmem106a	0.0383494	0.643549	0.683	0.604	1
St6galnac4	0.0388496	0.526555	0.415	0.233	1
Vps16	0.039021	0.841556	0.415	0.297	1
Apobec3	0.0391401	-1.28803	0.732	0.752	1
Myadm	0.0397334	0.776269	0.829	0.723	1
Crk	0.0398459	0.838362	0.463	0.426	1
Nemf	0.0406879	0.634544	0.366	0.267	1
Ppt1	0.0408968	0.730388	0.878	0.807	1
Flii	0.0413319	0.733389	0.439	0.465	1
Crip2	0.0414315	-1.30495	0.707	0.718	1
Naaa	0.042014	0.976168	0.415	0.243	1
Zfand6	0.0423863	0.62567	0.585	0.441	1
Myo9a	0.0424837	-0.92357	0.463	0.406	1
Srrm1	0.0428769	0.638388	0.61	0.619	1
Dyx1c1Ccpg1	0.0429736	0.546624	0.537	0.446	1
Plekho2	0.0430722	0.531357	0.756	0.624	1
Hmox1	0.0435237	-1.3594	0.829	0.861	1
Ripor2	0.04387	-0.776303	0.317	0.52	1
Idh1	0.0440979	-1.04641	0.585	0.609	1
Ssh2	0.044148	0.748678	0.78	0.663	1
Tiparp	0.0447447	0.590038	0.317	0.168	1
Ctnnd1	0.0448476	-0.978412	0.366	0.53	1
Gch1	0.0449012	0.588654	0.341	0.193	1
Ano6	0.0452606	-1.05734	0.585	0.619	1
Npepl1	0.0452691	0.590262	0.366	0.213	1
Atf6	0.0452875	0.85793	0.415	0.292	1
Yme1l1	0.0458378	0.577827	0.439	0.342	1
Gtpbp1	0.0458444	-0.71161	0.195	0.391	1
Exoc1	0.0465772	0.51575	0.341	0.198	1
Cpsf1	0.0476917	-0.806616	0.244	0.446	1
Skil	0.0490483	0.530475	0.439	0.322	1
Yipf3	0.0491634	0.659691	0.537	0.416	1
Ccpg1	0.0494831	0.562007	0.61	0.5	1
Nsd3	0.0497842	0.789654	0.415	0.436	1
Btg1	0.0501358	0.607367	0.902	0.827	1
Golgb1	0.0503707	0.683665	0.537	0.431	1
Isyna1	0.0506778	0.677561	0.463	0.267	1
X2510009E07Rik	0.0509249	-1.11021	0.22	0.376	1
Fgl2	0.0528125	0.735744	0.439	0.252	1
Ammecr1l	0.0532253	0.787064	0.317	0.248	1
Lmo4	0.0538704	0.502617	0.39	0.213	1
Lasp1	0.0541093	0.51105	0.659	0.515	1
Maged1	0.0543733	0.544024	0.439	0.322	1
Cadm1	0.0550711	0.544519	0.707	0.52	1
Acly	0.0551227	-0.961769	0.488	0.663	1
X1600012H06Rik	0.055129	0.620516	0.39	0.257	1
Sertad1	0.0551651	0.58042	0.463	0.322	1
Atf7ip	0.0559656	-0.755617	0.634	0.812	1
Trappc12	0.0566902	0.52122	0.366	0.188	1
Tmem250.ps	0.057926	-0.816035	0.561	0.683	1
Mri1	0.0579427	0.893882	0.317	0.233	1
Mpeg1	0.0579668	-0.643862	0.683	0.847	1
Dpp7	0.0580313	-0.667036	0.171	0.351	1
Srpk1	0.058593	0.647279	0.463	0.371	1
Acsf2	0.0593293	-1.02996	0.366	0.277	1
Scaf1	0.0598353	-0.940507	0.268	0.436	1
Rnasek	0.0598472	-0.541391	0.732	0.881	1
Ric8a	0.0606687	0.505984	0.512	0.381	1
I830077J02Rik	0.0610708	0.611782	0.366	0.297	1
Aldh3b1	0.0617795	-0.838816	0.293	0.49	1
Nudt7	0.0629968	0.558714	0.366	0.223	1
Cln3	0.063036	0.752486	0.488	0.312	1
Prpf18	0.0631091	-0.612618	0.415	0.327	1
Tfe3	0.0633891	0.845378	0.463	0.386	1
Ahctf1	0.0637084	-0.837883	0.268	0.45	1
B4gat1	0.0637581	0.553037	0.317	0.208	1
Gltp	0.0639631	0.568244	0.732	0.663	1
Arrdc4	0.0639718	0.675184	0.317	0.183	1
Serpina3g	0.0639727	-0.902709	0.561	0.708	1
Hnrnph1	0.064662	0.593872	0.659	0.559	1
C2	0.0647212	-1.14922	0.439	0.396	1
Hmgcl	0.0648645	0.600664	0.512	0.401	1
Mrpl13	0.0649168	0.621445	0.585	0.416	1
Jtb	0.0657246	0.629208	0.537	0.391	1
Gm28417	0.066919	-0.612171	0.732	0.772	1
Bmp2k	0.0670249	-0.519002	0.415	0.609	1
Rbm27	0.0670301	0.729003	0.341	0.223	1
Wnk1	0.0672578	-0.628992	0.732	0.881	1
Itsn1	0.0680611	-1.02672	0.439	0.564	1
Mrc1	0.0694908	-1.23023	0.878	0.896	1
Cttn	0.0695558	-0.726027	0.268	0.391	1
Slc46a3	0.0698953	0.642206	0.366	0.277	1
Hps3	0.069962	0.691907	0.415	0.302	1
Krit1	0.0702922	0.516927	0.61	0.426	1
Dclre1c	0.0706197	0.570735	0.341	0.213	1
Ptp4a3	0.0714039	-0.997995	0.78	0.762	1
Smap2	0.0718298	-0.912752	0.366	0.47	1
Serbp1	0.0718847	-0.557309	0.854	0.752	1
Nfe2l1	0.0722824	-0.592296	0.268	0.455	1
Dctn2	0.0730393	-0.605617	0.61	0.51	1
Mapk8ip3	0.0730996	-0.545705	0.39	0.584	1
Cnp	0.0731357	-1.16417	0.707	0.728	1
Trim12a	0.0737237	0.515151	0.512	0.322	1
Elp2	0.0738113	0.548604	0.39	0.243	1
Vps26b	0.0747342	0.639489	0.366	0.203	1
Oas2	0.0756174	0.57857	0.341	0.218	1
Zbtb20	0.076126	-0.812306	0.854	0.762	1
Emc1	0.076369	0.58201	0.415	0.267	1
Timm17b	0.076832	-0.633895	0.366	0.554	1
Ehmt2	0.0774779	-0.996862	0.317	0.441	1
Irf1	0.0777746	0.552518	0.805	0.658	1
Hacd4	0.0784929	0.595669	0.585	0.495	1
Slc25a12	0.0785834	-0.755591	0.341	0.53	1
Ecm1	0.0788653	-1.12549	0.878	0.767	1
Gramd1a	0.0791019	0.870183	0.341	0.381	1
Gstz1	0.0803844	0.725866	0.415	0.282	1
C1qc	0.0805098	-0.655153	0.976	0.936	1
Rassf5	0.0806588	0.747808	0.415	0.307	1
Abcc3	0.083228	-0.882508	0.366	0.545	1
Syvn1	0.0838095	-1.10747	0.39	0.569	1
Pip4k2c	0.083883	-0.539269	0.146	0.307	1
Atxn2l	0.0839387	-0.602161	0.537	0.718	1
Ormdl2	0.0850213	-0.662963	0.537	0.455	1
Trp53inp2	0.085603	-1.00481	0.439	0.564	1
Srsf1	0.0875088	0.511298	0.439	0.267	1
Cldnd1	0.0877287	0.683678	0.39	0.332	1
Kras	0.087917	0.839299	0.439	0.307	1
Ninj1	0.0881756	-1.00146	0.659	0.807	1
X2310011J03Rik	0.088462	-0.589709	0.171	0.337	1
Cd82	0.0894269	0.731676	0.561	0.441	1
Prkd3	0.0902016	0.722973	0.317	0.218	1
Prrc1	0.090813	-0.537789	0.366	0.277	1
Susd6	0.0909575	-0.821361	0.293	0.431	1
Leprotl1	0.0917413	0.558789	0.561	0.455	1
Ufsp2	0.0925418	-0.735652	0.22	0.317	1
Rbm18	0.0925505	-0.596229	0.293	0.431	1
Txndc5	0.0926372	-0.969152	0.488	0.594	1
Luc7l3	0.0938315	0.806024	0.439	0.391	1
Wdfy3	0.094347	-0.668228	0.366	0.52	1
Arap1	0.0947285	-0.932237	0.439	0.589	1
Tpra1	0.0955611	-0.66619	0.512	0.475	1
Ripor1	0.0957083	-0.781697	0.366	0.53	1
Cyb5r3	0.0957984	-0.958366	0.805	0.916	1
Cox7a2	0.0964701	-0.602223	0.707	0.802	1
Grina	0.0967301	0.790153	0.854	0.787	1
Sod2	0.0969788	-0.617816	0.488	0.668	1
Tmem141	0.097096	-0.844588	0.244	0.366	1
Sgcb	0.0972159	-0.58048	0.317	0.312	1
Lta4h	0.0972547	0.536867	0.415	0.366	1
Siglec1	0.0981431	-1.36472	0.634	0.743	1
Ptgis	0.0982909	-0.891187	0.341	0.272	1
Gnpat	0.0983842	-0.695673	0.171	0.332	1
Rassf1	0.0989609	0.604605	0.39	0.322	1
Eme2	0.0994684	0.554569	0.341	0.287	1
Prkcd	0.0996352	0.624137	0.707	0.614	1
Gpn1	0.0999005	-0.563193	0.341	0.248	1
Prkcb	0.100563	-0.816952	0.244	0.366	1
Mef2c	0.103216	-0.689766	0.341	0.52	1
Ssbp1	0.10333	-0.512195	0.244	0.366	1
Spsb3	0.103465	0.676816	0.341	0.292	1
Tap2	0.103661	0.513248	0.634	0.639	1
Klra2	0.104117	0.604945	0.561	0.525	1
Rbm17	0.104182	-0.713871	0.463	0.609	1
Ctsd	0.10419	-0.606855	1	0.97	1
Luc7l	0.106331	0.507772	0.341	0.257	1
Clec7a	0.107016	0.641438	0.683	0.535	1
Prelid1	0.1073	-0.602919	0.634	0.792	1
Themis2	0.107498	0.571923	0.78	0.658	1
Mast3	0.108082	-0.863453	0.195	0.332	1
Pdzd11	0.108204	0.800654	0.415	0.272	1
Gm26809	0.109856	0.95375	1	1	1
Ddx6	0.10991	0.677569	0.293	0.312	1
Szrd1	0.11098	-0.647535	0.39	0.569	1
Vamp4	0.112424	-0.78334	0.488	0.446	1
Zbtb38	0.112605	0.511678	0.366	0.307	1
Fcrl1	0.113296	-0.993803	0.244	0.361	1
Keap1	0.11362	-0.60853	0.244	0.411	1
Cd302	0.113753	-0.933004	0.805	0.752	1
Pira2	0.114308	-0.60246	0.268	0.351	1
Pkn1	0.114402	0.610247	0.463	0.441	1
Arhgef3	0.115848	-1.14549	0.439	0.475	1
H2.DMb2	0.116027	-1.06285	0.488	0.619	1
Bckdha	0.116123	-0.59759	0.293	0.465	1
Get4	0.116355	0.58992	0.439	0.322	1
Fbxl5	0.117255	-0.589942	0.268	0.342	1
Ilkap	0.117393	0.519936	0.39	0.312	1
Mrps26	0.119484	-0.709196	0.366	0.465	1
Kat6a	0.119515	0.64172	0.317	0.366	1
Gng12	0.119562	0.730232	0.488	0.356	1
Ergic1	0.120721	-0.859476	0.317	0.361	1
Hgsnat	0.120988	-0.853441	0.268	0.386	1
Dcaf7	0.121047	-0.647195	0.61	0.767	1
Csde1	0.122132	-0.721218	0.732	0.812	1
St3gal5	0.123128	-1.14015	0.732	0.762	1
Ssr4	0.123305	0.577981	0.78	0.752	1
Hip1r	0.123643	-0.768525	0.268	0.366	1
Grk6	0.126892	-0.591231	0.171	0.312	1
Cog7	0.127076	0.792647	0.317	0.208	1
Lrp5	0.128226	-0.545549	0.341	0.51	1
Pip4p1	0.1287	-0.771409	0.561	0.51	1
Slc25a5	0.128884	-0.567353	0.902	0.886	1
Myo1g	0.128964	0.500217	0.415	0.332	1
Gc	0.130012	0.789072	0.537	0.441	1
Sephs2	0.130183	0.814757	0.366	0.243	1
Rab18	0.1308	-0.651963	0.561	0.47	1
Clcn4	0.13142	0.544369	0.561	0.47	1
Grn	0.132796	-0.658297	1	0.965	1
Ewsr1	0.132941	-0.648766	0.805	0.713	1
Pigp	0.13443	-0.589983	0.268	0.366	1
Slc1a5	0.134506	0.73324	0.488	0.401	1
Ip6k1	0.135278	0.679989	0.366	0.252	1
Cebpg	0.135978	-0.549247	0.463	0.391	1
Tubb4b	0.137478	0.568837	0.488	0.401	1
Baz2a	0.13771	0.59045	0.512	0.351	1
Snx12	0.138357	-0.508614	0.195	0.347	1
C1qb	0.138831	-0.579571	0.976	0.941	1
Fchsd2	0.139467	-0.885508	0.268	0.366	1
Txlna	0.139925	-0.590319	0.22	0.376	1
Rexo2	0.139954	-0.747652	0.488	0.5	1
Sh3kbp1	0.141969	-0.778174	0.341	0.485	1
Gtf3c2	0.142711	0.541257	0.341	0.228	1
Pitpnc1	0.14275	-0.615979	0.512	0.495	1
Phc3	0.143047	0.959334	0.439	0.564	1
AC153941.1	0.143477	0.544986	0.341	0.262	1
Sowahc	0.143477	0.544986	0.341	0.262	1
Emilin2	0.144831	0.639135	0.39	0.238	1
Nme2	0.145151	-0.798556	0.902	0.876	1
Sec13	0.146214	-0.58702	0.61	0.505	1
Ptpn18	0.146579	-0.632454	0.805	0.847	1
Ipo9	0.147256	-0.796621	0.195	0.312	1
Tbc1d20	0.149124	-0.577214	0.341	0.505	1
Ostc	0.152332	-0.715965	0.415	0.564	1
Grb2	0.152916	-0.850462	0.366	0.48	1
Fyn	0.154672	-0.63545	0.366	0.46	1
B4galt1	0.154833	0.5036	0.537	0.47	1
Ctso	0.155018	-0.970259	0.439	0.53	1
Agtrap	0.155067	-0.730962	0.463	0.619	1
Rgp1	0.155766	-0.923277	0.341	0.45	1
Dhrs7	0.158586	0.630313	0.415	0.411	1
Cops4	0.158681	0.523295	0.488	0.406	1
Dhcr7	0.159027	0.60138	0.317	0.183	1
Helz2	0.159381	-0.770236	0.341	0.386	1
Smdt1	0.159543	-0.553097	0.61	0.748	1
Rras	0.162177	-0.880624	0.366	0.391	1
Pgls	0.164562	-0.766143	0.683	0.772	1
St3gal6	0.166558	0.626202	0.415	0.337	1
S100a10	0.1671	0.574027	0.732	0.767	1
Nfkb1	0.170346	0.633921	0.463	0.371	1
Cnr2	0.171748	-0.736809	0.317	0.307	1
Zdhhc4	0.172124	0.523485	0.317	0.198	1
Myc	0.172331	-0.570617	0.415	0.287	1
Dnajc14	0.17276	-0.802258	0.463	0.55	1
Fnbp1	0.173592	0.71107	0.561	0.51	1
Ero1b	0.174765	-0.728188	0.244	0.312	1
Atp6ap2	0.176414	0.508648	0.707	0.559	1
Fcgrt	0.17777	-0.808869	0.951	0.941	1
Rpl22	0.182104	-0.527792	0.878	0.876	1
Rapgef1	0.182717	-0.632789	0.293	0.431	1
St6gal1	0.184472	-0.734394	0.317	0.351	1
Psmc2	0.185217	-0.799409	0.61	0.634	1
Abcf1	0.185623	-0.667522	0.488	0.431	1
Sf3a3	0.187226	0.511151	0.317	0.203	1
Kmt2d	0.188055	-0.799402	0.512	0.658	1
Nt5c3	0.188416	0.565191	0.415	0.322	1
Arg2	0.189422	0.619463	0.341	0.228	1
X4930523C07Rik	0.190399	-0.739302	0.366	0.51	1
Ankrd13a	0.193987	0.56827	0.293	0.322	1
Pnrc1	0.19474	0.659371	0.659	0.619	1
Prdx5	0.195807	-0.784612	0.927	0.926	1
P4hb	0.196239	-0.747841	0.951	0.936	1
Canx	0.196725	-0.834051	0.707	0.792	1
Ifi209	0.197174	-0.624598	0.366	0.5	1
Baiap2	0.199356	0.970087	0.415	0.287	1
Cmah	0.200492	-0.850676	0.341	0.46	1
Lrrk2	0.201763	-0.868605	0.317	0.317	1
Ramp1	0.202637	0.533453	0.341	0.218	1
Naa15	0.204202	-0.602394	0.317	0.366	1
Huwe1	0.204313	-0.593461	0.463	0.614	1
X1110059E24Rik	0.207754	-0.664	0.195	0.322	1
Ppp2r5d	0.208394	-0.504469	0.537	0.421	1
Fabp1	0.208487	0.639789	0.634	0.564	1
Slc29a1	0.208866	-0.825854	0.951	0.911	1
Cpq	0.20961	-0.959633	0.537	0.564	1
Hcfc1	0.209768	0.518635	0.512	0.376	1
Actn1	0.212096	-0.521263	0.366	0.431	1
Zgpat	0.212554	0.551234	0.317	0.203	1
Clptm1	0.212715	0.528891	0.561	0.564	1
Igtp	0.216007	0.750287	0.488	0.386	1
Fam43a	0.216359	-0.661429	0.39	0.396	1
Cela1	0.21648	-0.571038	0.293	0.317	1
Acap1	0.218371	-0.988529	0.22	0.322	1
Ifi213	0.22022	-0.532232	0.585	0.54	1
Trnau1ap	0.22145	-0.718278	0.22	0.312	1
Atp1b3	0.222345	-0.801446	0.78	0.886	1
Cnn3	0.223288	-0.780248	0.585	0.604	1
Prelid3b	0.223413	0.520084	0.39	0.292	1
Ube3a	0.223556	-0.521881	0.537	0.465	1
Map4	0.224192	-0.53417	0.561	0.698	1
Icam2	0.224569	-0.721338	0.341	0.45	1
Dnajc2	0.224798	-0.68991	0.244	0.366	1
Igsf8	0.226509	0.506422	0.39	0.322	1
Urod	0.226968	-0.604093	0.22	0.327	1
Dram2	0.229697	-0.767501	0.561	0.683	1
Mylip	0.230333	-0.681606	0.634	0.564	1
Fkbp8	0.232581	-0.794017	0.634	0.738	1
Lrp1	0.23415	-0.763923	0.756	0.752	1
Tmem86a	0.234309	-0.916051	0.61	0.693	1
Cetn3	0.234427	-0.612715	0.415	0.46	1
Lpcat3	0.235732	0.602621	0.488	0.381	1
Tcf4	0.238259	-0.589982	0.707	0.619	1
Foxn3	0.238411	-0.564003	0.293	0.426	1
Coa5	0.238763	-0.66808	0.415	0.52	1
Crat	0.239664	-0.537135	0.341	0.252	1
Mndal	0.239714	-0.5115	0.61	0.634	1
Snx4	0.24015	-0.567257	0.341	0.381	1
Smc4	0.242044	0.535483	0.415	0.297	1
Hagh	0.243284	0.697529	0.415	0.337	1
Myo18a	0.243457	-0.761332	0.39	0.337	1
Hint2	0.244848	0.643906	0.463	0.371	1
Fkbp2	0.245563	-0.691159	0.39	0.505	1
Atp5g1	0.247011	-0.503238	0.659	0.688	1
Rnf214	0.247677	-0.619237	0.268	0.337	1
Dcaf11	0.248929	-0.80906	0.537	0.49	1
Tbcb	0.249862	-0.59768	0.366	0.505	1
Ezr	0.250351	-0.714363	0.293	0.426	1
Banf1	0.250389	-0.693559	0.683	0.698	1
Tmem160	0.252705	-0.687751	0.659	0.698	1
Marchf7	0.25423	0.601934	0.39	0.262	1
Itpr2	0.257771	0.655309	0.463	0.411	1
Surf4	0.257808	-0.785893	0.854	0.881	1
Sars	0.258438	0.565921	0.561	0.505	1
Ptbp3	0.260538	-0.536299	0.634	0.614	1
Tbc1d15	0.265242	0.588114	0.39	0.312	1
Pikfyve	0.265337	-0.736305	0.317	0.416	1
Ncor1	0.266977	0.848946	0.585	0.535	1
Tent2	0.268794	-0.583223	0.341	0.356	1
Bcas2	0.2689	-0.559562	0.317	0.371	1
Tmem167	0.268981	-0.621453	0.537	0.5	1
Sema6d	0.270636	-0.645543	0.415	0.436	1
Scamp5	0.271711	-0.784933	0.195	0.312	1
Hspa4	0.27213	-0.627134	0.39	0.495	1
Usp16	0.273184	-0.530862	0.268	0.381	1
Tmem14c	0.27836	-0.5166	0.829	0.743	1
Hivep3	0.281719	0.918284	0.39	0.307	1
Dmac1	0.283826	-0.715351	0.439	0.52	1
Spic	0.285339	-0.75967	0.317	0.317	1
Fndc3a	0.285381	-0.64827	0.366	0.46	1
Uggt1	0.285489	-0.665583	0.317	0.342	1
Ubac2	0.286979	-0.644322	0.341	0.297	1
Atp6v1h	0.290738	-0.581388	0.512	0.446	1
Git2	0.29441	-0.624138	0.707	0.589	1
Tsc2	0.294496	-0.516686	0.39	0.515	1
Cd300e	0.294553	-0.557889	0.195	0.312	1
Srebf2	0.295508	-0.616581	0.415	0.376	1
Il4ra	0.295765	-0.768546	0.463	0.52	1
Prkacb	0.295769	-0.502592	0.317	0.446	1
Pias1	0.296306	-0.603982	0.39	0.366	1
Scimp	0.296599	-0.783456	0.39	0.446	1
Cyth2	0.297188	-0.545534	0.244	0.366	1
Hps5	0.297407	0.70245	0.317	0.203	1
Fbxo38	0.298026	0.5077	0.366	0.262	1
Mgat1	0.30042	-0.823564	0.537	0.634	1
Khk	0.301676	-0.576629	0.463	0.579	1
Galnt10	0.301708	-0.549359	0.195	0.312	1
Tmem229b	0.302914	-0.788706	0.268	0.381	1
Tlr12	0.305217	0.746067	0.415	0.351	1
Papola	0.306831	-0.595758	0.488	0.545	1
Dbndd2	0.312832	-0.764587	0.39	0.391	1
Abi3	0.313389	-0.545284	0.78	0.802	1
Capg	0.316269	-0.60304	0.585	0.708	1
Myo1c	0.316998	-0.951385	0.61	0.644	1
Gclm	0.317003	-0.59131	0.317	0.406	1
Actr1a	0.317296	-0.711337	0.39	0.485	1
Marchf1	0.318034	-0.705423	0.415	0.535	1
Lbp	0.320419	-0.581414	0.463	0.495	1
Nop56	0.323035	-0.683724	0.293	0.342	1
Rnaseh2c	0.326308	-0.517127	0.268	0.371	1
Cpne1	0.326633	-0.547395	0.317	0.411	1
Serinc4	0.327145	-0.564102	0.293	0.376	1
Vamp5	0.327948	0.549336	0.585	0.55	1
Cant1	0.335031	0.918204	0.585	0.46	1
Rnf141	0.335681	-0.763911	0.39	0.5	1
Rnf187	0.340878	-0.571217	0.707	0.812	1
Pias4	0.341822	-0.502093	0.268	0.307	1
Higd2a	0.342427	-0.547083	0.512	0.515	1
Adam10	0.343978	-0.622072	0.561	0.634	1
Gm20458	0.344681	-0.686475	0.61	0.604	1
Ufd1	0.345029	0.539733	0.415	0.371	1
Atp6v1f	0.345188	-0.551434	0.829	0.901	1
Tcn2	0.345579	-0.661998	0.927	0.891	1
Ndufs6	0.349043	-0.572875	0.463	0.574	1
Nucks1	0.350355	-0.538137	0.341	0.416	1
Gm20390	0.351672	-0.649058	0.927	0.926	1
Prpf8	0.35515	-0.615383	0.61	0.723	1
Gucd1	0.361155	0.57	0.439	0.416	1
Gpx1	0.361191	-0.659708	0.976	0.985	1
Car3	0.361864	0.688488	0.537	0.515	1
Il16	0.367219	-0.655123	0.463	0.584	1
Stk11ip	0.368637	-0.72929	0.268	0.361	1
Csrp1	0.370472	-0.661948	0.61	0.589	1
Ctla2b	0.370695	-0.803263	0.537	0.589	1
Gosr2	0.372228	-0.599547	0.463	0.569	1
Txn2	0.376222	-0.514089	0.585	0.698	1
U2surp	0.376415	-0.643898	0.537	0.554	1
Syk	0.37884	-0.774747	0.561	0.584	1
Btk	0.381336	-0.625083	0.293	0.381	1
Arpc5l	0.385462	-0.717	0.537	0.559	1
Sec31a	0.387289	-0.730471	0.585	0.54	1
Trim47	0.387734	0.748121	0.439	0.337	1
Abhd2	0.390362	-0.650531	0.268	0.337	1
Dohh	0.390893	-0.655651	0.268	0.307	1
Mcl1	0.39192	0.596577	0.756	0.708	1
Pold1	0.393624	-0.523096	0.22	0.322	1
Pilrb1	0.396886	-0.512635	0.512	0.49	1
Lilra5	0.397672	-0.835337	0.585	0.653	1
Swap70	0.398096	-0.58646	0.512	0.431	1
G3bp1	0.398313	-0.539753	0.463	0.574	1
Cat	0.398981	-0.513266	0.78	0.866	1
Gnb1	0.399565	-0.505627	0.78	0.866	1
X2410002F23Rik	0.403019	-0.581434	0.244	0.307	1
Dhrs1	0.403263	-0.804381	0.585	0.614	1
Gorasp2	0.409535	-0.735363	0.537	0.579	1
H2.Eb1	0.411285	0.527778	0.976	0.995	1
Add3	0.412486	-0.640654	0.488	0.599	1
Rbck1	0.414593	-0.627266	0.537	0.644	1
Ctsb	0.415705	-0.592629	1	0.985	1
Tgfbr2	0.416337	-0.566385	0.732	0.822	1
Cab39	0.418527	-0.520277	0.439	0.386	1
Rsrc1	0.420213	0.78852	0.39	0.287	1
Dcxr	0.420359	-0.564485	0.317	0.426	1
Mrpl43	0.421598	-0.616363	0.439	0.455	1
Srp68	0.424128	-0.687369	0.341	0.396	1
Ttyh3	0.424334	-0.732062	0.268	0.361	1
Ap3d1	0.426659	0.682073	0.659	0.589	1
Vps72	0.42835	-0.535182	0.293	0.356	1
Ghitm	0.4346	-0.804462	0.756	0.802	1
Serpina3f	0.436062	-0.58396	0.244	0.332	1
Tbc1d14	0.436266	-0.566901	0.341	0.297	1
Rgl1	0.437325	-0.906128	0.683	0.728	1
Shisa5	0.440636	-0.856505	0.902	0.916	1
Smpdl3a	0.440878	-0.824516	0.756	0.782	1
Trim30a	0.444574	-0.758477	0.561	0.559	1
H1f2	0.446207	0.749562	0.537	0.564	1
Tlk1	0.446916	-0.515709	0.244	0.327	1
Selenos	0.448195	-0.573476	0.415	0.416	1
Bag6	0.448285	-0.546647	0.415	0.431	1
Ifitm3	0.45146	-0.734961	0.976	0.97	1
Gemin7	0.455486	-0.680902	0.61	0.579	1
Gnmt	0.458061	0.805843	0.463	0.446	1
Epsti1	0.460144	-0.532549	0.439	0.47	1
Eif3g	0.46444	-0.527867	0.585	0.589	1
Gm20388	0.471136	-0.579861	0.39	0.421	1
Slfn5	0.472038	-0.500916	0.317	0.332	1
Elovl5	0.474936	-0.502211	0.39	0.475	1
Foxp1	0.477954	-0.690118	0.61	0.698	1
Exosc10	0.482694	-0.638919	0.341	0.342	1
Cpsf6	0.486172	0.664973	0.39	0.317	1
Ndufs3	0.488302	-0.530582	0.488	0.545	1
Ccdc50	0.496103	-0.594163	0.488	0.505	1
Kif5b	0.498203	-0.599866	0.659	0.683	1
Galnt2	0.49879	-0.586532	0.366	0.401	1
Man2b2	0.500268	-0.777415	0.488	0.564	1
Plbd2	0.50072	-0.564644	0.439	0.525	1
Akr1a1	0.506255	-0.583912	0.976	0.97	1
Eif4g1	0.507957	-0.620994	0.512	0.535	1
Dda1	0.516076	-0.517153	0.415	0.48	1
Man2c1	0.516361	-0.565859	0.512	0.609	1
Kmo	0.516615	-0.629453	0.317	0.347	1
Camk2d	0.51844	-0.695723	0.585	0.599	1
Slc15a3	0.525347	-0.647615	0.61	0.629	1
Ints11	0.528166	0.604128	0.341	0.292	1
Tspan4	0.5321	-0.612857	0.463	0.559	1
Dapk1	0.534822	-0.63064	0.366	0.302	1
Plekha2	0.538035	-0.557393	0.537	0.525	1
Gm28036	0.542582	-0.511054	0.39	0.47	1
Psmd1	0.543506	-0.548544	0.366	0.436	1
Gm28635	0.544831	-0.588428	0.439	0.485	1
Sri	0.545445	-0.571197	0.732	0.807	1
Slc38a1	0.549756	-0.630266	0.488	0.495	1
Crebbp	0.549985	-0.664642	0.488	0.535	1
Hp1bp3	0.550881	0.676753	0.585	0.663	1
Rftn1	0.554323	-0.556807	0.293	0.351	1
Atp1a1	0.555138	-0.722192	0.634	0.673	1
Lats2	0.557877	-0.703536	0.439	0.485	1
Fam234a	0.560429	-0.61734	0.488	0.431	1
Sting1	0.576533	-0.746217	0.537	0.599	1
Plekhb2	0.579894	-0.714452	0.585	0.584	1
Dguok	0.58032	-0.580362	0.39	0.411	1
Rtn4	0.581652	-0.500234	0.39	0.446	1
Chtf8	0.582928	-0.692347	0.341	0.371	1
Abhd4	0.584672	-0.559554	0.39	0.366	1
Maf1	0.588095	-0.654242	0.561	0.629	1
Nfatc1	0.590961	0.660267	0.537	0.505	1
Rab10	0.596276	-0.507771	0.537	0.594	1
Pygl	0.597558	0.638783	0.366	0.337	1
Cdip1	0.597581	-0.544861	0.732	0.718	1
Caprin1	0.601082	-0.551347	0.683	0.663	1
Dars	0.603594	-0.785254	0.415	0.426	1
Cyfip2	0.609032	-0.542277	0.244	0.317	1
Scarb1	0.610105	-0.546771	0.659	0.693	1
Pak2	0.610385	-0.521523	0.707	0.703	1
Immt	0.611379	-0.531345	0.537	0.51	1
Plod1	0.612049	-0.787227	0.659	0.668	1
Pold4	0.612689	-0.516316	0.707	0.663	1
Ptbp1	0.61386	-0.675912	0.659	0.668	1
Snu13	0.622754	-0.511297	0.537	0.55	1
Chmp3	0.624287	-0.555029	0.585	0.663	1
Polr2m	0.624589	-0.511314	0.585	0.619	1
Relb	0.626888	-0.52528	0.39	0.361	1
Mif4gd	0.629965	-0.646549	0.488	0.515	1
Dennd1a	0.638236	0.650866	0.415	0.342	1
Map2k2	0.640455	-0.578895	0.659	0.634	1
Pou2f2	0.643556	-0.644859	0.341	0.411	1
Bckdk	0.643959	-0.67695	0.39	0.446	1
Sash1	0.644443	-0.540114	0.39	0.386	1
Psmb2	0.657457	-0.564255	0.756	0.807	1
Abl1	0.668497	-0.542552	0.341	0.391	1
Ddx54	0.66988	-0.535501	0.39	0.46	1
Uap1l1	0.670412	0.572716	0.561	0.51	1
Gga2	0.671112	-0.638586	0.415	0.441	1
Resf1	0.675444	0.73862	0.439	0.485	1
Zhx1	0.677285	-0.683415	0.439	0.505	1
Sf1	0.678521	-0.554354	0.61	0.619	1
Stk24	0.681646	-0.515599	0.463	0.465	1
Mgrn1	0.683113	-0.683234	0.488	0.46	1
Eif3c	0.683474	-0.573161	0.683	0.658	1
Rcan1	0.686009	-0.542301	0.463	0.431	1
Msr1	0.687018	-0.568569	0.756	0.718	1
Cd69	0.708969	0.582846	0.341	0.347	1
Fgfr1op2	0.716594	-0.544375	0.585	0.639	1
Igbp1	0.72065	-0.522404	0.415	0.46	1
Ncf1	0.723415	0.525298	0.756	0.723	1
Txnrd1	0.746408	-0.579645	0.39	0.436	1
Emc10	0.751365	-0.625055	0.634	0.644	1
Cd300lf	0.782466	0.533165	0.439	0.381	1
Tbc1d17	0.787364	-0.501258	0.366	0.342	1
Pmf1	0.791319	-0.529149	0.415	0.46	1
Plekhm1	0.870706	-0.541252	0.439	0.475	1
Serinc1	0.877012	-0.507877	0.659	0.644	1
Eif1ad	0.877386	-0.526116	0.317	0.342	1
Paxip1	0.879685	-0.700406	0.341	0.327	1
Abhd17a	0.881877	-0.59692	0.488	0.49	1
Tns1	0.966775	-0.750908	0.488	0.51	1

[truncated: 15 more sheets: cells in i1c vs i2c i4c i6c i7c, cells in m11c m12c vs other FBs, cells in m3c vs m7c, cells in m4 vs m1 m8 m9 m10, cells in m15c vs m2c 5c 8c 9c, cells in m2c vs m5c 8c 9c 15c, cells in m8c vs m2c 5c 9c 15c, cells in m9c vs m2c 5c 8c 15c, cells in m5c vs m2c 8c 9c 15c, cells in m7c vs m2c3c5c8c9c15c, cells in m7c vs mesenchyme, cells in m7c vs all other cells, cells in 3&4 with >1 pst in BDL, cells in 6 with >1 pst in BDL, cell with >10 pst in CCl4]
