# Supplementary material for: A comprehensive molecular atlas of the mesenchymal cell types in the mouse liver
Source: EMBO Rep. 2025 Sep 15;26(21):5326–59. doi: 10.1038/s44319-025-00580-9 (PMC12592516; doi:10.1038/s44319-025-00580-9)
Supplement: Supplementary file 7 — Dataset EV5 [file 44319_2025_580_MOESM7_ESM.xlsx]

## Sheet: Legend
Dataset EV5: Results from Gene Ontology (GO) analysis using the clusterProfiler R-software package and Biological Process sub-ontology.
Result tables for the different GO analyses using the enrichGO() function from the clusterProfiler R-software package. Each tab represents the results table for one GO analysis. The basis for the input gene list is given for each analysis.

## Sheet: Fig. S2A periportal Hepatocytes
Corresponding to Appendix Figure S2A, periportal hepatocytes. Input genes calculated comparing cells in cluster p4 to cells in cluster p5, using FindMarkers() function with logfc.threshold = 1, min.pct = 0.5, test.use = "MAST".
ID	Description	GeneRatio	BgRatio	pvalue	p.adjust	qvalue	geneID	Count
GO:0010466	negative regulation of peptidase activity	13/60	129/11094	1.24954e-13	1.46821e-10	1.14958e-10	Serpina12/Serpina1e/Kng1/Vtn/Itih4/Mug2/Serpina3k/Ahsg/Mug1/Itih3/Serpina3m/Serpinc1/Ambp	13
GO:0051346	negative regulation of hydrolase activity	14/60	219/11094	7.00547e-12	4.11571e-09	3.22252e-09	Serpina12/Serpina1e/Kng1/Vtn/Itih4/Mug2/Serpina3k/Apoa1/Ahsg/Mug1/Itih3/Serpina3m/Serpinc1/Ambp	14
GO:0006520	cellular amino acid metabolic process	13/60	227/11094	1.72652e-10	5.07166e-08	3.971e-08	Hal/Amdhd1/Sds/Gls2/Ass1/Ftcd/Arg1/Agxt/Kyat1/Asl/Uroc1/Tat/Aspg	13
GO:0052547	regulation of peptidase activity	13/60	253/11094	6.60837e-10	1.29414e-07	1.01328e-07	Serpina12/Serpina1e/Kng1/Vtn/Itih4/Mug2/Serpina3k/Ahsg/Mug1/Itih3/Serpina3m/Serpinc1/Ambp	13
GO:0043648	dicarboxylic acid metabolic process	7/60	76/11094	1.54342e-07	1.43205e-05	1.12126e-05	Amdhd1/Gls2/Pck1/Ass1/Asl/Tat/Acly	7
GO:0072376	protein activation cascade	4/60	10/11094	1.58439e-07	1.43205e-05	1.12126e-05	Fga/Fgg/Fgb/Serpinc1	4
GO:0044282	small molecule catabolic process	11/60	276/11094	2.15161e-07	1.80581e-05	1.41391e-05	Hal/Amdhd1/Sds/Gls2/Pck1/Ftcd/Arg1/Agxt/Uroc1/Tat/Khk	11
GO:0034114	regulation of heterotypic cell-cell adhesion	4/60	15/11094	1.00924e-06	6.9756e-05	5.46175e-05	Fga/Fgg/Fgb/Apoa1	4
GO:0030193	regulation of blood coagulation	5/60	48/11094	5.59435e-06	0.000345966	0.000270884	Fga/Kng1/Fgg/Fgb/Serpinc1	5
GO:1900046	regulation of hemostasis	5/60	48/11094	5.59435e-06	0.000345966	0.000270884	Fga/Kng1/Fgg/Fgb/Serpinc1	5
GO:0010038	response to metal ion	8/60	187/11094	6.78669e-06	0.00036667	0.000287095	Ass1/Serpina1e/Fbp1/Fga/Tat/Fgg/Khk/Fgb	8
GO:0050818	regulation of coagulation	5/60	50/11094	6.8653e-06	0.00036667	0.000287095	Fga/Kng1/Fgg/Fgb/Serpinc1	5
GO:0044283	small molecule biosynthetic process	11/60	402/11094	8.53025e-06	0.000400922	0.000313913	Sds/Gls2/Serpina12/Pck1/Ass1/Apoa4/Fbp1/Agxt/Asl/Apoa1/Acly	11
GO:0000050	urea cycle	3/60	10/11094	1.75684e-05	0.000737244	0.000577247	Ass1/Arg1/Asl	3
GO:0034113	heterotypic cell-cell adhesion	4/60	30/11094	1.90707e-05	0.000772691	0.000605	Fga/Fgg/Fgb/Apoa1	4
GO:0071941	nitrogen cycle metabolic process	3/60	11/11094	2.40635e-05	0.000856807	0.000670862	Ass1/Arg1/Asl	3
GO:0006641	triglyceride metabolic process	5/60	86/11094	9.72558e-05	0.00259717	0.00203353	Serpina12/Pck1/Apoa4/Apoa1/Apof	5
GO:0031638	zymogen activation	4/60	46/11094	0.000106459	0.00277154	0.00217006	Fga/Fgg/Fgb/Hp	4
GO:0061041	regulation of wound healing	5/60	88/11094	0.000108503	0.00277154	0.00217006	Fga/Kng1/Fgg/Fgb/Serpinc1	5
GO:0061045	negative regulation of wound healing	4/60	48/11094	0.000125921	0.00314802	0.00246483	Fga/Kng1/Fgg/Fgb	4
GO:0051384	response to glucocorticoid	4/60	52/11094	0.000172396	0.00405131	0.00317209	Pck1/Ass1/Agxt/Tat	4
GO:0006953	acute-phase response	3/60	21/11094	0.000186636	0.00421724	0.00330201	Itih4/Ahsg/Hp	3
GO:2000352	negative regulation of endothelial cell apoptotic process	3/60	21/11094	0.000186636	0.00421724	0.00330201	Fga/Fgg/Fgb	3
GO:0009725	response to hormone	10/60	477/11094	0.000213839	0.00459904	0.00360095	Serpina12/Pck1/Ass1/Serpina1e/Agxt/Tat/Khk/Serpina3k/Ahsg/Serpina3m	10
GO:1902042	negative regulation of extrinsic apoptotic signaling pathway via death domain receptors	3/60	22/11094	0.000215274	0.00459904	0.00360095	Fga/Fgg/Fgb	3
GO:0007596	blood coagulation	5/60	107/11094	0.000272249	0.00551539	0.00431844	Fga/Kng1/Fgg/Fgb/Serpinc1	5
GO:0050817	coagulation	5/60	109/11094	0.000296734	0.00581103	0.00454991	Fga/Kng1/Fgg/Fgb/Serpinc1	5
GO:0045907	positive regulation of vasoconstriction	3/60	26/11094	0.0003579	0.00667512	0.00522648	Fga/Fgg/Fgb	3
GO:0006094	gluconeogenesis	4/60	65/11094	0.00040915	0.00739618	0.00579105	Sds/Serpina12/Pck1/Fbp1	4
GO:0043434	response to peptide hormone	7/60	259/11094	0.0004682	0.00809022	0.00633447	Serpina12/Pck1/Serpina1e/Khk/Serpina3k/Ahsg/Serpina3m	7
GO:0072577	endothelial cell apoptotic process	3/60	35/11094	0.000870323	0.0140086	0.0109685	Fga/Fgg/Fgb	3
GO:0002251	organ or tissue specific immune response	2/60	10/11094	0.00125881	0.0180379	0.0141233	Apoa4/Pigr	2
GO:0010898	positive regulation of triglyceride catabolic process	2/60	10/11094	0.00125881	0.0180379	0.0141233	Apoa4/Apoa1	2
GO:0034372	very-low-density lipoprotein particle remodeling	2/60	10/11094	0.00125881	0.0180379	0.0141233	Apoa4/Apoa1	2
GO:0051006	positive regulation of lipoprotein lipase activity	2/60	10/11094	0.00125881	0.0180379	0.0141233	Apoa4/Apoa1	2
GO:0061365	positive regulation of triglyceride lipase activity	2/60	10/11094	0.00125881	0.0180379	0.0141233	Apoa4/Apoa1	2
GO:1904729	regulation of intestinal lipid absorption	2/60	10/11094	0.00125881	0.0180379	0.0141233	Apoa4/Apoa1	2
GO:0032102	negative regulation of response to external stimulus	6/60	225/11094	0.00130708	0.0184356	0.0144346	Arg1/Fga/Kng1/Fgg/Fgb/Apoa1	6
GO:0046890	regulation of lipid biosynthetic process	5/60	152/11094	0.00134628	0.0186104	0.0145715	Serpina12/Pck1/Hsd17b13/Apoa4/Apoa1	5
GO:0016042	lipid catabolic process	6/60	231/11094	0.00149552	0.0197969	0.0155005	Pck1/Plbd2/Apoa4/Hsd11b1/Apoa1/Aspg	6
GO:0010872	regulation of cholesterol esterification	2/60	11/11094	0.0015332	0.0197969	0.0155005	Apoa4/Apoa1	2
GO:0033700	phospholipid efflux	2/60	11/11094	0.0015332	0.0197969	0.0155005	Apoa4/Apoa1	2
GO:0035150	regulation of tube size	4/60	94/11094	0.00164023	0.0203761	0.015954	Fga/Kng1/Fgg/Fgb	4
GO:0035296	regulation of tube diameter	4/60	94/11094	0.00164023	0.0203761	0.015954	Fga/Kng1/Fgg/Fgb	4
GO:0019730	antimicrobial humoral response	3/60	44/11094	0.00170137	0.0208241	0.0163048	Fga/Kng1/Fgb	3
GO:0030299	intestinal cholesterol absorption	2/60	12/11094	0.00183345	0.0216358	0.0169404	Apoa4/Apoa1	2
GO:0006959	humoral immune response	4/60	97/11094	0.00184135	0.0216358	0.0169404	Hpx/Fga/Kng1/Fgb	4
GO:0031589	cell-substrate adhesion	6/60	242/11094	0.00189418	0.0220363	0.017254	Fga/Vtn/Fgg/Fgb/Apoa1/P4hb	6
GO:0006006	glucose metabolic process	5/60	167/11094	0.0020387	0.0232767	0.0182251	Sds/Serpina12/Pck1/Fbp1/Khk	5
GO:0090207	regulation of triglyceride metabolic process	3/60	47/11094	0.00205924	0.0232767	0.0182251	Serpina12/Apoa4/Apoa1	3
GO:0032691	negative regulation of interleukin-1 beta production	2/60	13/11094	0.00215928	0.0232767	0.0182251	Errfi1/Apoa1	2
GO:0034433	steroid esterification	2/60	13/11094	0.00215928	0.0232767	0.0182251	Apoa4/Apoa1	2
GO:0034434	sterol esterification	2/60	13/11094	0.00215928	0.0232767	0.0182251	Apoa4/Apoa1	2
GO:0034435	cholesterol esterification	2/60	13/11094	0.00215928	0.0232767	0.0182251	Apoa4/Apoa1	2
GO:0060330	regulation of response to interferon-gamma	2/60	13/11094	0.00215928	0.0232767	0.0182251	Hpx/Arg1	2
GO:0060334	regulation of interferon-gamma-mediated signaling pathway	2/60	13/11094	0.00215928	0.0232767	0.0182251	Hpx/Arg1	2
GO:0033344	cholesterol efflux	3/60	48/11094	0.00218812	0.0233731	0.0183007	Apoa4/Apoa1/Apof	3
GO:0002719	negative regulation of cytokine production involved in immune response	2/60	14/11094	0.00251042	0.0258749	0.0202595	Arg1/Apoa1	2
GO:0044241	lipid digestion	2/60	14/11094	0.00251042	0.0258749	0.0202595	Apoa4/Apoa1	2
GO:0008211	glucocorticoid metabolic process	2/60	15/11094	0.00288658	0.0287082	0.0224779	Hsd11b1/Apoa1	2
GO:1904478	regulation of intestinal absorption	2/60	15/11094	0.00288658	0.0287082	0.0224779	Apoa4/Apoa1	2
GO:0051004	regulation of lipoprotein lipase activity	2/60	16/11094	0.0032875	0.0316624	0.024791	Apoa4/Apoa1	2
GO:0008203	cholesterol metabolic process	4/60	116/11094	0.00352643	0.0336875	0.0263766	Serpina12/Apoa4/Apoa1/Apof	4
GO:0010675	regulation of cellular carbohydrate metabolic process	4/60	120/11094	0.00398149	0.0368366	0.0288423	Serpina12/Fbp1/Khk/Hsd11b1	4
GO:0045921	positive regulation of exocytosis	3/60	62/11094	0.00453525	0.0400671	0.0313717	Fga/Fgg/Fgb	3
GO:0060627	regulation of vesicle-mediated transport	7/60	386/11094	0.00461188	0.0403516	0.0315945	Fga/Vtn/Fgg/Fgb/Apoa1/Ahsg/Clu	7
GO:1902652	secondary alcohol metabolic process	4/60	126/11094	0.00473633	0.0406865	0.0318567	Serpina12/Apoa4/Apoa1/Apof	4
GO:0019433	triglyceride catabolic process	2/60	20/11094	0.00513343	0.0421803	0.0330263	Apoa4/Apoa1	2
GO:0034368	protein-lipid complex remodeling	2/60	20/11094	0.00513343	0.0421803	0.0330263	Apoa4/Apoa1	2
GO:0034377	plasma lipoprotein particle assembly	2/60	20/11094	0.00513343	0.0421803	0.0330263	Apoa4/Apoa1	2
GO:0044262	cellular carbohydrate metabolic process	5/60	210/11094	0.00544134	0.0440937	0.0345244	Serpina12/Pck1/Fbp1/Khk/Hsd11b1	5
GO:0030212	hyaluronan metabolic process	2/60	21/11094	0.00565414	0.0442908	0.0346787	Itih4/Itih3	2
GO:0045723	positive regulation of fatty acid biosynthetic process	2/60	21/11094	0.00565414	0.0442908	0.0346787	Apoa4/Apoa1	2
GO:0002250	adaptive immune response	5/60	214/11094	0.00588789	0.0455149	0.0356372	Hpx/Arg1/Fga/Fgg/Fgb	5

## Sheet: Fig. S2A pericentral Hepatocyte
Corresponding to Appendix Figure S2A, pericentral hepatocytes. Input genes calculated comparing cells in cluster p5 to cells in cluster p4, using FindMarkers() function with logfc.threshold = 1, min.pct = 0.5, test.use = "MAST".
ID	Description	GeneRatio	BgRatio	pvalue	p.adjust	qvalue	geneID	Count
GO:0042178	xenobiotic catabolic process	7/23	44/11094	2.1887e-12	9.36764e-10	7.55677e-10	Cyp2e1/Cyp2c29/Cyp2c50/Acaa1b/Gstm2/Cyp2c37/Cyp2c54	7
GO:0009410	response to xenobiotic stimulus	9/23	201/11094	1.15431e-10	1.64681e-08	1.32847e-08	Cyp2e1/Cyp2c29/Cyp2c50/Acaa1b/Gstm3/Aldh1a1/Gstm2/Cyp2c37/Cyp2c54	9
GO:0019373	epoxygenase P450 pathway	5/23	18/11094	2.0246e-10	1.77129e-08	1.42888e-08	Cyp2e1/Cyp2c29/Cyp2c50/Cyp2c37/Cyp2c54	5
GO:0120254	olefinic compound metabolic process	6/23	91/11094	2.32636e-08	1.4224e-06	1.14744e-06	Cyp2e1/Cyp2c29/Cyp2c50/Aldh1a1/Cyp2c37/Cyp2c54	6
GO:0016053	organic acid biosynthetic process	5/23	225/11094	8.19487e-05	0.002698	0.00217645	Rgn/Glul/Csad/Gulo/Aldh1a1	5
GO:0006721	terpenoid metabolic process	3/23	44/11094	9.75333e-05	0.00298173	0.00240533	Cyp2e1/Aldh3a2/Aldh1a1	3
GO:0009110	vitamin biosynthetic process	2/23	14/11094	0.000368533	0.00985825	0.00795255	Rgn/Gulo	2
GO:0006536	glutamate metabolic process	2/23	24/11094	0.00110374	0.022688	0.0183021	Oat/Glul	2
GO:0006767	water-soluble vitamin metabolic process	2/23	24/11094	0.00110374	0.022688	0.0183021	Rgn/Gulo	2
GO:0006520	cellular amino acid metabolic process	4/23	227/11094	0.00111319	0.022688	0.0183021	Oat/Glul/Csad/Aldh1a1	4
GO:0044283	small molecule biosynthetic process	5/23	402/11094	0.00119436	0.0232358	0.0187441	Rgn/Glul/Csad/Gulo/Aldh1a1	5

## Sheet: Fig. S2A distinct Hepatocytes
Corresponding to Appendix Figure S2A, distinct hepatocytes. Input genes calculated comparing cells in cluster p3 to cells in clusters p1, p4, p5, using FindMarkers() function with logfc.threshold = 1, min.pct = 0.5, test.use = "MAST".
ID	Description	GeneRatio	BgRatio	pvalue	p.adjust	qvalue	geneID	Count
GO:0032787	monocarboxylic acid metabolic process	39/117	472/11094	5.83694e-25	1.14404e-21	8.77999e-22	Cyp1a2/Cyp2d10/Cyp7b1/Adtrp/Cyp2d9/Rdh9/Cyp2c29/Cyp27a1/Cyp2c67/Cyp2c50/Ugt1a1/Ugt1a5/Ugt1a9/Slc27a2/Ugt1a6b/Cyp2c54/Ugt1a10/Ugt1a6a/Ugt1a2/Ugt1a8/Ugt1a7c/Ces1c/Ces1d/Cyp2j5/Cyp2d26/Entpd5/Cyp2c68/Rdh16/Cyp2c37/Cyp4a10/Cyp8b1/Cd36/Apoa5/Ces2e/Agt/Ephx1/Cyp4f15/Dgat2/Apoa1	39
GO:0008202	steroid metabolic process	29/117	235/11094	2.36889e-23	2.32151e-20	1.78166e-20	Cyp1a2/Cyp7b1/Cyp3a11/Rdh9/Pon1/Cyp27a1/Rdh7/Apoe/Ugt1a1/Sc5d/Ugt1a5/Lcat/Cyp3a25/Slc27a2/Ugt1a7c/Ces1c/Ces1d/Msmo1/Aplp2/Ugt2b5/Rdh16/Apof/Cyp8b1/Apon/Apoa5/Cyp3a13/Agt/Dgat2/Apoa1	29
GO:0006805	xenobiotic metabolic process	20/117	82/11094	1.94222e-22	1.26892e-19	9.73837e-20	Cyp1a2/Cyp2d10/Cyp2d9/Cyp2c29/Cyp2c67/Cyp2c50/Ugt1a1/Ugt1a5/Ugt1a9/Ugt1a6b/Cyp2c54/Ugt1a10/Ugt1a6a/Ugt1a2/Ugt1a8/Ugt1a7c/Cyp2j5/Cyp2d26/Cyp2c68/Cyp2c37	20
GO:0009812	flavonoid metabolic process	9/117	10/11094	1.17078e-17	4.58947e-15	3.52221e-15	Ugt1a1/Ugt1a5/Ugt1a9/Ugt1a6b/Ugt1a10/Ugt1a6a/Ugt1a2/Ugt1a8/Ugt1a7c	9
GO:0120254	olefinic compound metabolic process	16/117	91/11094	1.1021e-15	1.96375e-13	1.50709e-13	Cyp1a2/Cyp2d10/Cyp2d9/Rdh9/Cyp2c29/Cyp2c67/Cyp2c50/Cyp2c54/Cyp2j5/Cyp2d26/Cyp2c68/Rdh16/Cyp2c37/Cyp4a10/Ephx1/Cyp4f15	16
GO:0009410	response to xenobiotic stimulus	20/117	201/11094	2.05196e-14	3.09372e-12	2.37429e-12	Cyp1a2/Cyp2d10/Cyp2d9/Cyp2c29/Cyp2c67/Cyp2c50/Ugt1a1/Ugt1a5/Ugt1a9/Ugt1a6b/Cyp2c54/Ugt1a10/Ugt1a6a/Ugt1a2/Ugt1a8/Ugt1a7c/Cyp2j5/Cyp2d26/Cyp2c68/Cyp2c37	20
GO:1901615	organic hydroxy compound metabolic process	25/117	356/11094	2.76485e-14	3.61274e-12	2.77261e-12	Cyp1a2/Cyp7b1/Rdh9/Pon1/Cyp27a1/Apoe/Sc5d/Ugt1a5/Lcat/Slc27a2/Ces1c/Ces1d/Msmo1/Aplp2/Rdh16/Apof/Ctsl/Pltp/Cyp8b1/Apon/Apoa5/Ephx1/Cyp4f15/Dgat2/Apoa1	25
GO:0030193	regulation of blood coagulation	11/117	48/11094	1.81193e-12	1.60864e-10	1.23456e-10	Adtrp/Kng1/Fga/Apoh/Apoe/Fgg/Serpinc1/Fgb/Proc/Serpinf2/Cd36	11
GO:1900046	regulation of hemostasis	11/117	48/11094	1.81193e-12	1.60864e-10	1.23456e-10	Adtrp/Kng1/Fga/Apoh/Apoe/Fgg/Serpinc1/Fgb/Proc/Serpinf2/Cd36	11
GO:0010876	lipid localization	21/117	293/11094	2.81883e-12	2.30204e-10	1.76671e-10	Aqp9/Mup1/Pon1/Apoh/Apoe/Slco1b2/Lcat/Slc27a2/Ces1c/Ces1d/Crp/Cyp2j5/Slc10a1/Apof/Pltp/Cyp8b1/Cd36/Apoa5/Agt/Dgat2/Apoa1	21
GO:0050818	regulation of coagulation	11/117	50/11094	2.94309e-12	2.30739e-10	1.77081e-10	Adtrp/Kng1/Fga/Apoh/Apoe/Fgg/Serpinc1/Fgb/Proc/Serpinf2/Cd36	11
GO:0015850	organic hydroxy compound transport	16/117	155/11094	5.78396e-12	4.36022e-10	3.34627e-10	Aqp9/Pon1/Apoe/Slco1b2/Lcat/Slc22a1/Ces1c/Ces1d/Slc10a1/Apof/Pltp/Cyp8b1/Cd36/Apoa5/Agt/Apoa1	16
GO:0006869	lipid transport	18/117	252/11094	1.2639e-10	8.25748e-09	6.33724e-09	Aqp9/Pon1/Apoh/Apoe/Slco1b2/Lcat/Slc27a2/Ces1c/Ces1d/Cyp2j5/Slc10a1/Apof/Pltp/Cyp8b1/Cd36/Apoa5/Agt/Apoa1	18
GO:0006959	humoral immune response	12/117	97/11094	3.58632e-10	2.19662e-08	1.6858e-08	Kng1/Fga/C4bp/Cd81/Fgb/Crp/C6/C8g/Cfi/Cfb/Mbl1/Ang	12
GO:1905952	regulation of lipid localization	13/117	126/11094	6.37915e-10	3.78883e-08	2.90775e-08	Mup1/Pon1/Apoe/Ces1c/Ces1d/Crp/Cyp2j5/Pltp/Cyp8b1/Cd36/Apoa5/Agt/Apoa1	13
GO:0007596	blood coagulation	12/117	107/11094	1.14193e-09	6.21715e-08	4.77138e-08	Adtrp/Kng1/Fga/Apoh/Apoe/Fgg/Serpinc1/Fgb/Proc/Serpinf2/Cd36/F10	12
GO:0045834	positive regulation of lipid metabolic process	13/117	134/11094	1.37699e-09	6.95009e-08	5.33388e-08	Mup1/Rdh9/Apoh/Apoe/Cd81/Ces1c/Ces1d/Rdh16/Cd36/Apoa5/Agt/Dgat2/Apoa1	13
GO:0061045	negative regulation of wound healing	9/117	48/11094	1.40513e-09	6.95009e-08	5.33388e-08	Adtrp/Kng1/Fga/Apoh/Apoe/Fgg/Fgb/Proc/Serpinf2	9
GO:0050817	coagulation	12/117	109/11094	1.41839e-09	6.95009e-08	5.33388e-08	Adtrp/Kng1/Fga/Apoh/Apoe/Fgg/Serpinc1/Fgb/Proc/Serpinf2/Cd36/F10	12
GO:0061041	regulation of wound healing	11/117	88/11094	1.80393e-09	8.62367e-08	6.61827e-08	Adtrp/Kng1/Fga/Apoh/Apoe/Fgg/Serpinc1/Fgb/Proc/Serpinf2/Cd36	11
GO:0097006	regulation of plasma lipoprotein particle levels	9/117	53/11094	3.55304e-09	1.65808e-07	1.2725e-07	Apoe/Lcat/Ces1d/Crp/Pltp/Cd36/Apoa5/Dgat2/Apoa1	9
GO:1901617	organic hydroxy compound biosynthetic process	13/117	150/11094	5.53755e-09	2.52409e-07	1.93713e-07	Cyp7b1/Cyp27a1/Apoe/Sc5d/Slc27a2/Ces1c/Ces1d/Msmo1/Pltp/Cyp8b1/Apoa5/Ephx1/Apoa1	13
GO:0031638	zymogen activation	8/117	46/11094	2.24593e-08	9.78225e-07	7.50743e-07	Fga/Apoh/Fgg/Fgb/Ctsl/Hp/Serpinf2/Ctsh	8
GO:0072376	protein activation cascade	5/117	10/11094	2.89287e-08	1.20639e-06	9.25847e-07	Fga/Apoh/Fgg/Serpinc1/Fgb	5
GO:0006694	steroid biosynthetic process	11/117	116/11094	3.46096e-08	1.38438e-06	1.06245e-06	Cyp7b1/Cyp27a1/Apoe/Sc5d/Slc27a2/Ces1c/Ces1d/Msmo1/Cyp8b1/Apoa5/Apoa1	11
GO:0044283	small molecule biosynthetic process	19/117	402/11094	3.63827e-08	1.4262e-06	1.09455e-06	Cyp7b1/Mup1/Rdh9/Cyp27a1/Apoe/Sc5d/Slc27a2/Ces1c/Ces1d/Msmo1/Rdh16/Pltp/Cyp4a10/Cyp8b1/Apoa5/Agt/Ephx1/Dgat2/Apoa1	19
GO:0062013	positive regulation of small molecule metabolic process	11/117	117/11094	3.78656e-08	1.45523e-06	1.11682e-06	Mup1/Rdh9/Ces1c/Ces1d/Entpd5/Rdh16/Cd36/Apoa5/Agt/Dgat2/Apoa1	11
GO:0032373	positive regulation of sterol transport	7/117	35/11094	6.37958e-08	2.35924e-06	1.81061e-06	Pon1/Apoe/Ces1c/Ces1d/Pltp/Cyp8b1/Apoa1	7
GO:0032376	positive regulation of cholesterol transport	7/117	35/11094	6.37958e-08	2.35924e-06	1.81061e-06	Pon1/Apoe/Ces1c/Ces1d/Pltp/Cyp8b1/Apoa1	7
GO:0010466	negative regulation of peptidase activity	11/117	129/11094	1.04439e-07	3.59122e-06	2.7561e-06	Kng1/Serpina3m/Serpinc1/Vtn/Serpina3k/Ambp/Serpinf2/Itih4/Tmed10/Serpinf1/Agt	11
GO:0055094	response to lipoprotein particle	6/117	24/11094	1.3942e-07	4.6284e-06	3.55209e-06	Adtrp/Apoe/Cd81/Ces1c/Ces1d/Cd36	6
GO:0006956	complement activation	7/117	40/11094	1.69341e-07	5.21571e-06	4.00282e-06	C4bp/Crp/C6/C8g/Cfi/Cfb/Mbl1	7
GO:0071402	cellular response to lipoprotein particle stimulus	6/117	25/11094	1.81876e-07	5.40118e-06	4.14516e-06	Adtrp/Apoe/Cd81/Ces1c/Ces1d/Cd36	6
GO:0006699	bile acid biosynthetic process	6/117	26/11094	2.34415e-07	6.8575e-06	5.26282e-06	Cyp7b1/Cyp27a1/Slc27a2/Ces1c/Ces1d/Cyp8b1	6
GO:0003018	vascular process in circulatory system	11/117	141/11094	2.59676e-07	7.48478e-06	5.74423e-06	Kng1/Fga/Apoe/Fgg/Fgb/Slc22a1/Crp/Cyp2j5/Serpinf2/Cd36/Agt	11
GO:0051346	negative regulation of hydrolase activity	13/117	219/11094	4.90619e-07	1.35438e-05	1.03943e-05	Kng1/Serpina3m/Tmbim6/Serpinc1/Vtn/Serpina3k/Ambp/Serpinf2/Itih4/Tmed10/Serpinf1/Agt/Apoa1	13
GO:0035150	regulation of tube size	9/117	94/11094	5.94496e-07	1.57461e-05	1.20844e-05	Kng1/Fga/Apoe/Fgg/Fgb/Crp/Cyp2j5/Serpinf2/Agt	9
GO:0035296	regulation of tube diameter	9/117	94/11094	5.94496e-07	1.57461e-05	1.20844e-05	Kng1/Fga/Apoe/Fgg/Fgb/Crp/Cyp2j5/Serpinf2/Agt	9
GO:0097746	blood vessel diameter maintenance	9/117	94/11094	5.94496e-07	1.57461e-05	1.20844e-05	Kng1/Fga/Apoe/Fgg/Fgb/Crp/Cyp2j5/Serpinf2/Agt	9
GO:0072330	monocarboxylic acid biosynthetic process	11/117	154/11094	6.32339e-07	1.65251e-05	1.26823e-05	Cyp7b1/Rdh9/Cyp27a1/Slc27a2/Ces1c/Ces1d/Rdh16/Cyp8b1/Apoa5/Agt/Apoa1	11
GO:0019915	lipid storage	8/117	71/11094	7.35576e-07	1.89701e-05	1.45587e-05	Mup1/Apoe/Ces1c/Ces1d/Crp/Cd36/Dgat2/Apoa1	8
GO:0071827	plasma lipoprotein particle organization	6/117	32/11094	8.76275e-07	2.12037e-05	1.62729e-05	Apoe/Lcat/Ces1d/Pltp/Apoa5/Apoa1	6
GO:0042060	wound healing	13/117	235/11094	1.0928e-06	2.54986e-05	1.9569e-05	Adtrp/Kng1/Fga/Apoh/Apoe/Fgg/Serpinc1/Fgb/Crp/Proc/Serpinf2/Cd36/F10	13
GO:0034369	plasma lipoprotein particle remodeling	5/117	20/11094	1.63577e-06	3.48063e-05	2.67123e-05	Apoe/Lcat/Pltp/Apoa5/Apoa1	5
GO:0034377	plasma lipoprotein particle assembly	5/117	20/11094	1.63577e-06	3.48063e-05	2.67123e-05	Apoe/Lcat/Ces1d/Apoa5/Apoa1	5
GO:0006639	acylglycerol metabolic process	9/117	106/11094	1.65152e-06	3.48063e-05	2.67123e-05	Apoh/Apoe/Ces1d/Apof/Cd36/Apoa5/Ang/Dgat2/Apoa1	9
GO:0042632	cholesterol homeostasis	8/117	80/11094	1.85227e-06	3.82153e-05	2.93285e-05	Cyp7b1/Apoe/Lcat/Ces1c/Ces1d/Apoa5/Dgat2/Apoa1	8
GO:0008206	bile acid metabolic process	6/117	37/11094	2.1535e-06	4.30701e-05	3.30543e-05	Cyp7b1/Cyp27a1/Slc27a2/Ces1c/Ces1d/Cyp8b1	6
GO:0010872	regulation of cholesterol esterification	4/117	11/11094	3.66252e-06	6.90245e-05	5.29731e-05	Apoe/Apoa5/Agt/Apoa1	4
GO:0065005	protein-lipid complex assembly	5/117	24/11094	4.33577e-06	7.94215e-05	6.09524e-05	Apoe/Lcat/Ces1d/Apoa5/Apoa1	5
GO:0010565	regulation of cellular ketone metabolic process	9/117	120/11094	4.64971e-06	8.36094e-05	6.41664e-05	Rdh9/Ugt1a1/Ces1c/Ces1d/Rdh16/Apoa5/Agt/Dgat2/Apoa1	9
GO:0016042	lipid catabolic process	12/117	231/11094	5.56267e-06	9.73467e-05	7.47092e-05	Cyp1a2/Adtrp/Apoh/Cyp27a1/Apoe/Slc27a2/Ugt1a7c/Ces1c/Ces1d/Apoa5/Cyp4f15/Apoa1	12
GO:0002252	immune effector process	14/117	320/11094	6.55415e-06	0.000112453	8.63026e-05	Clu/C4bp/Tmbim6/Cd81/Crp/C6/C8g/Cfi/Azgp1/Cfb/Cd36/Mbl1/Ctsh/Apoa1	14
GO:0090207	regulation of triglyceride metabolic process	6/117	47/11094	9.12823e-06	0.000154236	0.000118369	Apoh/Apoe/Cd36/Apoa5/Dgat2/Apoa1	6
GO:0044241	lipid digestion	4/117	14/11094	1.08408e-05	0.000178554	0.000137032	Cyp8b1/Cd36/Apoa5/Apoa1	4
GO:0070989	oxidative demethylation	4/117	14/11094	1.08408e-05	0.000178554	0.000137032	Cyp1a2/Cyp3a11/Cyp3a25/Cyp3a13	4
GO:0006766	vitamin metabolic process	6/117	50/11094	1.31658e-05	0.000215041	0.000165034	Rdh9/Cyp27a1/Ugt1a5/Rdh16/Pltp/Cyp4f15	6
GO:0052547	regulation of peptidase activity	12/117	253/11094	1.40014e-05	0.000226799	0.000174058	Kng1/Serpina3m/Serpinc1/Vtn/Serpina3k/Ambp/Serpinf2/Itih4/Tmed10/Ctsh/Serpinf1/Agt	12
GO:0034114	regulation of heterotypic cell-cell adhesion	4/117	15/11094	1.46627e-05	0.000233649	0.000179315	Fga/Fgg/Fgb/Apoa1	4
GO:0002250	adaptive immune response	11/117	214/11094	1.54193e-05	0.000243724	0.000187047	Fga/C4bp/Cd81/Fgg/Fgb/Crp/C8g/Cfi/Azgp1/Mbl1/Ctsh	11
GO:0042180	cellular ketone metabolic process	10/117	179/11094	1.86859e-05	0.00028838	0.000221319	Rdh9/Ugt1a1/Ces1c/Ces1d/Rdh16/Apoa5/Agt/Cyp4f15/Dgat2/Apoa1	10
GO:0032102	negative regulation of response to external stimulus	11/117	225/11094	2.46032e-05	0.000373816	0.000286887	Adtrp/Kng1/Fga/Apoh/Apoe/Fgg/Fgb/Proc/Serpinf2/Serpinf1/Apoa1	11
GO:0060193	positive regulation of lipase activity	5/117	38/11094	4.55118e-05	0.000660764	0.000507106	Apoh/Apoa5/Ang/Agt/Apoa1	5
GO:0015718	monocarboxylic acid transport	6/117	63/11094	5.03594e-05	0.00071525	0.000548922	Aqp9/Slco1b2/Ces1c/Ces1d/Slc10a1/Cd36	6
GO:0006953	acute-phase response	4/117	21/11094	6.12203e-05	0.000857084	0.000657773	Crp/Hp/Serpinf2/Itih4	4
GO:0010817	regulation of hormone levels	12/117	308/11094	9.5755e-05	0.00131245	0.00100724	Cyp1a2/Mup1/Rdh9/Fga/Ugt1a1/Fgg/Ugt1a7c/Fgb/Cyp2j5/Rdh16/Ctsl/Agt	12
GO:0010898	positive regulation of triglyceride catabolic process	3/117	10/11094	0.000129981	0.00169842	0.00130346	Apoh/Apoa5/Apoa1	3
GO:0050708	regulation of protein secretion	9/117	185/11094	0.000144223	0.00185972	0.00142725	Adtrp/Mup1/Fga/Apoe/Fgg/Fgb/Bsg/Tmed10/Ang	9
GO:0045429	positive regulation of nitric oxide biosynthetic process	4/117	27/11094	0.00017096	0.00217586	0.00166987	Clu/Crp/Cd36/Agt	4
GO:0006809	nitric oxide biosynthetic process	5/117	50/11094	0.0001737	0.00219647	0.00168569	Clu/Mtarc2/Crp/Cd36/Agt	5
GO:0060191	regulation of lipase activity	5/117	53/11094	0.00022942	0.00281039	0.00215685	Apoh/Apoa5/Ang/Agt/Apoa1	5
GO:0046209	nitric oxide metabolic process	5/117	54/11094	0.00025072	0.0030087	0.00230904	Clu/Mtarc2/Crp/Cd36/Agt	5
GO:0034113	heterotypic cell-cell adhesion	4/117	30/11094	0.000260528	0.00303949	0.00233267	Fga/Fgg/Fgb/Apoa1	4
GO:0046461	neutral lipid catabolic process	4/117	30/11094	0.000260528	0.00303949	0.00233267	Apoh/Ces1d/Apoa5/Apoa1	4
GO:0046464	acylglycerol catabolic process	4/117	30/11094	0.000260528	0.00303949	0.00233267	Apoh/Ces1d/Apoa5/Apoa1	4
GO:0051046	regulation of secretion	13/117	400/11094	0.000295026	0.0033739	0.00258932	Adtrp/Mup1/Fga/Apoe/Fgg/Fgb/Ces1c/Ces1d/Cyp2j5/Bsg/Tmed10/Ang/Agt	13
GO:2001057	reactive nitrogen species metabolic process	5/117	56/11094	0.000297799	0.0033739	0.00258932	Clu/Mtarc2/Crp/Cd36/Agt	5
GO:0050892	intestinal absorption	4/117	32/11094	0.000336347	0.00378874	0.00290768	Cyp8b1/Cd36/Apoa5/Apoa1	4
GO:0003071	renal system process involved in regulation of systemic arterial blood pressure	3/117	15/11094	0.000474215	0.00507902	0.00389792	Cyp2j5/Serpinf2/Agt	3
GO:0003081	regulation of systemic arterial blood pressure by renin-angiotensin	3/117	15/11094	0.000474215	0.00507902	0.00389792	Cyp2j5/Serpinf2/Agt	3
GO:1904478	regulation of intestinal absorption	3/117	15/11094	0.000474215	0.00507902	0.00389792	Cyp8b1/Apoa5/Apoa1	3
GO:0042572	retinol metabolic process	3/117	16/11094	0.000579174	0.00600625	0.00460952	Cyp1a2/Rdh9/Rdh16	3
GO:0014070	response to organic cyclic compound	13/117	445/11094	0.000808531	0.00821099	0.00630156	Mup11/Cyp7b1/Hsp90b1/Clu/Mup1/Lcat/Ugt1a6b/Ces1c/Ces1d/Cd36/Ugt3a2/Serpinf1/Ephx1	13
GO:0015721	bile acid and bile salt transport	3/117	18/11094	0.000831056	0.00826838	0.0063456	Aqp9/Slco1b2/Slc10a1	3
GO:0019731	antibacterial humoral response	3/117	18/11094	0.000831056	0.00826838	0.0063456	Fga/Fgb/Ang	3
GO:0150104	transport across blood-brain barrier	3/117	18/11094	0.000831056	0.00826838	0.0063456	Apoe/Slc22a1/Cd36	3
GO:1990000	amyloid fibril formation	3/117	18/11094	0.000831056	0.00826838	0.0063456	Clu/Apoe/Cd36	3
GO:0046470	phosphatidylcholine metabolic process	4/117	43/11094	0.00105579	0.00994882	0.00763527	Pon1/Lcat/Apoa5/Apoa1	4
GO:0070201	regulation of establishment of protein localization	12/117	402/11094	0.00107366	0.0100687	0.0077273	Adtrp/Mup1/Fga/Apoe/Cd81/Nucb1/Fgg/Fgb/Bsg/Cd36/Tmed10/Ang	12
GO:0070371	ERK1 and ERK2 cascade	8/117	196/11094	0.00108504	0.0101271	0.00777206	Fga/Apoe/Fgg/Fgb/Serpinf2/Cd36/Ctsh/Agt	8
GO:0043542	endothelial cell migration	7/117	152/11094	0.0011129	0.0103378	0.00793383	Adtrp/Apoh/Apoe/Bsg/Serpinf1/Agt/Apoa1	7
GO:0035592	establishment of protein localization to extracellular region	9/117	247/11094	0.00118748	0.0107256	0.00823141	Adtrp/Mup1/Fga/Apoe/Fgg/Fgb/Bsg/Tmed10/Ang	9
GO:0071692	protein localization to extracellular region	9/117	248/11094	0.00122146	0.0109819	0.00842813	Adtrp/Mup1/Fga/Apoe/Fgg/Fgb/Bsg/Tmed10/Ang	9
GO:0045723	positive regulation of fatty acid biosynthetic process	3/117	21/11094	0.00132368	0.0116865	0.00896888	Apoa5/Agt/Apoa1	3
GO:2000352	negative regulation of endothelial cell apoptotic process	3/117	21/11094	0.00132368	0.0116865	0.00896888	Fga/Fgg/Fgb	3
GO:1902042	negative regulation of extrinsic apoptotic signaling pathway via death domain receptors	3/117	22/11094	0.00152096	0.0131325	0.0100786	Fga/Fgg/Fgb	3
GO:0070374	positive regulation of ERK1 and ERK2 cascade	6/117	119/11094	0.00159503	0.013683	0.0105011	Fga/Apoe/Fgg/Fgb/Serpinf2/Cd36	6
GO:0050435	amyloid-beta metabolic process	4/117	48/11094	0.00159867	0.013683	0.0105011	Clu/Apoe/Nat8f2/Tmed10	4
GO:0090322	regulation of superoxide metabolic process	3/117	23/11094	0.00173574	0.0144179	0.0110651	Crp/Cd36/Agt	3
GO:0090130	tissue migration	8/117	211/11094	0.00173603	0.0144179	0.0110651	Adtrp/Apoh/Apoe/Bsg/Ctsh/Serpinf1/Agt/Apoa1	8
GO:0090132	epithelium migration	8/117	211/11094	0.00173603	0.0144179	0.0110651	Adtrp/Apoh/Apoe/Bsg/Ctsh/Serpinf1/Agt/Apoa1	8
GO:0097242	amyloid-beta clearance	3/117	24/11094	0.00196855	0.0161438	0.0123896	Clu/Apoe/Cd36	3
GO:0009636	response to toxic substance	5/117	85/11094	0.00200718	0.0162212	0.0124491	Pon1/Mtarc2/Ces1d/Cd36/Ephx1	5
GO:0045907	positive regulation of vasoconstriction	3/117	26/11094	0.00249031	0.0197612	0.0151658	Fga/Fgg/Fgb	3
GO:0045913	positive regulation of carbohydrate metabolic process	4/117	55/11094	0.00264812	0.0208415	0.0159949	Mup1/Entpd5/Cd36/Dgat2	4
GO:0048514	blood vessel morphogenesis	11/117	395/11094	0.00298722	0.0232339	0.017831	Adtrp/Apoh/Apoe/Bsg/C6/Serpinf2/Cd36/Ctsh/Serpinf1/Ang/Agt	11
GO:0022600	digestive system process	4/117	58/11094	0.00321552	0.0247154	0.0189679	Cyp8b1/Cd36/Apoa5/Apoa1	4
GO:0044058	regulation of digestive system process	3/117	29/11094	0.0034204	0.0261875	0.0200977	Cyp8b1/Apoa5/Apoa1	3
GO:0010038	response to metal ion	7/117	187/11094	0.00360748	0.0275123	0.0211145	Cyp1a2/Aqp9/Fga/Lcat/Fgg/Fgb/Crp	7
GO:0008037	cell recognition	4/117	61/11094	0.00386068	0.0293292	0.0225088	C4bp/Cd81/Bsg/Cd36	4
GO:0031589	cell-substrate adhesion	8/117	242/11094	0.00404169	0.0305858	0.0234732	Fga/Fgg/Vtn/Fgb/P4hb/Cd36/Agt/Apoa1	8
GO:0045087	innate immune response	11/117	412/11094	0.00411255	0.0310023	0.0237929	Fga/Apoe/C4bp/Fgg/Fgb/Crp/C8g/Cfi/Cfb/Mbl1/Ang	11
GO:0019934	cGMP-mediated signaling	2/117	10/11094	0.00469558	0.034599	0.0265532	Apoe/Cd36	2
GO:2000831	regulation of steroid hormone secretion	2/117	10/11094	0.00469558	0.034599	0.0265532	Cyp2j5/Agt	2
GO:0002697	regulation of immune effector process	7/117	197/11094	0.0047956	0.0352036	0.0270172	C4bp/Tmbim6/Cd81/C6/Azgp1/Cd36/Apoa1	7
GO:0016525	negative regulation of angiogenesis	4/117	65/11094	0.0048501	0.0354709	0.0272223	Apoh/Cd36/Serpinf1/Agt	4
GO:0042886	amide transport	7/117	201/11094	0.00534563	0.0380663	0.0292142	Aqp9/Mup1/Fga/Slco1b2/Fgg/Fgb/Pltp	7
GO:0061462	protein localization to lysosome	3/117	34/11094	0.00539155	0.0380663	0.0292142	Lamp2/Clu/Cd81	3
GO:0071407	cellular response to organic cyclic compound	9/117	311/11094	0.00556855	0.0389799	0.0299153	Mup11/Cyp7b1/Hsp90b1/Clu/Mup1/Ugt1a6b/Ces1c/Ces1d/Ugt3a2	9
GO:0007263	nitric oxide mediated signal transduction	2/117	11/11094	0.00569964	0.0391975	0.0300823	Apoe/Cd36	2
GO:1900221	regulation of amyloid-beta clearance	2/117	11/11094	0.00569964	0.0391975	0.0300823	Clu/Apoe	2
GO:1905907	negative regulation of amyloid fibril formation	2/117	11/11094	0.00569964	0.0391975	0.0300823	Clu/Apoe	2
GO:0007631	feeding behavior	3/117	35/11094	0.0058522	0.0398274	0.0305657	Aplp2/Cd36/Agt	3
GO:0010596	negative regulation of endothelial cell migration	3/117	35/11094	0.0058522	0.0398274	0.0305657	Apoh/Apoe/Serpinf1	3
GO:0072577	endothelial cell apoptotic process	3/117	35/11094	0.0058522	0.0398274	0.0305657	Fga/Fgg/Fgb	3
GO:0001523	retinoid metabolic process	3/117	36/11094	0.00633573	0.0423823	0.0325265	Cyp1a2/Rdh9/Rdh16	3
GO:1903573	negative regulation of response to endoplasmic reticulum stress	3/117	36/11094	0.00633573	0.0423823	0.0325265	Clu/Tmbim6/Pdia6	3
GO:0032488	Cdc42 protein signal transduction	2/117	12/11094	0.00679263	0.0438273	0.0336354	Apoe/Apoa1	2
GO:0036498	IRE1-mediated unfolded protein response	2/117	12/11094	0.00679263	0.0438273	0.0336354	Hspa5/Pdia6	2
GO:0050909	sensory perception of taste	2/117	12/11094	0.00679263	0.0438273	0.0336354	Azgp1/Cd36	2
GO:0070278	extracellular matrix constituent secretion	2/117	12/11094	0.00679263	0.0438273	0.0336354	Adtrp/Agt	2
GO:0010907	positive regulation of glucose metabolic process	3/117	37/11094	0.00684242	0.0438273	0.0336354	Mup1/Cd36/Dgat2	3
GO:0007613	memory	4/117	73/11094	0.00731199	0.0466824	0.0358266	Cyp7b1/Apoe/Pgrmc1/Serpinf1	4
GO:0071396	cellular response to lipid	9/117	325/11094	0.00736347	0.0467644	0.0358895	Mup11/Cyp7b1/Clu/Mup1/Ugt1a6b/Ces1c/Ces1d/Cd36/Dgat2	9
GO:0046883	regulation of hormone secretion	6/117	163/11094	0.00751542	0.0475168	0.036467	Mup1/Fga/Fgg/Fgb/Cyp2j5/Agt	6
GO:0033993	response to lipid	11/117	449/11094	0.00773517	0.048529	0.0372438	Mup11/Cyp7b1/Clu/Mup1/Lcat/Ugt1a6b/Ces1c/Ces1d/Cd36/Ctsh/Dgat2	11
GO:0044403	biological process involved in symbiotic interaction	6/117	165/11094	0.00795972	0.048529	0.0372438	Apoe/P4hb/Crp/Bsg/Ctsl/Mbl1	6
GO:0006910	phagocytosis, recognition	2/117	13/11094	0.00797262	0.048529	0.0372438	C4bp/Cd36	2
GO:0016114	terpenoid biosynthetic process	2/117	13/11094	0.00797262	0.048529	0.0372438	Rdh9/Rdh16	2
GO:0033574	response to testosterone	2/117	13/11094	0.00797262	0.048529	0.0372438	Mup11/Mup1	2
GO:0034976	response to endoplasmic reticulum stress	7/117	217/11094	0.00803075	0.0486647	0.037348	Hsp90b1/Clu/Hspa5/Tmbim6/P4hb/Derl1/Pdia6	7
GO:0045785	positive regulation of cell adhesion	8/117	272/11094	0.00804458	0.0486647	0.037348	Fga/Cd81/Fgg/Vtn/Fgb/P4hb/Cd36/Apoa1	8
GO:0006898	receptor-mediated endocytosis	6/117	166/11094	0.00818884	0.0492335	0.0377845	Clu/Apoe/Cd81/Vtn/Ctsl/Cd36	6

## Sheet: Fig. S2B Cholangiocytes
Corresponding to Appendix Figure S2B, cholangiocytes. Input genes calculated comparing cells in cluster 11 to all other cells in the complete dataset, using FindMarkers() function with logfc.threshold = 1, min.pct = 0.5, test.use = "MAST".
ID	Description	GeneRatio	BgRatio	pvalue	p.adjust	qvalue	geneID	Count
GO:0030855	epithelial cell differentiation	34/269	491/15016	1.3025e-11	4.57699e-08	3.70322e-08	Fgfr3/Ces1d/Cldn3/Sox9/Hnf1b/Cd24a/Cdh1/Proc/Prom1/Hhex/Ezr/St14/Spint2/Agt/Prox1/Ccnd1/Onecut2/Fam20c/Irf6/Ehf/Elf3/F11r/Dsp/Id2/Foxa2/Cgn/Atoh8/Rab25/Slc9a3r1/Shroom3/Ctnnb1/Sox4/Onecut1/Epb41l5	34
GO:0045216	cell-cell junction organization	20/269	170/15016	2.70699e-11	4.75618e-08	3.8482e-08	Cldn3/Dsg2/Kifc3/Pkhd1/Cdh1/Cldn7/Cxadr/Lsr/Cldn6/Agt/Cldn8/Ocln/F11r/Dsp/Cldn4/Nedd4l/Cgn/Ctnnb1/Perp/Cd9	20
GO:0016126	sterol biosynthetic process	11/269	56/15016	3.62734e-09	4.24882e-06	3.4377e-06	Ces1d/Sqle/Hmgcs1/Msmo1/Fdft1/Cyp51/Insig1/Fdps/Hmgcr/Lss/Dhcr7	11
GO:0120192	tight junction assembly	11/269	63/15016	1.34263e-08	9.67709e-06	7.82968e-06	Cldn3/Cdh1/Cldn7/Lsr/Cldn6/Cldn8/Ocln/F11r/Cldn4/Nedd4l/Cgn	11
GO:0002009	morphogenesis of an epithelium	29/269	493/15016	1.90423e-08	9.67709e-06	7.82968e-06	Fgfr3/Plet1/Sox9/Hnf1b/Pkhd1/Cdh1/Spint1/Hhex/Llgl2/St14/Spint2/Agt/Prox1/Sdc4/Lcn2/Fermt1/Car2/Ddr1/Foxa2/Ccn1/Tgif1/Bsg/Arhgap24/Slc9a3r1/Shroom3/Ift57/Ctnnb1/Sox4/Epb41l5	29
GO:1902653	secondary alcohol biosynthetic process	10/269	51/15016	1.92771e-08	9.67709e-06	7.82968e-06	Ces1d/Hmgcs1/Msmo1/Fdft1/Cyp51/Insig1/Fdps/Hmgcr/Lss/Dhcr7	10
GO:0008202	steroid metabolic process	20/269	271/15016	9.41496e-08	2.75701e-05	2.23069e-05	Spp1/Ces1d/Sqle/Hmgcs1/Msmo1/Fdft1/Agt/Prox1/Atp1a1/Cyp51/Insig1/Ldlr/Akr1c19/Foxa2/Tecr/Fdps/Hmgcr/Lss/Dhcr7/Aplp2	20
GO:1902652	secondary alcohol metabolic process	14/269	137/15016	1.65876e-07	4.1635e-05	3.36866e-05	Ces1d/Sqle/Hmgcs1/Msmo1/Fdft1/Cyp51/Idh2/Insig1/Ldlr/Fdps/Hmgcr/Lss/Dhcr7/Aplp2	14
GO:0031016	pancreas development	10/269	65/15016	2.16613e-07	5.07452e-05	4.10577e-05	Clu/Sox9/Hnf1b/Hhex/Prox1/Onecut2/Foxa2/Ctnnb1/Sox4/Onecut1	10
GO:0042060	wound healing	21/269	330/15016	5.36665e-07	0.000104769	8.4768e-05	Cldn3/Plet1/Proc/Crp/Tspan8/Cxadr/Anxa5/Sdc4/Fermt1/F11r/Dsp/Ddr1/Cldn4/Foxa2/Ccn1/Tnfrsf12a/Hmgcr/Arhgap24/Fga/Cd9/Fn1	21
GO:0035725	sodium ion transmembrane transport	11/269	104/15016	2.54262e-06	0.000388468	0.000314307	Slc5a1/Atp1b1/Atp1a1/Kcnk1/Tesc/Slc6a6/Agrn/Prss8/Nedd4l/Fxyd3/Slc9a3r1	11
GO:1903034	regulation of response to wounding	13/269	154/15016	4.04793e-06	0.000568978	0.000460357	Cldn3/Cd24a/Proc/Tspan8/Anxa5/Ptprf/Fermt1/Cldn4/Foxa2/Tnfrsf12a/Hmgcr/Fga/Cd9	13
GO:0035148	tube formation	13/269	157/15016	5.01068e-06	0.000677212	0.000547929	Sox9/Hnf1b/Cdh1/Spint1/St14/Spint2/Sdc4/Tgif1/Atoh8/Shroom3/Ift57/Ctnnb1/Sox4	13
GO:0019216	regulation of lipid metabolic process	19/269	329/15016	7.76855e-06	0.000974953	0.000788829	Fgfr3/Ces1d/Sox9/Lsr/Agt/Prox1/Atp1a1/Aadac/Dbi/Insig1/Slc27a1/Ldlr/Id2/Foxa2/Ccn1/Fdps/Nucb2/Pik3ip1/Dhcr7	19
GO:0006883	cellular sodium ion homeostasis	5/269	17/15016	9.22163e-06	0.00104532	0.00084576	Spp1/Atp1b1/Agt/Atp1a1/Tesc	5
GO:0008299	isoprenoid biosynthetic process	6/269	29/15016	1.05013e-05	0.00108534	0.00087814	Hmgcs1/Fdft1/Idi1/Fdps/Hmgcr/Lss	6
GO:0044283	small molecule biosynthetic process	23/269	467/15016	1.19381e-05	0.00114427	0.000925821	Spp1/Ces1d/Hmgcs1/Msmo1/Fdft1/Atf3/Agt/Prox1/Pah/Cyp51/Insig1/Adk/Tecr/Fdps/Hmgcr/Lss/Dhcr7/Fads2/Cbs/Pcbd1/Acsm3/Fads1/Acss2	23
GO:0006814	sodium ion transport	13/269	173/15016	1.44029e-05	0.00133189	0.00107762	Slc5a1/Atp1b1/Kcne3/Atp1a1/Kcnk1/Slc38a4/Tesc/Slc6a6/Agrn/Prss8/Nedd4l/Fxyd3/Slc9a3r1	13
GO:0050673	epithelial cell proliferation	20/269	380/15016	1.74916e-05	0.00157604	0.00127516	Fgfr3/Sox9/Hnf1b/Pkhd1/Cdh1/Hpn/Cxadr/Prox1/Ccnd1/Irf6/Ehf/Fermt1/Id2/Adk/Atoh8/Rap1gap/Rida/Ift57/Hmgn1/Ctnnb1	20
GO:0042063	gliogenesis	17/269	289/15016	1.85965e-05	0.00163371	0.00132182	Clu/Fgfr3/Sox9/Spint1/Agt/Dbi/Idh2/Adgrg1/Clcf1/Ldlr/Id2/Myrf/Ctnnb1/Efemp1/Cd9/Sox4/Fn1	17
GO:0001763	morphogenesis of a branching structure	14/269	210/15016	2.61653e-05	0.00218916	0.00177124	Sox9/Hnf1b/Pkhd1/Cdh1/Spint1/Hhex/Llgl2/St14/Spint2/Agt/Prox1/Ddr1/Foxa2/Ctnnb1	14
GO:0098739	import across plasma membrane	11/269	135/15016	3.12862e-05	0.00255673	0.00206864	Slc5a1/Atp1b1/Slc39a4/Agt/Atp1a1/Slc27a1/Lcn2/Slc12a8/Slc6a6/Slc9a3r1/Slc2a1	11
GO:0034109	homotypic cell-cell adhesion	8/269	72/15016	4.24462e-05	0.00310742	0.00251419	Dsg2/Cd24a/Cxadr/F11r/Dsp/Fga/Cd9/Fn1	8
GO:0014066	regulation of phosphatidylinositol 3-kinase signaling	9/269	95/15016	5.09293e-05	0.00350913	0.00283922	Sox9/Pik3ap1/Agt/Pdgfd/Pdgfc/Plxnb1/Pik3ip1/Slc9a3r1/Fn1	9
GO:0033865	nucleoside bisphosphate metabolic process	9/269	96/15016	5.53305e-05	0.00353512	0.00286024	Ces1d/Hmgcs1/Nudt19/Hmgcr/Pipox/Crot/Acsm3/Acss2/Papss1	9
GO:0033875	ribonucleoside bisphosphate metabolic process	9/269	96/15016	5.53305e-05	0.00353512	0.00286024	Ces1d/Hmgcs1/Nudt19/Hmgcr/Pipox/Crot/Acsm3/Acss2/Papss1	9
GO:0034032	purine nucleoside bisphosphate metabolic process	9/269	96/15016	5.53305e-05	0.00353512	0.00286024	Ces1d/Hmgcs1/Nudt19/Hmgcr/Pipox/Crot/Acsm3/Acss2/Papss1	9
GO:0060670	branching involved in labyrinthine layer morphogenesis	4/269	13/15016	6.33977e-05	0.00390841	0.00316227	Spint1/Llgl2/St14/Spint2	4
GO:0003158	endothelium development	10/269	123/15016	7.30303e-05	0.00442463	0.00357994	Cldn3/Proc/Ezr/Agt/Prox1/Lcn2/F11r/Atoh8/Bsg/Ctnnb1	10
GO:0007492	endoderm development	7/269	58/15016	7.54577e-05	0.00448287	0.00362707	Hnf1b/Hhex/Foxa2/Ctnnb1/Onecut1/Epb41l5/Fn1	7
GO:1902305	regulation of sodium ion transmembrane transport	7/269	59/15016	8.43215e-05	0.00477913	0.00386676	Atp1b1/Tesc/Agrn/Prss8/Nedd4l/Fxyd3/Slc9a3r1	7
GO:0010810	regulation of cell-substrate adhesion	13/269	209/15016	0.000103054	0.00546051	0.00441807	Spp1/Plet1/Sdc4/Onecut2/Fermt1/Emp2/Ddr1/Itga3/Ccn1/Carmil1/Onecut1/Epb41l5/Fn1	13
GO:0031589	cell-substrate adhesion	17/269	334/15016	0.000113268	0.00584439	0.00472866	Spp1/Plet1/Agt/Sdc4/Onecut2/Fermt1/Emp2/Ddr1/Itga3/Ccn1/Tnfrsf12a/Fga/Ctnnb1/Carmil1/Onecut1/Epb41l5/Fn1	17
GO:0002028	regulation of sodium ion transport	8/269	83/15016	0.000118069	0.00584439	0.00472866	Atp1b1/Atp1a1/Tesc/Agrn/Prss8/Nedd4l/Fxyd3/Slc9a3r1	8
GO:0003013	circulatory system process	20/269	440/15016	0.000134708	0.00657449	0.00531938	Dsg2/Slc5a1/Atp1b1/Kcne3/Crp/Cxadr/Agt/Atp1a1/Ocln/Slc27a1/Emp2/F11r/Dsp/Agrn/Id2/Nedd4l/Hmgcr/Fga/Cbs/Slc2a1	20
GO:0006631	fatty acid metabolic process	18/269	373/15016	0.00013979	0.00672906	0.00544444	Ces1d/Sox9/Nudt19/Agt/Dbi/Insig1/Slc27a1/Cyp4f14/Ptgr1/Echdc2/Tecr/Cyp2j6/Nucb2/Fads2/Crot/Acsm3/Fads1/Acss2	18
GO:0007219	Notch signaling pathway	11/269	160/15016	0.000146295	0.00676423	0.0054729	Sorbs2/Sox9/Hnf1b/Anxa4/Krt19/Hhex/Llgl2/Foxa2/Perp/Onecut1/Arrdc1	11
GO:0098742	cell-cell adhesion via plasma-membrane adhesion molecules	11/269	160/15016	0.000146295	0.00676423	0.0054729	Epcam/Cldn3/Dsg2/Cd24a/Cdh1/Cxadr/Cadm1/Ptprf/Alcam/Nectin2/Bsg	11
GO:0044319	wound healing, spreading of cells	5/269	31/15016	0.000206228	0.00917322	0.007422	Plet1/Fermt1/Ddr1/Ccn1/Arhgap24	5
GO:0048568	embryonic organ development	18/269	403/15016	0.000359469	0.014841	0.0120078	Krt8/Sox9/Hnf1b/Hpn/Krt19/Spint1/Hhex/Llgl2/St14/Spint2/Prox1/Pdgfc/Insig1/Id2/Ccn1/Slc9a3r1/Ift57/Ctnnb1	18
GO:0055081	anion homeostasis	5/269	35/15016	0.000371658	0.014841	0.0120078	Spp1/Kcne3/Cyb561/Slc12a8/Slc9a3r1	5
GO:0071260	cellular response to mechanical stimulus	5/269	35/15016	0.000371658	0.014841	0.0120078	Sox9/Atp1a1/Ankrd1/F11r/Ctnnb1	5
GO:0052547	regulation of peptidase activity	16/269	341/15016	0.000445842	0.0170292	0.0137783	Ambp/Cldn3/Cdh1/Spint1/Itih2/Spint2/Agt/Itih5/Cldn4/Ahsg/Ccn1/Casp12/Cryab/Wfdc2/Ift57/Perp	16
GO:0071496	cellular response to external stimulus	13/269	243/15016	0.000450757	0.0170318	0.0137803	Sox9/Alb/Slc39a4/Elapor1/Atf3/Atp1a1/Ankrd1/F11r/Foxa2/Cbs/Ctnnb1/Slc2a1/Fads1	13
GO:0050878	regulation of body fluid levels	14/269	276/15016	0.000468759	0.0175236	0.0141783	Cdh1/Proc/Tspan8/Lsr/Anxa5/Ccnd1/Emp2/F11r/Ddr1/Cldn4/Foxa2/Fga/Cd9/Fn1	14
GO:0071404	cellular response to low-density lipoprotein particle stimulus	4/269	21/15016	0.000473981	0.0175323	0.0141853	Ces1d/Hmgcs1/Ldlr/Cd9	4
GO:0055078	sodium ion homeostasis	5/269	38/15016	0.000550051	0.0200862	0.0162516	Spp1/Atp1b1/Agt/Atp1a1/Tesc	5
GO:0072182	regulation of nephron tubule epithelial cell differentiation	3/269	10/15016	0.000621497	0.0216342	0.0175041	Cd24a/Prom1/Ctnnb1	3
GO:0014014	negative regulation of gliogenesis	5/269	39/15016	0.000621814	0.0216342	0.0175041	Fgfr3/Idh2/Ldlr/Id2/Ctnnb1	5
GO:0032528	microvillus organization	4/269	23/15016	0.000681794	0.0230368	0.0186389	Ezr/Rap1gap/Pld1/Slc9a3r1	4
GO:0031346	positive regulation of cell projection organization	17/269	392/15016	0.000726684	0.0240903	0.0194913	Cd24a/Eps8l2/Crp/Ptprf/Agt/Ankrd1/Lcn2/Itga3/Agrn/Tnfrsf12a/Dixdc1/Septin9/Plxnb1/Cdc42ep1/Efemp1/Carmil1/Fn1	17
GO:0030193	regulation of blood coagulation	6/269	62/15016	0.000829351	0.0272368	0.0220372	Proc/Tspan8/Anxa5/Foxa2/Fga/Cd9	6
GO:0010876	lipid localization	16/269	362/15016	0.000848071	0.0273406	0.0221211	Spp1/Ces1d/Sqle/Crp/Agt/Dbi/Slc27a1/Ldlr/Osbpl3/Eepd1/Plscr1/Plscr2/Nucb2/Crot/B4galnt1/Slc2a1	16
GO:0007009	plasma membrane organization	8/269	111/15016	0.000859858	0.0274686	0.0222247	Clu/Agrn/Plscr1/Plscr2/Slc9a3r1/Myrf/Cd9/Pacsin2	8
GO:0045665	negative regulation of neuron differentiation	6/269	63/15016	0.000903107	0.028335	0.0229257	Sox9/Cd24a/Id2/Foxa2/Rap1gap/Dixdc1	6
GO:1900046	regulation of hemostasis	6/269	63/15016	0.000903107	0.028335	0.0229257	Proc/Tspan8/Anxa5/Foxa2/Fga/Cd9	6
GO:0030858	positive regulation of epithelial cell differentiation	5/269	43/15016	0.000980794	0.0297113	0.0240392	Sox9/Cd24a/Prom1/Atoh8/Ctnnb1	5
GO:0048546	digestive tract morphogenesis	5/269	43/15016	0.000980794	0.0297113	0.0240392	Fgfr3/Hnf1b/Id2/Ctnnb1/Epb41l5	5
GO:0050818	regulation of coagulation	6/269	65/15016	0.00106568	0.0319579	0.0258569	Proc/Tspan8/Anxa5/Foxa2/Fga/Cd9	6
GO:0072079	nephron tubule formation	3/269	12/15016	0.00110952	0.0319579	0.0258569	Sox9/Hnf1b/Ctnnb1	3
GO:1905907	negative regulation of amyloid fibril formation	3/269	12/15016	0.00110952	0.0319579	0.0258569	Clu/Ldlr/Cryab	3
GO:0034764	positive regulation of transmembrane transport	11/269	205/15016	0.00119388	0.0334331	0.0270506	Atp1b1/Kcne3/Agt/Dbi/Ocln/Lcn2/Car2/Tesc/Prss8/Nedd4l/Slc9a3r1	11
GO:0098657	import into cell	10/269	175/15016	0.00123586	0.0334331	0.0270506	Slc5a1/Atp1b1/Slc39a4/Agt/Atp1a1/Slc27a1/Lcn2/Slc12a8/Slc6a6/Slc2a1	10
GO:0030198	extracellular matrix organization	13/269	271/15016	0.00123761	0.0334331	0.0270506	Scara3/Sox9/Hpn/Spint1/Spint2/Agt/Elf3/Fermt1/Ddr1/Ccn1/Aplp2/Mmp15/Fn1	13
GO:0045229	external encapsulating structure organization	13/269	271/15016	0.00123761	0.0334331	0.0270506	Scara3/Sox9/Hpn/Spint1/Spint2/Agt/Elf3/Fermt1/Ddr1/Ccn1/Aplp2/Mmp15/Fn1	13
GO:0046661	male sex differentiation	8/269	118/15016	0.00127993	0.0335648	0.0271571	Sox9/Ccnd1/Adgrg1/Tesc/Ahsg/Fkbp4/H3f3b/Ctnnb1	8
GO:0008360	regulation of cell shape	9/269	147/15016	0.00133253	0.0344302	0.0278573	Hpn/Ezr/Palmd/F11r/Plxnb1/Slc9a3r1/Shroom3/Cdc42ep1/Fn1	9
GO:0010634	positive regulation of epithelial cell migration	9/269	148/15016	0.00139709	0.035115	0.0284114	Sox9/Agt/Prox1/Lcn2/Itga3/Atoh8/Bsg/Rab25/Epb41l5	9
GO:0006857	oligopeptide transport	3/269	13/15016	0.00142336	0.035115	0.0284114	Mgst1/Car2/Slc9a3r1	3
GO:0032530	regulation of microvillus organization	3/269	13/15016	0.00142336	0.035115	0.0284114	Ezr/Rap1gap/Pld1	3
GO:0050708	regulation of protein secretion	12/269	242/15016	0.00142898	0.035115	0.0284114	Anxa5/Ezr/Llgl2/Cyp51/Ankrd1/Idh2/Foxa2/Dnajc1/Hmgcr/Bsg/Fga/Sox4	12
GO:0034331	cell junction maintenance	4/269	28/15016	0.00146951	0.0353688	0.0286167	Cldn3/Kifc3/Cadm1/Shank2	4
GO:0070633	transepithelial transport	4/269	28/15016	0.00146951	0.0353688	0.0286167	Cldn3/Slc5a1/Cxadr/Prss8	4
GO:0051347	positive regulation of transferase activity	18/269	458/15016	0.00156621	0.0359302	0.0290709	Clu/Fgfr3/Cd24a/Serinc2/Agt/Prox1/Sdc4/Ccnd1/Pdgfd/Pdgfc/Dbi/Slc27a1/Emp2/Ddr1/Agrn/Ccn1/Hmgn1/Ctnnb1	18
GO:0034103	regulation of tissue remodeling	6/269	70/15016	0.0015705	0.0359302	0.0290709	Spp1/Fgfr3/Cd24a/Agt/Car2/Ahsg	6
GO:2000177	regulation of neural precursor cell proliferation	7/269	95/15016	0.00158243	0.0359302	0.0290709	Cd24a/Spint1/Spint2/Prox1/Adgrg1/Id2/Ctnnb1	7
GO:0016049	cell growth	18/269	462/15016	0.00172352	0.038332	0.0310142	Sorbs2/Sox9/Hpn/Osgin1/Cadm1/Agt/Ddr1/Eno1/Ahsg/Nedd4l/Tnfrsf12a/Fdps/Cryab/H3f3b/Ctnnb1/Epb41l5/Pak6/Fn1	18
GO:0007398	ectoderm development	3/269	14/15016	0.00178768	0.039262	0.0317667	Foxa2/Ctnnb1/Epb41l5	3
GO:0030500	regulation of bone mineralization	6/269	72/15016	0.00181668	0.0395208	0.031976	Fgfr3/Sox9/Fam20c/Ahsg/Ccn1/Sgms2	6
GO:0051346	negative regulation of hydrolase activity	13/269	283/15016	0.00182196	0.0395208	0.031976	Ambp/Hpn/Spint1/Ppp1r1b/Itih2/Spint2/Agt/Itih5/F11r/Ahsg/Tmbim6/Cryab/Wfdc2	13
GO:0003229	ventricular cardiac muscle tissue development	5/269	50/15016	0.00195014	0.0407904	0.0330033	Dsg2/Prox1/Dsp/Id2/Ctnnb1	5
GO:0140115	export across plasma membrane	5/269	50/15016	0.00195014	0.0407904	0.0330033	Atp1b1/Kcne3/Atp1a1/Slc27a1/Agrn	5
GO:0098659	inorganic cation import across plasma membrane	6/269	74/15016	0.00209104	0.0432231	0.0349716	Slc5a1/Atp1b1/Slc39a4/Atp1a1/Lcn2/Slc12a8	6
GO:0099587	inorganic ion import across plasma membrane	6/269	74/15016	0.00209104	0.0432231	0.0349716	Slc5a1/Atp1b1/Slc39a4/Atp1a1/Lcn2/Slc12a8	6
GO:0061351	neural precursor cell proliferation	9/269	158/15016	0.0021918	0.0445347	0.0360328	Cd24a/Spint1/Hhex/Spint2/Prox1/Adgrg1/Id2/Dixdc1/Ctnnb1	9
GO:0019693	ribose phosphate metabolic process	14/269	325/15016	0.00223936	0.0447121	0.0361763	Ces1d/Hmgcs1/Nudt19/Aldoc/Nme7/Eno1/Adk/Hmgcr/Pipox/Paics/Crot/Acsm3/Acss2/Papss1	14
GO:0050678	regulation of epithelial cell proliferation	14/269	326/15016	0.00230318	0.0455964	0.0368918	Fgfr3/Sox9/Pkhd1/Cdh1/Hpn/Cxadr/Prox1/Ccnd1/Atoh8/Rap1gap/Rida/Ift57/Hmgn1/Ctnnb1	14
GO:0007566	embryo implantation	5/269	52/15016	0.00232377	0.0455964	0.0368918	Cdh1/Emp2/Ddr1/Fkbp4/H3f3b	5
GO:0034113	heterotypic cell-cell adhesion	5/269	52/15016	0.00232377	0.0455964	0.0368918	Dsg2/Cxadr/Dsp/Fga/Perp	5
GO:0048871	multicellular organismal homeostasis	17/269	437/15016	0.00233562	0.0455964	0.0368918	Spp1/Ces1d/Sox9/Cdh1/Prom1/Cxadr/Sftpd/Lsr/Pdgfc/Ocln/Slc27a1/Lcn2/Car2/Cldn4/Ahsg/Bsg/Ctnnb1	17
GO:0010959	regulation of metal ion transport	15/269	363/15016	0.00235771	0.0456829	0.0369618	Atp1b1/Kcne3/Agt/Atp1a1/Dbi/Lcn2/Tesc/Agrn/Prss8/Nedd4l/Sestd1/Tmbim6/Fxyd3/Slc9a3r1/Ctnnb1	15
GO:0120031	plasma membrane bounded cell projection assembly	18/269	476/15016	0.00238351	0.0457685	0.0370311	Pkhd1/Eps8l2/Dcdc2a/Ezr/Onecut2/Emp2/Agrn/Rap1gap/Septin9/Pld1/Arhgap24/Atxn10/Slc9a3r1/Ift57/Cdc42ep1/Carmil1/Dync2li1/Onecut1	18
GO:1905332	positive regulation of morphogenesis of an epithelium	4/269	32/15016	0.00244016	0.0463499	0.0375015	Sox9/Agt/Lcn2/Ctnnb1	4
GO:1900221	regulation of amyloid-beta clearance	3/269	16/15016	0.00267839	0.0487661	0.0394563	Clu/Cyp51/Hmgcr	3
GO:0006813	potassium ion transport	9/269	163/15016	0.00270586	0.0490122	0.0396555	Atp1b1/Hpn/Kcne3/Atp1a1/Kcnk1/Slc12a8/Agrn/Nedd4l/Fxyd3	9
GO:0060441	epithelial tube branching involved in lung morphogenesis	4/269	33/15016	0.00273815	0.0493429	0.039923	Sox9/Hhex/Foxa2/Ctnnb1	4

## Sheet: Fig. S3A portal vein EC
Corresponding to Appendix Figure S3A, portal vein endothelial cells. Input genes calculated comparing cells in cluster e2 to all other cells in endthelial cell dataset, using FindMarkers() function with logfc.threshold = 1, min.pct = 0.5, test.use = "MAST".
ID	Description	GeneRatio	BgRatio	pvalue	p.adjust	qvalue	geneID	Count
GO:0003007	heart morphogenesis	9/54	180/11792	1.08488e-07	0.000127464	9.4563e-05	Gja5/Adgrg6/Jag1/Dll4/Ly6e/Acvrl1/Sox17/Insr/Efna1	9
GO:0048514	blood vessel morphogenesis	13/54	474/11792	1.48733e-07	0.000127464	9.4563e-05	Gja5/Vegfc/Cd34/Ace/Lrg1/Jag1/Cd36/Dll4/Acvrl1/Sox17/Fbln5/Efna1/Lepr	13
GO:0008217	regulation of blood pressure	7/54	105/11792	4.55601e-07	0.000195225	0.000144833	Gja5/Ednrb/Vegfc/Cd34/Ace/Cd36/Acvrl1	7
GO:0031589	cell-substrate adhesion	9/54	262/11792	2.55224e-06	0.000729089	0.000540895	Vegfc/Cd34/Fbln2/Utrn/Jag1/Cd36/Cd63/Acvrl1/Efna1	9
GO:0072089	stem cell proliferation	5/54	56/11792	5.33185e-06	0.00130554	0.000968552	Vegfc/Cd34/Mecom/Ace/Sox17	5
GO:0097242	amyloid-beta clearance	4/54	28/11792	7.41206e-06	0.00158803	0.00117813	Clu/Msr1/Cd36/Insr	4
GO:0001934	positive regulation of protein phosphorylation	11/54	488/11792	1.03708e-05	0.00177756	0.00131873	Ednrb/Vegfc/Ace/Clu/Ehd4/Cd36/Acvrl1/Insr/Fbn1/Efna1/Lepr	11
GO:0001667	ameboidal-type cell migration	9/54	333/11792	1.77756e-05	0.00276976	0.00205482	Ednrb/Vegfc/Efnb1/Dll4/Anxa6/Cd63/Acvrl1/Sox17/Efna1	9
GO:0009636	response to toxic substance	5/54	84/11792	3.91095e-05	0.00495862	0.00367869	Cyp1a1/Abcg2/Cd36/Ephx1/Fbln5	5
GO:0007631	feeding behavior	4/54	43/11792	4.24593e-05	0.00495862	0.00367869	Ace/Cd36/Insr/Lepr	4
GO:0095500	acetylcholine receptor signaling pathway	3/54	16/11792	4.87391e-05	0.00495862	0.00367869	Ly6c1/Ly6a/Ly6e	3
GO:0009617	response to bacterium	9/54	386/11792	5.667e-05	0.00495862	0.00367869	Ednrb/Ly6a/Mecom/Ace/Plac8/Lrg1/Cd36/Gbp4/Hmcn1	9
GO:0042755	eating behavior	3/54	17/11792	5.89916e-05	0.00495862	0.00367869	Ace/Cd36/Lepr	3
GO:0061311	cell surface receptor signaling pathway involved in heart development	3/54	17/11792	5.89916e-05	0.00495862	0.00367869	Jag1/Dll4/Sox17	3
GO:1905144	response to acetylcholine	3/54	18/11792	7.05607e-05	0.00495862	0.00367869	Ly6c1/Ly6a/Ly6e	3
GO:1905145	cellular response to acetylcholine	3/54	18/11792	7.05607e-05	0.00495862	0.00367869	Ly6c1/Ly6a/Ly6e	3
GO:0003013	circulatory system process	8/54	308/11792	7.23252e-05	0.00495862	0.00367869	Gja5/Ednrb/Vegfc/Cd34/Ace/Abcg2/Cd36/Acvrl1	8
GO:0045428	regulation of nitric oxide biosynthetic process	4/54	50/11792	7.73777e-05	0.00510098	0.0037843	Cd34/Clu/Cd36/Insr	4
GO:0001952	regulation of cell-matrix adhesion	5/54	98/11792	8.19619e-05	0.00520306	0.00386004	Vegfc/Utrn/Jag1/Cd36/Acvrl1	5
GO:0080164	regulation of nitric oxide metabolic process	4/54	52/11792	9.03458e-05	0.00553046	0.00410292	Cd34/Clu/Cd36/Insr	4
GO:0051046	regulation of secretion	9/54	418/11792	0.000104531	0.00563265	0.00417874	Sdc1/Gja5/Ednrb/Vegfc/Cd200/Ace/Sncg/Septin4/Lepr	9
GO:0014032	neural crest cell development	4/54	54/11792	0.000104826	0.00563265	0.00417874	Ednrb/Efnb1/Jag1/Anxa6	4
GO:0071363	cellular response to growth factor stimulus	9/54	419/11792	0.000106453	0.00563265	0.00417874	Vegfc/Ehd4/Lrg1/Dll4/Cd63/Acvrl1/Insr/Fbn1/Ltbp4	9
GO:0098801	regulation of renal system process	3/54	21/11792	0.000113894	0.00563265	0.00417874	Gja5/Ednrb/Ace	3
GO:0060627	regulation of vesicle-mediated transport	9/54	425/11792	0.000118619	0.00563265	0.00417874	Sdc1/Ehd2/Clu/Ehd4/Cd36/Cd63/Insr/Septin4/Il2rg	9
GO:0003158	endothelium development	5/54	107/11792	0.000124371	0.00563265	0.00417874	Ednrb/Jag1/Dll4/Acvrl1/Sox17	5
GO:0014031	mesenchymal cell development	4/54	57/11792	0.000129609	0.00563265	0.00417874	Ednrb/Efnb1/Jag1/Anxa6	4
GO:0070848	response to growth factor	9/54	430/11792	0.000129632	0.00563265	0.00417874	Vegfc/Ehd4/Lrg1/Dll4/Cd63/Acvrl1/Insr/Fbn1/Ltbp4	9
GO:0098868	bone growth	3/54	22/11792	0.00013145	0.00563265	0.00417874	Anxa6/Fbln5/Lepr	3
GO:0048864	stem cell development	4/54	58/11792	0.000138739	0.00566187	0.00420042	Ednrb/Efnb1/Jag1/Anxa6	4
GO:0006809	nitric oxide biosynthetic process	4/54	59/11792	0.000148326	0.00586554	0.00435151	Cd34/Clu/Cd36/Insr	4
GO:0071425	hematopoietic stem cell proliferation	3/54	23/11792	0.000150679	0.00586554	0.00435151	Cd34/Mecom/Ace	3
GO:0071692	protein localization to extracellular region	7/54	257/11792	0.000158976	0.00586554	0.00435151	Gja5/Ednrb/Vegfc/Cd200/Sncg/Fbn1/Lepr	7
GO:0046209	nitric oxide metabolic process	4/54	63/11792	0.000191517	0.00666482	0.00494448	Cd34/Clu/Cd36/Insr	4
GO:2001057	reactive nitrogen species metabolic process	4/54	65/11792	0.000216213	0.00722095	0.00535706	Cd34/Clu/Cd36/Insr	4
GO:0007588	excretion	3/54	26/11792	0.000219072	0.00722095	0.00535706	Ednrb/Ace/Abcg2	3
GO:0001935	endothelial cell proliferation	5/54	122/11792	0.000230248	0.00744615	0.00552413	Vegfc/Cd34/Lrg1/Dll4/Acvrl1	5
GO:0072001	renal system development	6/54	209/11792	0.000366729	0.0103022	0.00764301	Ednrb/Mecom/Ace/Jag1/Sox17/Fbn1	6
GO:0006897	endocytosis	8/54	398/11792	0.000418691	0.0112131	0.00831873	Ehd2/Clu/Ehd4/Msr1/Sncg/Cd36/Cd63/Insr	8
GO:0048771	tissue remodeling	5/54	140/11792	0.000435218	0.0114764	0.00851406	Gja5/Jag1/Dll4/Acvrl1/Lepr	5
GO:1990748	cellular detoxification	3/54	35/11792	0.00053564	0.0131155	0.00973012	Abcg2/Cd36/Fbln5	3
GO:0043535	regulation of blood vessel endothelial cell migration	4/54	84/11792	0.00057785	0.0136755	0.0101456	Vegfc/Dll4/Acvrl1/Efna1	4
GO:0072091	regulation of stem cell proliferation	3/54	36/11792	0.000582447	0.0136755	0.0101456	Vegfc/Ace/Sox17	3
GO:0050873	brown fat cell differentiation	3/54	38/11792	0.000683733	0.0152197	0.0112912	Mecom/Plac8/Lrg1	3
GO:0045446	endothelial cell differentiation	4/54	93/11792	0.000848231	0.0183868	0.0136407	Ednrb/Jag1/Acvrl1/Sox17	4
GO:0048251	elastic fiber assembly	2/54	10/11792	0.000904741	0.018461	0.0136958	Fbln5/Ltbp4	2
GO:0048521	negative regulation of behavior	2/54	10/11792	0.000904741	0.018461	0.0136958	Insr/Lepr	2
GO:0009306	protein secretion	6/54	252/11792	0.000981907	0.0191696	0.0142215	Gja5/Ednrb/Vegfc/Cd200/Sncg/Lepr	6
GO:0035592	establishment of protein localization to extracellular region	6/54	252/11792	0.000981907	0.0191696	0.0142215	Gja5/Ednrb/Vegfc/Cd200/Sncg/Lepr	6
GO:0030001	metal ion transport	8/54	457/11792	0.00103787	0.0197657	0.0146637	Gja5/Ednrb/Ace/Slc12a7/Anxa6/Cd63/Tspan13/Slc6a6	8
GO:0034330	cell junction organization	8/54	457/11792	0.00103787	0.0197657	0.0146637	Gja5/Ace/Efnb1/Utrn/Sncg/Acvrl1/Insr/Efna1	8
GO:0035813	regulation of renal sodium excretion	2/54	11/11792	0.00110255	0.0198678	0.0147395	Ednrb/Ace	2
GO:0045602	negative regulation of endothelial cell differentiation	2/54	11/11792	0.00110255	0.0198678	0.0147395	Jag1/Acvrl1	2
GO:0002011	morphogenesis of an epithelial sheet	3/54	45/11792	0.00112437	0.0198678	0.0147395	Jag1/Dll4/Acvrl1	3
GO:0019935	cyclic-nucleotide-mediated signaling	3/54	45/11792	0.00112437	0.0198678	0.0147395	Ednrb/Adgrg6/Cd36	3
GO:0050886	endocrine process	3/54	46/11792	0.00119894	0.0207574	0.0153995	Gja5/Ednrb/Ace	3
GO:0051347	positive regulation of transferase activity	7/54	363/11792	0.00125934	0.0212429	0.0157597	Vegfc/Cd200/Ace/Clu/Insr/Fbn1/Efna1	7
GO:0050435	amyloid-beta metabolic process	3/54	47/11792	0.00127656	0.0212429	0.0157597	Ace/Clu/Efna1	3
GO:0035812	renal sodium excretion	2/54	12/11792	0.00131918	0.0215341	0.0159757	Ednrb/Ace	2
GO:0045725	positive regulation of glycogen biosynthetic process	2/54	12/11792	0.00131918	0.0215341	0.0159757	Cd36/Insr	2
GO:0001936	regulation of endothelial cell proliferation	4/54	109/11792	0.0015313	0.022168	0.016446	Vegfc/Lrg1/Dll4/Acvrl1	4
GO:0042308	negative regulation of protein import into nucleus	2/54	13/11792	0.00155446	0.022168	0.016446	Cd36/Gbp4	2
GO:0044062	regulation of excretion	2/54	13/11792	0.00155446	0.022168	0.016446	Ednrb/Ace	2
GO:0071636	positive regulation of transforming growth factor beta production	2/54	13/11792	0.00155446	0.022168	0.016446	Cd34/Cd200	2
GO:0072112	glomerular visceral epithelial cell differentiation	2/54	13/11792	0.00155446	0.022168	0.016446	Ednrb/Jag1	2
GO:0072311	glomerular epithelial cell differentiation	2/54	13/11792	0.00155446	0.022168	0.016446	Ednrb/Jag1	2
GO:1904590	negative regulation of protein import	2/54	13/11792	0.00155446	0.022168	0.016446	Cd36/Gbp4	2
GO:0010743	regulation of macrophage derived foam cell differentiation	2/54	14/11792	0.00180823	0.0244039	0.0181047	Msr1/Cd36	2
GO:0010885	regulation of cholesterol storage	2/54	14/11792	0.00180823	0.0244039	0.0181047	Msr1/Cd36	2
GO:0042953	lipoprotein transport	2/54	14/11792	0.00180823	0.0244039	0.0181047	Msr1/Cd36	2
GO:0060259	regulation of feeding behavior	2/54	14/11792	0.00180823	0.0244039	0.0181047	Insr/Lepr	2
GO:0042310	vasoconstriction	3/54	54/11792	0.00190914	0.0255646	0.0189658	Gja5/Ednrb/Ace	3
GO:0015718	monocarboxylic acid transport	3/54	55/11792	0.00201278	0.0261555	0.0194042	Ace/Abcg2/Cd36	3
GO:0033674	positive regulation of kinase activity	6/54	290/11792	0.00201328	0.0261555	0.0194042	Vegfc/Ace/Clu/Insr/Fbn1/Efna1	6
GO:0019430	removal of superoxide radicals	2/54	15/11792	0.0020803	0.0262179	0.0194505	Cd36/Fbln5	2
GO:0044872	lipoprotein localization	2/54	15/11792	0.0020803	0.0262179	0.0194505	Msr1/Cd36	2
GO:0048598	embryonic morphogenesis	7/54	404/11792	0.00232039	0.0286126	0.0212271	Gja5/Vegfc/Mecom/Col5a2/Dll4/Sox17/Efna1	7
GO:1902004	positive regulation of amyloid-beta formation	2/54	16/11792	0.00237052	0.0286132	0.0212275	Clu/Efna1	2
GO:0005977	glycogen metabolic process	3/54	60/11792	0.00258344	0.0292442	0.0216956	Cd36/Insr/Lepr	3
GO:0006073	cellular glucan metabolic process	3/54	60/11792	0.00258344	0.0292442	0.0216956	Cd36/Insr/Lepr	3
GO:0044042	glucan metabolic process	3/54	60/11792	0.00258344	0.0292442	0.0216956	Cd36/Insr/Lepr	3
GO:0001659	temperature homeostasis	4/54	126/11792	0.0026017	0.0292442	0.0216956	Ednrb/Plac8/Cd36/Lepr	4
GO:0003159	morphogenesis of an endothelium	2/54	17/11792	0.00267873	0.0292442	0.0216956	Dll4/Acvrl1	2
GO:0035987	endodermal cell differentiation	2/54	17/11792	0.00267873	0.0292442	0.0216956	Col5a2/Sox17	2
GO:0061154	endothelial tube morphogenesis	2/54	17/11792	0.00267873	0.0292442	0.0216956	Dll4/Acvrl1	2
GO:0150104	transport across blood-brain barrier	2/54	17/11792	0.00267873	0.0292442	0.0216956	Abcg2/Cd36	2
GO:0003014	renal system process	3/54	62/11792	0.00283689	0.0302014	0.0224058	Gja5/Ednrb/Ace	3
GO:0120254	olefinic compound metabolic process	3/54	62/11792	0.00283689	0.0302014	0.0224058	Cyp1a1/Ednrb/Ephx1	3
GO:0006112	energy reserve metabolic process	3/54	63/11792	0.00296916	0.031213	0.0231562	Cd36/Insr/Lepr	3
GO:0010742	macrophage derived foam cell differentiation	2/54	18/11792	0.00300475	0.031213	0.0231562	Msr1/Cd36	2
GO:0120162	positive regulation of cold-induced thermogenesis	3/54	65/11792	0.00324496	0.0333045	0.0247079	Plac8/Cd36/Lepr	3
GO:0000303	response to superoxide	2/54	19/11792	0.00334842	0.0333674	0.0247546	Cd36/Fbln5	2
GO:0048013	ephrin receptor signaling pathway	2/54	19/11792	0.00334842	0.0333674	0.0247546	Efnb1/Efna1	2
GO:0051051	negative regulation of transport	6/54	325/11792	0.00355031	0.0347445	0.0257762	Cd200/Ace/Abcg2/Cd36/Insr/Gbp4	6
GO:0045596	negative regulation of cell differentiation	7/54	437/11792	0.003595	0.0347445	0.0257762	Ednrb/Vegfc/Col5a2/Jag1/Acvrl1/Fbn1/Efna1	7
GO:0001946	lymphangiogenesis	2/54	20/11792	0.00370959	0.0347445	0.0257762	Vegfc/Acvrl1	2
GO:0010884	positive regulation of lipid storage	2/54	20/11792	0.00370959	0.0347445	0.0257762	Msr1/Cd36	2
GO:0070633	transepithelial transport	2/54	20/11792	0.00370959	0.0347445	0.0257762	Ednrb/Abcg2	2
GO:1990000	amyloid fibril formation	2/54	20/11792	0.00370959	0.0347445	0.0257762	Clu/Cd36	2
GO:0097734	extracellular exosome biogenesis	2/54	21/11792	0.00408808	0.0370739	0.0275043	Sdc1/Cd34	2
GO:0007179	transforming growth factor beta receptor signaling pathway	4/54	144/11792	0.00420306	0.0379161	0.0281291	Lrg1/Acvrl1/Fbn1/Ltbp4	4
GO:0040013	negative regulation of locomotion	5/54	234/11792	0.00422751	0.037937	0.0281446	Cd200/Jag1/Dll4/Cd63/Acvrl1	5
GO:0046823	negative regulation of nucleocytoplasmic transport	2/54	22/11792	0.00448375	0.0390109	0.0289413	Cd36/Gbp4	2
GO:1901889	negative regulation of cell junction assembly	2/54	23/11792	0.00489642	0.0417536	0.030976	Ace/Acvrl1	2
GO:0090130	tissue migration	5/54	244/11792	0.00504418	0.042381	0.0314415	Vegfc/Dll4/Cd63/Acvrl1/Efna1	5
GO:0090132	epithelium migration	5/54	244/11792	0.00504418	0.042381	0.0314415	Vegfc/Dll4/Cd63/Acvrl1/Efna1	5
GO:0002092	positive regulation of receptor internalization	2/54	24/11792	0.00532594	0.0440999	0.0327167	Cd63/Insr	2
GO:0006820	anion transport	5/54	248/11792	0.00540031	0.0445006	0.033014	Ace/Slc12a7/Abcg2/Cd36/Slc6a6	5
GO:0043255	regulation of carbohydrate biosynthetic process	3/54	79/11792	0.00561617	0.0456214	0.0338455	Cd36/Insr/Lepr	3
GO:0042060	wound healing	5/54	251/11792	0.00567888	0.0458032	0.0339804	Sdc1/Cd34/Cd36/Anxa6/Acvrl1	5
GO:0050801	ion homeostasis	7/54	479/11792	0.00592292	0.0467829	0.0347072	Gja5/Ednrb/Atp13a3/Ace/Slc12a7/Cd36/Anxa6	7
GO:0090322	regulation of superoxide metabolic process	2/54	26/11792	0.00623492	0.0487975	0.0362018	Cd36/Fbln5	2
GO:0034220	ion transmembrane transport	7/54	486/11792	0.00640111	0.0496448	0.0368304	Gja5/Ednrb/Slc12a7/Anxa6/Cd63/Tspan13/Slc6a6	7

## Sheet: Fig. S3A sinusoid EC
Corresponding to Appendix Figure S3A, sinusoid endothelial cells. Input genes calculated comparing cells in clusters e3, e5, e6, e7, e8 to all other cells in endthelial cell dataset, using FindMarkers() function with logfc.threshold = 1, min.pct = 0.5, test.use = "MAST".
ID	Description	GeneRatio	BgRatio	pvalue	p.adjust	qvalue	geneID	Count
GO:0008360	regulation of cell shape	6/48	127/11792	1.17452e-05	0.0177352	0.0143909	Plxnc1/Kdr/Kit/Myo10/Fyn/Dlc1	6
GO:0001780	neutrophil homeostasis	3/48	19/11792	5.85957e-05	0.0294932	0.0239317	Fcgr2b/Mertk/Itpkb	3
GO:0048169	regulation of long-term neuronal synaptic plasticity	3/48	19/11792	5.85957e-05	0.0294932	0.0239317	Fcgr2b/Kdr/Kit	3
GO:0098609	cell-cell adhesion	9/48	469/11792	9.69483e-05	0.036598	0.0296968	Bmp2/Kit/Myo10/Dpp4/Col13a1/Clec4g/Plpp3/Itpkb/Pcdh12	9

## Sheet: Fig. S3A central vein EC
Corresponding to Appendix Figure S3A, central vein endothelial cells. Input genes calculated comparing cells in cluster e1 to all other cells in endthelial cell dataset, using FindMarkers() function with logfc.threshold = 1, min.pct = 0.5, test.use = "MAST".
ID	Description	GeneRatio	BgRatio	pvalue	p.adjust	qvalue	geneID	Count
GO:0001525	angiogenesis	14/60	397/11792	8.08986e-09	1.54193e-05	1.1692e-05	Bmp4/Ctsh/Edn1/Rspo3/Cyp1b1/Ccn1/Cdh13/Fbln5/Ackr3/Ecm1/Ccn2/Tgfb2/Hpse/Cfh	14
GO:0030335	positive regulation of cell migration	13/60	410/11792	1.04864e-07	6.10475e-05	4.62905e-05	Bmp4/Ctsh/Edn1/Cyp1b1/Ccn1/Selp/Icam1/Cdh13/Jam2/Ackr3/Lbp/Plvap/Tgfb2	13
GO:2000147	positive regulation of cell motility	13/60	423/11792	1.50659e-07	6.10475e-05	4.62905e-05	Bmp4/Ctsh/Edn1/Cyp1b1/Ccn1/Selp/Icam1/Cdh13/Jam2/Ackr3/Lbp/Plvap/Tgfb2	13
GO:0051272	positive regulation of cellular component movement	13/60	431/11792	1.87102e-07	6.10475e-05	4.62905e-05	Bmp4/Ctsh/Edn1/Cyp1b1/Ccn1/Selp/Icam1/Cdh13/Jam2/Ackr3/Lbp/Plvap/Tgfb2	13
GO:0040017	positive regulation of locomotion	13/60	432/11792	1.92175e-07	6.10475e-05	4.62905e-05	Bmp4/Ctsh/Edn1/Cyp1b1/Ccn1/Selp/Icam1/Cdh13/Jam2/Ackr3/Lbp/Plvap/Tgfb2	13
GO:0061448	connective tissue development	8/60	171/11792	2.23539e-06	0.000558162	0.000423238	Bmp4/Edn1/Ccn1/Ecm1/Ccn2/Tgfb2/Id2/Cfh	8
GO:0051216	cartilage development	7/60	120/11792	2.34276e-06	0.000558162	0.000423238	Bmp4/Edn1/Ccn1/Ecm1/Ccn2/Tgfb2/Cfh	7
GO:0098609	cell-cell adhesion	12/60	469/11792	3.34563e-06	0.000708531	0.000537258	Bmp4/Amigo2/Cyp1b1/Ccn1/Selp/Icam1/Cdh13/Vcam1/Jam2/Tgfb2/Alcam/Cfh	12
GO:0045123	cellular extravasation	5/60	50/11792	5.11604e-06	0.000975117	0.000739402	Selp/Icam1/Vcam1/Jam2/Plvap	5
GO:0019722	calcium-mediated signaling	6/60	106/11792	1.54539e-05	0.00196368	0.001489	Edn1/Selp/Cdh13/Vcam1/Ackr3/Lmcd1	6
GO:0033690	positive regulation of osteoblast proliferation	3/60	12/11792	2.66694e-05	0.00282399	0.00214135	Ccn1/Fbln5/Hpse	3
GO:0030198	extracellular matrix organization	7/60	186/11792	4.13709e-05	0.0037549	0.00284723	Cyp1b1/Ccn1/Fbln5/Ccn2/Fbln2/Tgfb2/Eln	7
GO:0043062	extracellular structure organization	7/60	186/11792	4.13709e-05	0.0037549	0.00284723	Cyp1b1/Ccn1/Fbln5/Ccn2/Fbln2/Tgfb2/Eln	7
GO:0045229	external encapsulating structure organization	7/60	186/11792	4.13709e-05	0.0037549	0.00284723	Cyp1b1/Ccn1/Fbln5/Ccn2/Fbln2/Tgfb2/Eln	7
GO:0042330	taxis	9/60	339/11792	4.89286e-05	0.0041634	0.00315699	Edn1/Ccn1/Cdh13/Vcam1/Ackr3/Lbp/Tgfb2/Id2/Alcam	9
GO:0031589	cell-substrate adhesion	8/60	262/11792	5.02405e-05	0.0041634	0.00315699	Vwf/Ccn1/Cdh13/Vcam1/Bcam/Ccn2/Fbln2/Hpse	8
GO:0060037	pharyngeal system development	3/60	17/11792	8.09516e-05	0.00593437	0.00449986	Bmp4/Edn1/Tgfb2	3
GO:0060713	labyrinthine layer morphogenesis	3/60	17/11792	8.09516e-05	0.00593437	0.00449986	Rspo3/Ccn1/Vcam1	3
GO:0048608	reproductive structure development	8/60	283/11792	8.63769e-05	0.00609757	0.00462361	Bmp4/Vwf/Rspo3/Ccn1/Icam1/Wnt9b/Vcam1/Tgfb2	8
GO:0030509	BMP signaling pathway	5/60	92/11792	0.000100867	0.0062366	0.00472903	Bmp4/Ccn1/Fstl1/Bambi/Tgfb2	5
GO:0071772	response to BMP	5/60	93/11792	0.000106185	0.0062366	0.00472903	Bmp4/Ccn1/Fstl1/Bambi/Tgfb2	5
GO:0071773	cellular response to BMP stimulus	5/60	93/11792	0.000106185	0.0062366	0.00472903	Bmp4/Ccn1/Fstl1/Bambi/Tgfb2	5
GO:0045823	positive regulation of heart contraction	3/60	19/11792	0.000114523	0.0062366	0.00472903	Edn1/Ccn2/Tgfb2	3
GO:0048663	neuron fate commitment	3/60	19/11792	0.000114523	0.0062366	0.00472903	Bmp4/Tgfb2/Id2	3
GO:0048568	embryonic organ development	8/60	307/11792	0.000151853	0.00729344	0.0055304	Bmp4/Edn1/Rspo3/Ccn1/Wnt9b/Vcam1/Tgfb2/Id2	8
GO:0045933	positive regulation of muscle contraction	3/60	21/11792	0.000156054	0.00729344	0.0055304	Edn1/Ccn2/Ptgs1	3
GO:0045667	regulation of osteoblast differentiation	5/60	101/11792	0.000156889	0.00729344	0.0055304	Bmp4/Ccn1/Bambi/Cebpd/Id2	5
GO:0033559	unsaturated fatty acid metabolic process	4/60	57/11792	0.000195591	0.0086697	0.00657397	Edn1/Cyp1b1/Ephx1/Ptgs1	4
GO:0072593	reactive oxygen species metabolic process	6/60	169/11792	0.000209233	0.00906361	0.00687267	Edn1/Cyp1b1/Ccn1/Fbln5/Ccn2/Nqo1	6
GO:0033687	osteoblast proliferation	3/60	24/11792	0.000234918	0.00939267	0.00712219	Ccn1/Fbln5/Hpse	3
GO:0060411	cardiac septum morphogenesis	4/60	60/11792	0.000238726	0.00939267	0.00712219	Bmp4/Ccn1/Tgfb2/Id2	4
GO:0009611	response to wounding	8/60	329/11792	0.000243662	0.00939267	0.00712219	Vwf/Entpd1/Ccn1/Selp/Tgfb2/Hpse/Klk8/Cfh	8
GO:0003151	outflow tract morphogenesis	4/60	61/11792	0.000254513	0.00939267	0.00712219	Bmp4/Edn1/Tgfb2/Eln	4
GO:0001503	ossification	7/60	251/11792	0.000268741	0.00939267	0.00712219	Bmp4/Ccn1/Bambi/Ecm1/Ccn2/Cebpd/Id2	7
GO:0042060	wound healing	7/60	251/11792	0.000268741	0.00939267	0.00712219	Vwf/Entpd1/Ccn1/Selp/Tgfb2/Hpse/Cfh	7
GO:0006690	icosanoid metabolic process	4/60	62/11792	0.000271037	0.00939267	0.00712219	Edn1/Cyp1b1/Ephx1/Ptgs1	4
GO:0120254	olefinic compound metabolic process	4/60	62/11792	0.000271037	0.00939267	0.00712219	Cyp1b1/Rbp1/Ephx1/Ptgs1	4
GO:0007596	blood coagulation	5/60	121/11792	0.000364369	0.0115748	0.00877683	Vwf/Entpd1/Selp/Hpse/Cfh	5
GO:0045165	cell fate commitment	5/60	122/11792	0.000378471	0.0118257	0.00896706	Bmp4/Edn1/Wnt9b/Tgfb2/Id2	5
GO:0007599	hemostasis	5/60	123/11792	0.000392982	0.0118893	0.00901529	Vwf/Entpd1/Selp/Hpse/Cfh	5
GO:0050817	coagulation	5/60	123/11792	0.000392982	0.0118893	0.00901529	Vwf/Entpd1/Selp/Hpse/Cfh	5
GO:0030855	epithelial cell differentiation	8/60	367/11792	0.000507161	0.0142578	0.0108113	Bmp4/Icam1/Wnt9b/Fstl1/Tgfb2/Hpse/Id2/Ptgs1	8
GO:1902106	negative regulation of leukocyte differentiation	4/60	73/11792	0.000507263	0.0142578	0.0108113	Bmp4/Tmem176b/Tmem176a/Id2	4
GO:0003407	neural retina development	3/60	31/11792	0.000508673	0.0142578	0.0108113	Gpm6a/Tgfb2/Cfh	3
GO:0008015	blood circulation	7/60	284/11792	0.000565671	0.0147694	0.0111992	Edn1/Icam1/Ccn2/Plvap/Tgfb2/Id2/Ptgs1	7
GO:0061138	morphogenesis of a branching epithelium	5/60	136/11792	0.000622484	0.0160332	0.0121575	Bmp4/Ctsh/Edn1/Rspo3/Wnt9b	5
GO:0001763	morphogenesis of a branching structure	5/60	145/11792	0.000832086	0.0208678	0.0158235	Bmp4/Ctsh/Edn1/Rspo3/Wnt9b	5
GO:0048661	positive regulation of smooth muscle cell proliferation	4/60	85/11792	0.000901797	0.0219028	0.0166083	Bmp4/Edn1/Cdh13/Id2	4
GO:0003179	heart valve morphogenesis	3/60	38/11792	0.000930813	0.0219028	0.0166083	Bmp4/Ccn1/Tgfb2	3
GO:0010718	positive regulation of epithelial to mesenchymal transition	3/60	38/11792	0.000930813	0.0219028	0.0166083	Bmp4/Bambi/Tgfb2	3
GO:0045785	positive regulation of cell adhesion	7/60	311/11792	0.000966512	0.0219306	0.0166293	Ccn1/Selp/Icam1/Cdh13/Vcam1/Fbln2/Tgfb2	7
GO:0001656	metanephros development	3/60	39/11792	0.00100475	0.02253	0.0170838	Bmp4/Wnt9b/Id2	3
GO:0014075	response to amine	2/60	10/11792	0.00111604	0.0239007	0.0181232	Edn1/Nqo1	2
GO:0031642	negative regulation of myelination	2/60	10/11792	0.00111604	0.0239007	0.0181232	Jam2/Klk8	2
GO:0042481	regulation of odontogenesis	2/60	10/11792	0.00111604	0.0239007	0.0181232	Bmp4/Edn1	2
GO:0006816	calcium ion transport	6/60	240/11792	0.00133434	0.024917	0.0188938	Bmp4/Edn1/Icam1/Tspan13/Ccn2/Tgfb2	6
GO:0048715	negative regulation of oligodendrocyte differentiation	2/60	11/11792	0.00135958	0.024917	0.0188938	Bmp4/Id2	2
GO:0051953	negative regulation of amine transport	2/60	11/11792	0.00135958	0.024917	0.0188938	Entpd1/Ptgs1	2
GO:0060973	cell migration involved in heart development	2/60	11/11792	0.00135958	0.024917	0.0188938	Bmp4/Edn1	2
GO:0061308	cardiac neural crest cell development involved in heart development	2/60	11/11792	0.00135958	0.024917	0.0188938	Bmp4/Edn1	2
GO:0019229	regulation of vasoconstriction	3/60	44/11792	0.00143002	0.0251602	0.0190782	Edn1/Icam1/Ptgs1	3
GO:0001667	ameboidal-type cell migration	7/60	333/11792	0.00143633	0.0251602	0.0190782	Bmp4/Ctsh/Edn1/Cyp1b1/Fstl1/Cdh13/Tgfb2	7
GO:0010631	epithelial cell migration	6/60	244/11792	0.00145206	0.0251602	0.0190782	Bmp4/Ctsh/Cyp1b1/Fstl1/Cdh13/Tgfb2	6
GO:0090130	tissue migration	6/60	244/11792	0.00145206	0.0251602	0.0190782	Bmp4/Ctsh/Cyp1b1/Fstl1/Cdh13/Tgfb2	6
GO:0090132	epithelium migration	6/60	244/11792	0.00145206	0.0251602	0.0190782	Bmp4/Ctsh/Cyp1b1/Fstl1/Cdh13/Tgfb2	6
GO:0001974	blood vessel remodeling	3/60	45/11792	0.00152665	0.0260639	0.0197635	Rspo3/Tgfb2/Eln	3
GO:0035150	regulation of tube size	4/60	98/11792	0.00153177	0.0260639	0.0197635	Edn1/Icam1/Wnt9b/Ptgs1	4
GO:0009404	toxin metabolic process	2/60	12/11792	0.00162617	0.0260639	0.0197635	Fmo2/Cyp1b1	2
GO:0031645	negative regulation of nervous system process	2/60	12/11792	0.00162617	0.0260639	0.0197635	Jam2/Klk8	2
GO:1904888	cranial skeletal system development	3/60	46/11792	0.00162729	0.0260639	0.0197635	Bmp4/Wnt9b/Tgfb2	3
GO:0007423	sensory organ development	7/60	343/11792	0.00170168	0.0270284	0.0204948	Bmp4/Gpm6a/Edn1/Cyp1b1/Cebpd/Tgfb2/Cfh	7
GO:0030500	regulation of bone mineralization	3/60	49/11792	0.0019538	0.0295551	0.0224108	Bmp4/Ccn1/Ecm1	3
GO:0033627	cell adhesion mediated by integrin	3/60	49/11792	0.0019538	0.0295551	0.0224108	Cyp1b1/Icam1/Tgfb2	3
GO:0003158	endothelium development	4/60	107/11792	0.0021153	0.0314982	0.0238841	Bmp4/Icam1/Fstl1/Hpse	4
GO:0034614	cellular response to reactive oxygen species	4/60	108/11792	0.00218839	0.032334	0.0245179	Edn1/Cyp1b1/Fbln5/Nqo1	4
GO:0048872	homeostasis of number of cells	6/60	267/11792	0.00229049	0.0335821	0.0254643	Bmp4/Fstl1/Rpa1/Tgfb2/Id2/Cfh	6
GO:0033002	muscle cell proliferation	5/60	186/11792	0.0025049	0.0348772	0.0264463	Bmp4/Edn1/Cdh13/Tgfb2/Id2	5
GO:0042572	retinol metabolic process	2/60	15/11792	0.00256181	0.0348772	0.0264463	Cyp1b1/Rbp1	2
GO:0042634	regulation of hair cycle	2/60	15/11792	0.00256181	0.0348772	0.0264463	Tgfb2/Hpse	2
GO:0043269	regulation of ion transport	7/60	371/11792	0.00265156	0.0355071	0.026924	Bmp4/Entpd1/Edn1/Icam1/Fxyd6/Tspan13/Tgfb2	7
GO:0001837	epithelial to mesenchymal transition	4/60	115/11792	0.00274959	0.0363939	0.0275964	Bmp4/Edn1/Bambi/Tgfb2	4
GO:0060537	muscle tissue development	6/60	285/11792	0.00316882	0.0410869	0.031155	Bmp4/Edn1/Tgfb2/Id2/Eln/Csrp2	6
GO:0110110	positive regulation of animal organ morphogenesis	2/60	17/11792	0.00329653	0.0414285	0.031414	Bmp4/Edn1	2
GO:1904996	positive regulation of leukocyte adhesion to vascular endothelial cell	2/60	17/11792	0.00329653	0.0414285	0.031414	Selp/Icam1	2
GO:0110149	regulation of biomineralization	3/60	59/11792	0.00332558	0.0414285	0.031414	Bmp4/Ccn1/Ecm1	3
GO:0070372	regulation of ERK1 and ERK2 cascade	5/60	199/11792	0.0033516	0.0414816	0.0314542	Bmp4/Ccn1/Icam1/Ackr3/Ccn2	5
GO:1904062	regulation of cation transmembrane transport	5/60	200/11792	0.00342431	0.042108	0.0319292	Bmp4/Edn1/Fxyd6/Tspan13/Tgfb2	5
GO:0001516	prostaglandin biosynthetic process	2/60	18/11792	0.00369649	0.043761	0.0331826	Edn1/Ptgs1	2
GO:0010575	positive regulation of vascular endothelial growth factor production	2/60	18/11792	0.00369649	0.043761	0.0331826	Cyp1b1/Hpse	2
GO:0032967	positive regulation of collagen biosynthetic process	2/60	18/11792	0.00369649	0.043761	0.0331826	Bmp4/Ccn2	2
GO:0046457	prostanoid biosynthetic process	2/60	18/11792	0.00369649	0.043761	0.0331826	Edn1/Ptgs1	2
GO:0050673	epithelial cell proliferation	6/60	298/11792	0.00394505	0.0463695	0.0351606	Bmp4/Cdh13/Ecm1/Tgfb2/Id2/Klk8	6
GO:0060070	canonical Wnt signaling pathway	5/60	208/11792	0.00404753	0.0465731	0.035315	Edn1/Rspo3/Wnt9b/Bambi/Rbms3	5
GO:0060384	innervation	2/60	19/11792	0.0041179	0.0465731	0.035315	Edn1/Vcam1	2
GO:0010714	positive regulation of collagen metabolic process	2/60	20/11792	0.00456053	0.0488872	0.0370697	Bmp4/Ccn2	2
GO:0071624	positive regulation of granulocyte chemotaxis	2/60	20/11792	0.00456053	0.0488872	0.0370697	Edn1/Lbp	2
GO:0090023	positive regulation of neutrophil chemotaxis	2/60	20/11792	0.00456053	0.0488872	0.0370697	Edn1/Lbp	2

## Sheet: Fig. S4D B-cells
Corresponding to Appendix Figure S4D, B-cells. Input genes calculated comparing cells in cluster i6c to cells in clusters i1c, i2c, i4c, i7c, using FindMarkers() function with logfc.threshold = 1, min.pct = 0.5, test.use = "MAST".
ID	Description	GeneRatio	BgRatio	pvalue	p.adjust	qvalue	geneID	Count
GO:0042113	B cell activation	36/158	236/11410	8.88676e-28	2.30789e-24	1.96725e-24	Cd79a/Ighd/Igkc/Ighm/Cd79b/Iglc2/Cd19/Ms4a1/Iglc3/Foxp1/Cd22/Blk/Cxcr5/Siglecg/Zfp36l1/Gimap1/Ikzf3/Mzb1/Btla/Bank1/Pou2af1/Iglc1/Tbc1d10c/Mef2c/Cd24a/Tcf3/Swap70/Fcrl1/Syvn1/Syk/Blnk/Gpr183/Il2rg/Ptk2b/Btk/Spib	36
GO:0050853	B cell receptor signaling pathway	18/158	51/11410	2.46128e-21	3.19597e-18	2.72425e-18	Cd79a/Ighd/Igkc/Ighm/Cd79b/Iglc2/Cd19/Ms4a1/Iglc3/Foxp1/Cd22/Blk/Iglc1/Mef2c/Syk/Blnk/Stap1/Btk	18
GO:0050864	regulation of B cell activation	23/158	128/11410	1.40298e-19	1.21451e-16	1.03525e-16	Ighd/Igkc/Ighm/Iglc2/Cd19/Iglc3/Cd22/Blk/Siglecg/Zfp36l1/Ikzf3/Mzb1/Btla/Bank1/Iglc1/Tbc1d10c/Mef2c/Cd24a/Tcf3/Syk/Gpr183/Il2rg/Btk	23
GO:0030183	B cell differentiation	20/158	121/11410	2.12176e-16	7.87175e-14	6.70988e-14	Cd79a/Igkc/Ighm/Cd79b/Cd19/Ms4a1/Foxp1/Zfp36l1/Gimap1/Ikzf3/Pou2af1/Cd24a/Tcf3/Syvn1/Syk/Gpr183/Il2rg/Ptk2b/Btk/Spib	20
GO:0042100	B cell proliferation	15/158	76/11410	9.25267e-14	1.8484e-11	1.57558e-11	Cd79a/Ighd/Ighm/Cd19/Cd22/Blk/Siglecg/Ikzf3/Mzb1/Btla/Mef2c/Cd24a/Tcf3/Gpr183/Btk	15
GO:0002252	immune effector process	29/158	449/11410	2.83413e-12	4.08902e-10	3.48549e-10	Ighd/Igkc/Ighm/Iglc2/Cd19/Cd55/Fcer2a/Ccr7/Iglc3/Foxp1/Cd37/Cd22/Blk/Siglecg/Gimap3/Coro1a/Mzb1/Vpreb3/Rps19/Pou2af1/Iglc1/Cd24a/Swap70/Syk/Gpr183/Stap1/Arid5a/Ptk2b/Btk	29
GO:0032944	regulation of mononuclear cell proliferation	19/158	180/11410	5.27108e-12	7.20473e-10	6.14132e-10	Ighd/Ighm/Cd55/Ccr7/Cd22/Blk/Ripor2/Siglecg/Coro1a/Ikzf3/Mzb1/Btla/Mef2c/Cd24a/Tcf3/Syk/Gpr183/St6gal1/Btk	19
GO:0032943	mononuclear cell proliferation	21/158	235/11410	9.48412e-12	1.23151e-09	1.04974e-09	Cd79a/Ighd/Ighm/Cd19/Cd55/Ccr7/Cd22/Blk/Ripor2/Siglecg/Coro1a/Ikzf3/Mzb1/Btla/Mef2c/Cd24a/Tcf3/Syk/Gpr183/St6gal1/Btk	21
GO:0002250	adaptive immune response	24/158	327/11410	1.88342e-11	2.22329e-09	1.89514e-09	Cd79a/Ighd/Igkc/Ighm/Cd79b/Iglc2/Cd19/Cd55/Fcer2a/Ccr7/Iglc3/Siglecg/Gimap3/Btla/Iglc1/Mef2c/Cd24a/Swap70/Prkd2/Syk/Gpr183/Arid5a/Ptk2b/Btk	24
GO:0030595	leukocyte chemotaxis	17/158	157/11410	4.93134e-11	4.92565e-09	4.19863e-09	Ccr7/S1pr1/Cxcr5/Ripor2/Sell/Coro1a/Rps19/Rpl13a/Gpr18/Swap70/Cnr2/Il16/Syk/Pde4b/Gpr183/Stap1/Ptk2b	17
GO:0006935	chemotaxis	24/158	344/11410	5.4531e-11	5.0754e-09	4.32627e-09	Ccr7/S1pr1/Foxp1/Cxcr5/Ripor2/Sell/Coro1a/Ablim1/Rps19/Rpl13a/Mef2c/Gpr18/Lsp1/Swap70/Prkd2/Cnr2/Il16/Syk/Pde4b/Gpr183/Stap1/Ptk2b/St6gal1/Rhoh	24
GO:0009617	response to bacterium	25/158	427/11410	8.61359e-10	6.99047e-08	5.95868e-08	Ighd/Igkc/Ighm/Cd79b/Iglc2/Cd55/Ms4a1/Ccr7/Iglc3/Foxp1/Ikzf3/Bank1/Rps19/Iglc1/Rpl13a/Mef2c/Cd24a/Tcf3/Cnr2/Syk/Pde4b/Stap1/Arid5a/Scd1/Gas5	25
GO:0006959	humoral immune response	14/158	120/11410	1.00899e-09	7.72444e-08	6.58431e-08	Ighd/Igkc/Ighm/Iglc2/Cd55/Fcer2a/Ccr7/Iglc3/Cd37/Gimap3/Rps19/Iglc1/Mef2c/Gpr183	14
GO:0050900	leukocyte migration	19/158	256/11410	2.34244e-09	1.68981e-07	1.4404e-07	Ccr7/S1pr1/Cxcr5/Ripor2/Sell/Coro1a/Rps19/Rpl13a/Cd24a/Gpr18/Swap70/Cnr2/Il16/Syk/Pde4b/Gpr183/Stap1/Ptk2b/Rhoh	19
GO:0002455	humoral immune response mediated by circulating immunoglobulin	9/158	42/11410	4.49483e-09	3.15489e-07	2.68923e-07	Ighd/Igkc/Ighm/Iglc2/Cd55/Fcer2a/Iglc3/Gimap3/Iglc1	9
GO:0002440	production of molecular mediator of immune response	15/158	188/11410	4.8073e-08	3.06665e-06	2.61402e-06	Ighd/Ighm/Cd55/Foxp1/Cd37/Cd22/Siglecg/Gimap3/Mzb1/Vpreb3/Iglv3/Tcf3/Swap70/Arid5a/Btk	15
GO:0002377	immunoglobulin production	12/158	113/11410	4.84146e-08	3.06665e-06	2.61402e-06	Ighd/Ighm/Foxp1/Cd37/Cd22/Siglecg/Mzb1/Vpreb3/Iglv3/Tcf3/Swap70/Btk	12
GO:0002683	negative regulation of immune system process	19/158	325/11410	1.1199e-07	6.46309e-06	5.50914e-06	Cd55/Cd37/Cd22/Blk/Ripor2/Siglecg/Gimap3/Btla/Bank1/Vpreb3/Rps19/Tbc1d10c/Cd24a/Gpr18/Cnr2/Tsc22d3/Stap1/Elf1/Btk	19
GO:0006910	phagocytosis, recognition	6/158	21/11410	2.92974e-07	1.55276e-05	1.32358e-05	Ighd/Igkc/Ighm/Iglc2/Iglc3/Iglc1	6
GO:0002697	regulation of immune effector process	17/158	284/11410	3.919e-07	2.03553e-05	1.73508e-05	Ighm/Cd55/Fcer2a/Ccr7/Foxp1/Cd37/Cd22/Blk/Siglecg/Gimap3/Mzb1/Vpreb3/Rps19/Cd24a/Syk/Stap1/Arid5a	17
GO:0050920	regulation of chemotaxis	12/158	141/11410	5.59325e-07	2.7934e-05	2.38109e-05	Ccr7/S1pr1/Ripor2/Sell/Gpr18/Swap70/Prkd2/Il16/Gpr183/Stap1/Ptk2b/St6gal1	12
GO:0006911	phagocytosis, engulfment	8/158	56/11410	9.15142e-07	4.40115e-05	3.75155e-05	Ighd/Igkc/Ighm/Iglc2/Iglc3/Iglc1/Stap1/Rhoh	8
GO:0032970	regulation of actin filament-based process	16/158	291/11410	2.68233e-06	0.000118068	0.000100641	S1pr1/Tmsb10/Coro1a/Add3/Mef2c/S100a10/Fchsd2/Swap70/Cyfip2/Pde4b/Bin1/Stap1/Ptk2b/Arhgdib/Myo1c/Rhoh	16
GO:0099024	plasma membrane invagination	8/158	65/11410	2.92635e-06	0.000126662	0.000107967	Ighd/Igkc/Ighm/Iglc2/Iglc3/Iglc1/Stap1/Rhoh	8
GO:0032956	regulation of actin cytoskeleton organization	15/158	269/11410	4.71456e-06	0.000194345	0.00016566	S1pr1/Tmsb10/Coro1a/Add3/Mef2c/S100a10/Fchsd2/Swap70/Cyfip2/Bin1/Stap1/Ptk2b/Arhgdib/Myo1c/Rhoh	15
GO:0032103	positive regulation of response to external stimulus	16/158	309/11410	5.79813e-06	0.000232524	0.000198203	Ccr7/S1pr1/Ripor2/Sell/Gimap3/Ets1/Rps19/Cd24a/Lrrk2/Swap70/Prkd2/Il16/Syk/Stap1/Ptk2b/Ifi203	16
GO:0007204	positive regulation of cytosolic calcium ion concentration	12/158	176/11410	5.81981e-06	0.000232524	0.000198203	Cd19/Cd55/Ms4a1/Ccr7/S1pr1/Cxcr5/Gimap3/Coro1a/Cd24a/Gpr18/Swap70/Ptk2b	12
GO:0050848	regulation of calcium-mediated signaling	7/158	56/11410	1.12171e-05	0.000428393	0.000365163	Cd22/Siglecg/Tbc1d10c/Cd24a/Lrrk2/Syk/Ptk2b	7
GO:0002700	regulation of production of molecular mediator of immune response	10/158	134/11410	1.63225e-05	0.000597034	0.000508912	Ighm/Cd55/Foxp1/Cd37/Cd22/Siglecg/Gimap3/Mzb1/Vpreb3/Arid5a	10
GO:2000106	regulation of leukocyte apoptotic process	8/158	83/11410	1.85253e-05	0.000661084	0.000563508	Fcmr/Ccr7/Foxp1/Blk/Mef2c/Cd24a/Tsc22d3/St6gal1	8
GO:0045577	regulation of B cell differentiation	5/158	31/11410	6.06975e-05	0.00194607	0.00165883	Zfp36l1/Ikzf3/Cd24a/Syk/Il2rg	5
GO:0008037	cell recognition	7/158	73/11410	6.47311e-05	0.00205008	0.00174749	Ighd/Igkc/Ighm/Iglc2/Ccr7/Iglc3/Iglc1	7
GO:0071887	leukocyte apoptotic process	8/158	102/11410	8.24989e-05	0.00246264	0.00209915	Fcmr/Ccr7/Foxp1/Blk/Mef2c/Cd24a/Tsc22d3/St6gal1	8
GO:0055074	calcium ion homeostasis	13/158	272/11410	0.000102456	0.00298965	0.00254838	Cd19/Cd55/Ms4a1/Ccr7/S1pr1/Cxcr5/Gimap3/Coro1a/Cd24a/Gpr18/Swap70/Atp2a3/Ptk2b	13
GO:0098609	cell-cell adhesion	18/158	478/11410	0.000107956	0.00311512	0.00265533	Cd55/Ccr7/Blk/Ripor2/Sell/Gimap3/Coro1a/Zfp36l1/Ets1/Btla/Cd2/Cd24a/Swap70/Icam2/Syk/Cyfip2/Il2rg/Rhoh	18
GO:0031349	positive regulation of defense response	11/158	204/11410	0.000123808	0.0035333	0.00301179	Ccr7/Gimap3/Ets1/Rps19/Mef2c/Cd24a/Lrrk2/Il16/Syk/Stap1/Ifi203	11
GO:0046635	positive regulation of alpha-beta T cell activation	6/158	59/11410	0.000157608	0.00419954	0.00357969	Cd55/Ccr7/Gimap3/Cd24a/Syk/Il2rg	6
GO:0002688	regulation of leukocyte chemotaxis	7/158	84/11410	0.000158473	0.00419954	0.00357969	Ccr7/Ripor2/Sell/Gpr18/Swap70/Stap1/Ptk2b	7
GO:0002274	myeloid leukocyte activation	10/158	177/11410	0.000172931	0.00444654	0.00379023	Foxp1/Cd37/Blk/Gimap3/Lrrk2/Cnr2/Il16/Syk/Stap1/Rhoh	10
GO:0043087	regulation of GTPase activity	12/158	256/11410	0.000227844	0.00574476	0.00489684	Ccr7/S1pr1/Ripor2/Arhgap45/Tbc1d10c/Lrrk2/S100a10/Rasa3/Bin1/Ptk2b/Rasgrp3/Rabgap1l	12
GO:0033993	response to lipid	17/158	477/11410	0.000323767	0.00771398	0.0065754	Cd55/Ccr7/Foxp1/Zfp36l1/Rpl13a/Mef2c/Ddx5/Tcf3/Cnr2/Syk/Pde4b/Map4k1/Parp1/Stap1/Arid5a/Ptk2b/Scd1	17
GO:0032655	regulation of interleukin-12 production	5/158	44/11410	0.000335617	0.00786799	0.00670668	Ccr7/Ltb/Foxp1/Il16/Syk	5
GO:0032615	interleukin-12 production	5/158	46/11410	0.000414294	0.00920318	0.00784479	Ccr7/Ltb/Foxp1/Il16/Syk	5
GO:0008154	actin polymerization or depolymerization	9/158	162/11410	0.000414621	0.00920318	0.00784479	Tmsb10/Coro1a/Add3/Fchsd2/Swap70/Cyfip2/Bin1/Ptk2b/Myo1c	9
GO:0001776	leukocyte homeostasis	7/158	100/11410	0.000465736	0.0100775	0.00859005	Gimap3/Coro1a/Mef2c/Cd24a/Pde4b/Gpr183/Tsc22d3	7
GO:1903037	regulation of leukocyte cell-cell adhesion	11/158	238/11410	0.000469532	0.0100775	0.00859005	Cd55/Ccr7/Ripor2/Gimap3/Coro1a/Ets1/Btla/Cd24a/Syk/Il2rg/Rhoh	11
GO:0042391	regulation of membrane potential	10/158	203/11410	0.00051836	0.010681	0.00910445	Foxp1/Gimap3/Mef2c/Lrrk2/Pxk/Cnr2/Chchd10/Parp1/Bin1/Ptk2b	10
GO:1903706	regulation of hemopoiesis	12/158	288/11410	0.000659758	0.0130793	0.0111488	Ccr7/Foxp1/Gimap3/Zfp36l1/Ikzf3/Ets1/Mef2c/Cd24a/Syk/Il2rg/Ptk2b/Rhoh	12
GO:1902903	regulation of supramolecular fiber organization	12/158	289/11410	0.000680226	0.0132823	0.0113218	S1pr1/Tmsb10/Coro1a/Add3/Mef2c/S100a10/Fchsd2/Swap70/Cyfip2/Bin1/Ptk2b/Myo1c	12
GO:0002366	leukocyte activation involved in immune response	10/158	221/11410	0.000999232	0.0180209	0.015361	Cd19/Ccr7/Foxp1/Blk/Coro1a/Pou2af1/Swap70/Syk/Gpr183/Ptk2b	10
GO:0002923	regulation of humoral immune response mediated by circulating immunoglobulin	3/158	15/11410	0.00104894	0.0185312	0.015796	Cd55/Fcer2a/Gimap3	3
GO:0045807	positive regulation of endocytosis	6/158	88/11410	0.00136411	0.0222804	0.0189918	Ighm/Ccr7/Lrrk2/Syk/Bin1/Stap1	6
GO:0045445	myoblast differentiation	5/158	60/11410	0.00141314	0.0229006	0.0195205	Ripor2/Zfp36l1/Mef2c/Btg1/Ddx5	5
GO:0001906	cell killing	7/158	121/11410	0.00144309	0.0229006	0.0195205	Cd55/Fcer2a/Gimap3/Coro1a/Rps19/Syk/Stap1	7
GO:0045663	positive regulation of myoblast differentiation	3/158	17/11410	0.0015361	0.0238878	0.020362	Ripor2/Mef2c/Btg1	3
GO:0051345	positive regulation of hydrolase activity	14/158	408/11410	0.0015839	0.0244845	0.0208706	Ccr7/S1pr1/Arhgap45/Tbc1d10c/Mef2c/Lrrk2/S100a10/Prkd2/Syk/Cyfip2/Atp2a3/Bin1/Ptk2b/Rabgap1l	14
GO:0031341	regulation of cell killing	5/158	69/11410	0.0026324	0.0361711	0.0308323	Cd55/Fcer2a/Gimap3/Syk/Stap1	5
GO:0032271	regulation of protein polymerization	8/158	173/11410	0.00278372	0.0380491	0.032433	Tmsb10/Coro1a/Add3/Fchsd2/Cyfip2/Bin1/Ptk2b/Myo1c	8
GO:0071396	cellular response to lipid	12/158	342/11410	0.00284005	0.0384146	0.0327446	Cd55/Foxp1/Zfp36l1/Mef2c/Ddx5/Syk/Pde4b/Map4k1/Parp1/Stap1/Arid5a/Ptk2b	12
GO:0046638	positive regulation of alpha-beta T cell differentiation	4/158	43/11410	0.00287014	0.0386201	0.0329198	Ccr7/Gimap3/Syk/Il2rg	4
GO:0018108	peptidyl-tyrosine phosphorylation	9/158	215/11410	0.00301612	0.0398507	0.0339688	Ighm/Blk/Bank1/Cd24a/Syk/Clk1/Stap1/Ptk2b/Btk	9
GO:0007519	skeletal muscle tissue development	6/158	103/11410	0.00303829	0.0398507	0.0339688	Foxp1/Ripor2/Pax5/Mef2c/Ddx5/Tsc22d3	6
GO:0002822	regulation of adaptive immune response based on somatic recombination of immune receptors built from immunoglobulin superfamily domains	7/158	143/11410	0.00371294	0.0463583	0.0395158	Cd55/Fcer2a/Ccr7/Gimap3/Mef2c/Cd24a/Arid5a	7
GO:0048535	lymph node development	3/158	23/11410	0.00376458	0.0467781	0.0398737	Ccr7/Ltb/Cxcr5	3

## Sheet: Fig. S4D Dendritic cells
Corresponding to Appendix Figure S4D, dendritic cells. Input genes calculated comparing cells in cluster i7c to cells in clusters i1c, i2c, i4c, i6c, using FindMarkers() function with logfc.threshold = 1, min.pct = 0.5, test.use = "MAST".
ID	Description	GeneRatio	BgRatio	pvalue	p.adjust	qvalue	geneID	Count
GO:0030098	lymphocyte differentiation	17/158	321/11410	2.14396e-06	0.0057158	0.0052245	Runx2/Ccr9/Spib/Lag3/Cd4/Card11/Irf8/Lgals1/Il7r/Kat7/Ctsl/Tcirg1/Bcl11a/Ly6d/Flt3/Xbp1/Tlr9	17
GO:0042113	B cell activation	13/158	236/11410	2.3737e-05	0.0158207	0.0144608	Spib/Card11/Irf8/Lgals1/Gapt/Il7r/Tcirg1/Bcl11a/Flt3/Xbp1/Tfrc/Tlr9/Blnk	13
GO:0098609	cell-cell adhesion	19/158	478/11410	3.30788e-05	0.0176376	0.0161216	Lag3/Cd4/Card11/Ptprs/Lgals1/Sema4d/Notch1/Il7r/Sdc4/Sell/Prkca/Selplg/Spint2/Jaml/Xbp1/Itgb7/Tfrc/Pip5k1c/Ptprf	19
GO:0006897	endocytosis	16/158	390/11410	9.95163e-05	0.0379015	0.0346437	Siglech/Pacsin1/Cd209d/Rabgap1l/Prkca/Lrp8/Ctsl/Havcr1/Sort1/Ramp1/Clec9a/Sh3bp4/Ldlr/Arhgap27/Tfrc/Pip5k1c	16

[truncated: 14 more sheets: Fig. S4D MoMFs Monocytes, Fig. S4D Kupffer cells, Fig. S5A Wt1+ Fibroblasts, Fig. S5A capsule HSC, Fig. S5A peribiliary Fibroblast, Fig. S5B large elastic SMC, Fig. S5B arterial SMC, Fig. S5B portal vein SMC, Fig. S5B venous SMC, Fig. S5B SLC, Fig. S5E HSC common Venn genes, Fig. S7I BDL treated clust. 3&4, Fig. S7I BDL treated cluster 6, Fig. S7I CCl4 treated]
