# Supplementary material for: A comprehensive molecular atlas of the mesenchymal cell types in the mouse liver
Source: EMBO Rep. 2025 Sep 15;26(21):5326–59. doi: 10.1038/s44319-025-00580-9 (PMC12592516; doi:10.1038/s44319-025-00580-9)
Supplement: Supplementary file 8 — Source data Fig. 2 [file 44319_2025_580_MOESM8_ESM.zip]

Archive with 21 entries (13 files):
- Figure 2/
- Figure 2/.DS_Store
- __MACOSX/Figure 2/._.DS_Store
- Figure 2/2I/
- Figure 2/2O/
- Figure 2/2H/
- Figure 2/2F/
- Figure 2/2M/
- Figure 2/2K/
- Figure 2/2P/
- Figure 2/2I/MAX_ISH_Nuclei_Gja5_Sema3g_Pecam1_portal_tract.tif
- __MACOSX/Figure 2/2I/._MAX_ISH_Nuclei_Gja5_Sema3g_Pecam1_portal_tract.tif
- Figure 2/2O/MAX_IF_Nuclei_CD31_Acta2GFP_LYVE1_CD200_portal_tract_bile_duct.jpg
- Figure 2/2H/MAX_IF_Nuclei_CD31_Gja5GFP_VWF_CD36.jpg
- Figure 2/2F/MAX_ISH_Pecam1_Adgrg6_Cnn1_portal_tract.tif
- __MACOSX/Figure 2/2F/._MAX_ISH_Pecam1_Adgrg6_Cnn1_portal_tract.tif
- Figure 2/2M/MAX_IF_Nuclei_CD31_Acta2GFP_LYVE1_KIT.jpg
- Figure 2/2K/MAX_ISH_Nuclei_Rspo3_Pecam1_tile.tif
- __MACOSX/Figure 2/2K/._MAX_ISH_Nuclei_Rspo3_Pecam1_tile.tif
- Figure 2/2P/MAX_ISH_Pecam1_Aplnr_Tek_portal_tract.tif
- __MACOSX/Figure 2/2P/._MAX_ISH_Pecam1_Aplnr_Tek_portal_tract.tif
