# Supplementary material for: A comprehensive molecular atlas of the mesenchymal cell types in the mouse liver
Source: EMBO Rep. 2025 Sep 15;26(21):5326–59. doi: 10.1038/s44319-025-00580-9 (PMC12592516; doi:10.1038/s44319-025-00580-9)
Supplement: Supplementary file 9 — Source data Fig. 3 [file 44319_2025_580_MOESM9_ESM.zip]

Archive with 9 entries (6 files):
- Figure 3/
- Figure 3/3D/
- Figure 3/.DS_Store
- __MACOSX/Figure 3/._.DS_Store
- Figure 3/3F/
- Figure 3/3D/MAX_IF_CD31_PdgfrbGFP_CLEC4F_CD68_portal_tract.jpg
- Figure 3/3D/MAX_IF_CD31_PdgfrbGFP_CLEC4F_CD68_central_vein.jpg
- Figure 3/3F/MAX_IF_CD31_CLEC4F_CDH5.jpg
- __MACOSX/Figure 3/3F/._MAX_IF_CD31_CLEC4F_CDH5.jpg
