# Supplementary material for: A comprehensive molecular atlas of the mesenchymal cell types in the mouse liver
Source: EMBO Rep. 2025 Sep 15;26(21):5326–59. doi: 10.1038/s44319-025-00580-9 (PMC12592516; doi:10.1038/s44319-025-00580-9)
Supplement: Supplementary file 10 — Source data Fig. 4 [file 44319_2025_580_MOESM10_ESM.zip]

Archive with 25 entries (17 files):
- Figure 4/
- Figure 4/.DS_Store
- __MACOSX/Figure 4/._.DS_Store
- Figure 4/4E/
- Figure 4/4K/
- Figure 4/4L/
- Figure 4/4M/
- Figure 4/4J/
- Figure 4/4F/
- Figure 4/4G/
- Figure 4/4E/MAX_ISH_Nuclei_Pdgfrb_Wt1_Reln_liver_edge.tif
- __MACOSX/Figure 4/4E/._MAX_ISH_Nuclei_Pdgfrb_Wt1_Reln_liver_edge.tif
- Figure 4/4K/MAX_ISH_Nuclei_Pdgfrb_Gfra2_portal_tract_bile_duct.tif
- __MACOSX/Figure 4/4K/._MAX_ISH_Nuclei_Pdgfrb_Gfra2_portal_tract_bile_duct.tif
- Figure 4/4L/.DS_Store
- __MACOSX/Figure 4/4L/._.DS_Store
- Figure 4/4L/MAX_IF_NCAM1_liver_edge.jpg
- Figure 4/4M/MAX_IF_NCAM1.jpg
- Figure 4/4J/MAX_ISH_Pecam1_Pdgfra_Wif1_portal_tract_bile_duct.tif
- __MACOSX/Figure 4/4J/._MAX_ISH_Pecam1_Pdgfra_Wif1_portal_tract_bile_duct.tif
- Figure 4/4F/Source data file Figure 4F.xlsx
- __MACOSX/Figure 4/4F/._Source data file Figure 4F.xlsx
- Figure 4/4G/3D_rendering_IF_Nuclei_PdgfrbGFP_GPM6A_NCAM1.avi
- __MACOSX/Figure 4/4G/._3D_rendering_IF_Nuclei_PdgfrbGFP_GPM6A_NCAM1.avi
- Figure 4/4G/Angled_snap_shot_from_3D_rendering_IF_Nuclei_PdgfrbGFP_GPM6A_NCAM1.jpg
