# Supplementary material for: A comprehensive molecular atlas of the mesenchymal cell types in the mouse liver
Source: EMBO Rep. 2025 Sep 15;26(21):5326–59. doi: 10.1038/s44319-025-00580-9 (PMC12592516; doi:10.1038/s44319-025-00580-9)
Supplement: Supplementary file 10 — Source data Fig. 4 [file 44319_2025_580_MOESM10_ESM.zip › Figure 4/4F/Source data file Figure 4F.xlsx]

## Sheet: README
Source data for Figure 4F, quantification of Wt1 Reln double positive HSC at different anatomic locations
Wt1 Reln double positive HSC were quantified (counted) at three different anatomic locations, (1) an area within 100 µm from the liver edge, (2) an area outside the 100 µm radius from the liver edge, and (3) from images taken from the parenchyma around the large hepatic vessels (portal tracts and central veins).

## Sheet: Wt Reln cells around vessels
231120 experiment		Female 1					200826 experiment		male 1				April 2025 experiment				April 2025 experiment
	Area (um2)	Double positive cells	Double positive cells / mm2				Area (um2)	Double positive cells	Double positive cells / mm2
CV_7	385157	2	5.19269										Female 2				Male 2
													Area (um2)	Double positive cells	Double positive cells / mm2			Area (um2)	Double positive cells	Double positive cells / mm2
CV_6	385157	1	2.59635			CV_6	385157	1	2.59635			CV_6	385157	3	7.78904		CV_10	385157	1	2.59635
						CV_8	385157	2	5.19269			PT_6	385157	0	0		PT_9	385157	1	2.59635
PT_5	385157	0	0			CV_7	385157	0	0			CV_7	385157	0	0		PT_8	385157	0	0
						CV_5	385157	0	0			CV_8	385157	3	7.78904		CV_7	385157	1	2.59635
PT_4	385157	0	0						1.94726						3.89452		CV_6	385157	2	5.19269
			1.94726
																				2.59635
														1.94726
														1.94726
	Area in all images represents the whole image size			25x objective										3.89452
														2.59635

## Sheet: Wt1 Reln cell edge
April 2025 experiment		female 2			April 2025 experiment		male 2				200827	male 1				231120	female 1
Edge_5 within 100 um											within 100 um radius					within 100 um radius
Area (um2)	double positive cells		double positive cells/ mm2		_1 inside	81424.4	11	135.095			Area um2	Wt1 Relnd pos. Cells	pos. Cells/mm2			_2	55880.3	4	71.5816
77459.3	14		180.74							_2	40911.8	9	219.985			outside 100 um radius
					outside	186149	4	21.4881			outside 100 um radius						186455	0	0
Edge_5 outside 100 um radius											859602	7	8.14331
Area	double positive cells		double positive cells/ mm2		_4 inside	63174.7	28	443.216			within 100 um radius					_1	64912	7	107.838
152613.774	0		0		outside	182943	2	10.9324		_3	40734	15	368.242
											outside 100 um radius						88876.400	0	0
Edge_4 within 100 um					_3 inside	69277.9	17	245.389			100214	2	19.9573
Area	double positive cells		double positive cells/ mm2			129446	2	15.4504			within 100 um radius					_3	54161.2	14	258.487
69115.2	21		303.841							_4	97854.7	14	143.069
					_2 inside	69884.3	13	186.022			outside 100 um radius						44013.2		0
Edge_4 outside 100 um radius											113261	0	0
196109	3		15.2976		outside	238062	5	21.0029			within 100 um radius						average in	average out
Edge_3 within 100 um											49091.5	11	224.071				145.969	0
70236.5	15		213.564
						average in	average out				average in	average out
Edge_3 outside 100 um radius						252.43	17.2185				238.842	9.36686
223922	8		35.7266
Edge_2 within 100 um radius
83971.7	6		71.4526
Edge_2 outside 100 um radius
157380	1		6.35406
Edge_1 within 100 um radius
64073.5	10		156.071
46660.1	0		0
		average in	average out
		185.134	11.4757
