# Supplementary material for: A comprehensive molecular atlas of the mesenchymal cell types in the mouse liver
Source: EMBO Rep. 2025 Sep 15;26(21):5326–59. doi: 10.1038/s44319-025-00580-9 (PMC12592516; doi:10.1038/s44319-025-00580-9)
Supplement: Supplementary file 11 — Source data Fig. 5 [file 44319_2025_580_MOESM11_ESM.zip]

Archive with 11 entries (7 files):
- Figure 5/
- Figure 5/5G/
- Figure 5/5F/
- Figure 5/.DS_Store
- __MACOSX/Figure 5/._.DS_Store
- Figure 5/5J/
- Figure 5/5G/Source data file_quantification_aSMA_NPNT.xlsx
- __MACOSX/Figure 5/5G/._Source data file_quantification_aSMA_NPNT.xlsx
- Figure 5/5F/MAX_IF_aSMA_CD31_NPNT_GLUL_central_vein.jpg
- Figure 5/5F/MAX_IF_aSMA_CD31_NPNT_GLUL_portal_tract.jpg
- Figure 5/5J/MAX_ISH_Nuclei_Acta2_Pln_Pecam1_portal_tract.jpg
