# Supplementary material for: A comprehensive molecular atlas of the mesenchymal cell types in the mouse liver
Source: EMBO Rep. 2025 Sep 15;26(21):5326–59. doi: 10.1038/s44319-025-00580-9 (PMC12592516; doi:10.1038/s44319-025-00580-9)
Supplement: Supplementary file 11 — Source data Fig. 5 [file 44319_2025_580_MOESM11_ESM.zip › Figure 5/5G/Source data file_quantification_aSMA_NPNT.xlsx]

## Sheet: README
Source data for Figure 5G, quantification of aSMA and NPNT coverage of portal vein and central veins.
Portal vein and central vein circumference was measured in FIJI, together with the accumulative length of alphaSMA staining and NPNT staining in the same vessel. One or two sections from 12 individual mice were used for the measurement. Vessels were grouped manually into three groups (<250 µm, 250 - 500 µm, > 500 µm) dependent on their circumference and average coverage (lenght/circumference) was…

## Sheet: summary of values
female A	portal	circumference	sma	npnt	asma-ratio	npnt-ratio	central	circumference	sma	npnt	asma-ratio	npnt-ratio	female B	portal	circumference	sma	npnt	asma-ratio	npnt-ratio	central	circumference	sma	npnt	asma-ratio	npnt-ratio	female C	portal	circumference	sma	npnt	asma-ratio	npnt-ratio	central	circumference	sma	npnt	asma-ratio	npnt-ratio		male 1	portal	circumference	sma	npnt	asma-ratio	npnt-ratio	central	circumference	sma
		69.118	61.3	0	88.6889	0		108.947	19.487	0	17.8867	0			82.881	70.891	0	85.5335	0		88.466	38.297	0	43.2901	0			132.698	110.48	0	83.2567	0		96.073	57.695	0	60.0533	0				123.016	76.913	0	62.5228	0		90.898	16.758
		78.552	50.611	0	64.4299	0		133.187	63.193	0	47.4468	0			94.897	78.735	0	82.9689	0		92.169	42.86	0	46.5015	0			143.692	96.786	0	67.3566	0		112.03	77.549	0	69.2216	0				146.357	90.855	37.652	62.0777	25.7261		172.016	72.808
		87.081	74.089	0	85.0806	0		146.914	63.124	0	42.9666	0			114.124	89.086	0	78.0607	0		100.135	47.049	0	46.9856	0			145.936	124.376	0	85.2264	0		127.056	61.927	0	48.7399	0				164.692	106.912	0	64.9163	0		380.607	113.861
		88.24	44.308	8.362	50.2131	9.47643		153.521	64.047	0	41.7187	0			114.941	96.475	0	83.9344	0		106.993	64.551	0	60.332	0			148.077	58.783	21.159	39.6976	14.2892		132.765	68.742	0	51.7772	0				184.981	112.279	0	60.6976	0		682.42	409.108
		103.893	77.561	4.811	74.6547	4.63073		158.823	66.028	0	41.5733	0			123.005	83.836	0	68.1566	0		120.354	84.254	0	70.0052	0			174.148	143.288	0	82.2794	0		143.581	113.115	0	78.7813	0				204.79	198.201	0	96.7826	0		688.029	409.729
		119.968	75.464	0	62.9034	0		164.347	41.081	0	24.9965	0			127.618	107.162	0	83.9709	0		122.023	83.526	0	68.451	0			180.339	148.805	0	82.514	0		166.895	125.919	0	75.448	0				242.378	152.848	76.511	63.0618	31.5668		1503.55	713.532
		128.455	109.976	0	85.6144	0		185.476	109.516	0	59.0459	0			150.816	137.04	0	90.8657	0		130.332	36.62	0	28.0975	0			184.908	140.121	0	75.7788	0		178.873	87.994	0	49.1936	0				343.278	340.005	229.01	99.0465	66.7127
		142.924	96.986	0	67.8584	0		223.682	130.334	0	58.2675	0			154.238	106.926	0	69.3253	0		131.031	62.159	0	47.4384	0			226.573	120.072	0	52.9948	0		180.925	62.691	0	34.6503	0				437.012	278.583	0	63.7472	0
		153.119	102.279	0	66.7971	0		242.004	109.608	0	45.2918	0			180.28	120.313	0	66.7367	0		131.086	59.658	0	45.5106	0			238.036	205.065	6.815	86.1487	2.86301		231.345	213.447	0	92.2635	0				557.371	360.34	44.001	64.6499	7.89438
		153.587	70.757	12.545	46.0697	8.16801		294.602	125.59	0	42.6304	0			184.989	74.964	56.033	40.5235	30.2899		133.833	74.862	0	55.9369	0			247.414	237.411	0	95.957	0		247.526	103.007	0	41.6146	0				651.04	627.156	399.727	96.3314	61.3982
		164.089	123.645	0	75.3524	0		299.125	122.072	0	40.8097	0			189.454	131.679	72.54	69.5045	38.289		153.944	131.237	0	85.2498	0			259.131	170.531	97.988	65.8088	37.8141		252.834	161.456	0	63.8585	0
		179.276	85.339	24.492	47.602	13.6616		302.092	147.558	0	48.8454	0			191.97	116.97	11.597	60.9314	6.04105		197.117	134.198	0	68.0804	0			260.619	211.81	28.123	81.2719	10.7908		254.643	216.258	0	84.926	0
		212.04	180.085	51.832	84.9297	24.4444		310.891	70.369	0	22.6346	0			193.42	136.512	65.261	70.578	33.7406		207.901	77.138	0	37.1032	0			265.733	189.548	11.55	71.3302	4.34647		255.476	45.575	0	17.8392	0
		216.384	144.246	22.248	66.662	10.2817		336.353	247.387	5.679	73.5498	1.6884			194.07	178.619	0	92.0384	0		233.828	95.263	0	40.7406	0			294.932	240.561	43.718	81.5649	14.8231		267.401	236.979	0	88.6231	0
		236.266	170.962	0	72.36	0		353.937	242.056	0	68.3896	0			221.301	169.254	45.708	76.4814	20.6542		234.907	173.938	0	74.0455	0			296.537	256.779	0	86.5926	0		317.571	183.225	0	57.6958	0
		349.421	290.791	78.765	83.2208	22.5416		354.553	173.275	18.709	48.8714	5.27679			242.133	150.752	44.849	62.26	18.5225		250.416	155.39	0	62.0527	0			321.138	284.673	93.649	88.6451	29.1616		337.912	213.244	0	63.1064	0
		382.777	256.155	130.093	66.9202	33.9866		402.001	379.698	0	94.452	0			268.342	190.304	0	70.9185	0		253.978	147.915	0	58.2393	0			341.244	334.736	0	98.0929	0		351.761	299.787	0	85.2246	0
		415.078	394.571	186.625	95.0595	44.9614		410.649	163.746	0	39.8749	0			300.073	272.767	0	90.9002	0		270.363	150.45	0	55.6474	0			376.136	238.467	100.678	63.3991	26.7664		360.309	134.422	0	37.3074	0
		419.878	381.98	301.789	90.974	71.8754		459.442	283.103	0	61.6189	0			339.405	327.355	149.835	96.4497	44.1464		306.156	142.856	0	46.6612	0			384.785	342.57	185.366	89.0289	48.1739		409.436	335.283	16.768	81.889	4.09539
		423.454	383.187	74.098	90.4908	17.4985		486.994	278.501	0	57.1878	0			349.556	285.821	0	81.7669	0		313.493	105.982	0	33.8068	0			533.601	416.831	26.634	78.1166	4.99137		570.553	505.959	33.959	88.6787	5.95194
		454.949	314	33.073	69.0187	7.26961		515.812	420.94	24.425	81.6073	4.73525			458.993	413.821	19.361	90.1585	4.21815		323.181	75.907	0	23.4875	0			695.307	647.713	464.941	93.155	66.8684		681.839	545.46	167.875	79.9984	24.6209
		475.121	319.152	195.19	67.1728	41.0822		533.412	499.847	16.739	93.7075	3.1381			475.631	392.934	0	82.6132	0		363.771	227.165	0	62.4473	0			719.342	544.219	142.41	75.6551	19.7973		798.331	718.636	27.706	90.0173	3.47049
		480.619	339.765	162.764	70.6932	33.8655		575.321	341.342	0	59.3307	0			483.973	445.465	287.872	92.0434	59.481		375.871	262.054	0	69.7191	0			781.906	634.976	422.872	81.2087	54.0822		815.719	599.813	0	73.5318	0
		486.489	468.665	354.269	96.3362	72.8216		693.459	631.182	114.917	91.0194	16.5716			574.164	444.694	54.467	77.4507	9.48631		395.691	282.583	0	71.4151	0			876.183	687.838	131.525	78.5039	15.0111		1001.51	564.516	0	56.3667	0
		603.995	367.01	150.881	60.7637	24.9805		752.098	671.926	20.15	89.3402	2.67917			691.132	650.327	482.898	94.0959	69.8706		400.196	314.475	17.923	78.5802	4.47856			951.314	832.309	472.065	87.4905	49.6224		1101.12	1058.66	320.598	96.1444	29.1157
		695.476	502.837	52.2	72.3011	7.50565		787.177	632.326	0	80.3283	0			887.587	843.459	546.249	95.0283	61.5432		469.352	206.855	0	44.0725	0			1030.07	894.52	434.479	86.841	42.1797		1720.04	1405.8	55.507	81.7306	3.22707
		721.729	703.276	469.974	97.4432	65.1178		1086.71	998.043	205.984	91.8404	18.9548			929.887	908.92	24.284	97.7452	2.6115		518.711	487.442	31.204	93.9718	6.01568			1120.3	1092.51	765.745	97.5193	68.3515		1921.34	1374.93	603.212	71.5612	31.3954
		752.926	646.266	588.781	85.8339	78.1991		1339.26	1225.08	634.283	91.474	47.3607			1197.82	1177	895.361	98.2619	74.7491		707.45	208.507	0	29.473	0			1139.76	1037.71	918.705	91.0463	80.6051		2121.62	1917.19	778.235	90.3644	36.6811
		905.477	777.44	696.017	85.8597	76.8674		1433.82	1225.71	612.075	85.4858	42.6884			1225.99	1187.01	837.941	96.8201	68.3478		844.808	723.561	0	85.648	0			1429.93	1187.88	235.871	83.072	16.4952
		1313.1	1075.35	710.795	81.8941	54.1311		1905.69	1834.64	1089.08	96.2718	57.1491			1290.72	1254.17	253.023	97.1676	19.6032		983.179	900.633	149.978	91.6042	15.2544
		1396.57	1110.16	863.953	79.4919	61.8625									1400.33	1226.28	460.808	87.5704	32.907		1032.86	793.499	273.24	76.8254	26.4547
		1942.67	1697.47	1193.47	87.3781	61.4342															1829.8	1521.95	0	83.176	0
																					2645.97	2574.89	1630.97	97.3136	61.6398
	0-250	142.199			69.2811	4.71086		168.545			42.1327	0			160.009			73.8669	9.22107		145.608			54.5179	0			182.182			75.121	1.71522		161.707			60.1743	0			0-250	177.702			68.3431	9.54882		131.457
	250,001 - 500	431.976			81.0985	38.4336		364.604			54.4422	0.633199			382.282			86.4072	15.4065		338.406			55.1026	0.407141			311.139			80.6372	19.0974		311.927			64.4967	0.455043			250,001 - 500	390.145			81.3969	33.3563		380.607
	500,001 - max	1041.49			81.3707	53.7623		962.276			86.0405	19.3277			1024.71			93.0175	42.3898		1223.25			79.716	15.6235			927.772			85.2608	41.8004		1192.45			80.9326	14.9403			500,001 - max	604.206			80.4907	34.6463		957.999
[truncated: 107 more columns]
