# Supplementary material for: A comprehensive molecular atlas of the mesenchymal cell types in the mouse liver
Source: EMBO Rep. 2025 Sep 15;26(21):5326–59. doi: 10.1038/s44319-025-00580-9 (PMC12592516; doi:10.1038/s44319-025-00580-9)
Supplement: Supplementary file 12 — Source data Fig. 6 [file 44319_2025_580_MOESM12_ESM.zip]

Archive with 17 entries (11 files):
- Figure 6/
- Figure 6/6I/
- Figure 6/6G/
- Figure 6/.DS_Store
- __MACOSX/Figure 6/._.DS_Store
- Figure 6/6E/
- Figure 6/6K/
- Figure 6/6C/
- Figure 6/6I/MAX_IF_aSMA_CD31_CNN1_NCAM1_central_vein.jpg
- Figure 6/6G/MAX_ISH_Nuclei_Acta2_Chrdl1_Pecam1_central_vein.jpg
- Figure 6/6G/MAX_ISH_Nuclei_Acta2_Chrdl1_Pecam1_portal_tract.jpg
- Figure 6/6E/MAX_ISH_Nuclei_Acta2_Ccn3_Pecam1_central_vein.jpg
- Figure 6/6E/MAX_ISH_Nuclei_Acta2_Ccn3_Pecam1_portal_tract.jpg
- Figure 6/6K/MAX_IF_Nuclei_PdgfraH2BGFP_ACE2_NGFR_portal_tract.jpg
- __MACOSX/Figure 6/6K/._MAX_IF_Nuclei_PdgfraH2BGFP_ACE2_NGFR_portal_tract.jpg
- Figure 6/6C/MAX_ISH_Nuclei_Pdgfrb_Ephx3_Pecam1_portal_tract.tif
- __MACOSX/Figure 6/6C/._MAX_ISH_Nuclei_Pdgfrb_Ephx3_Pecam1_portal_tract.tif
