# Supplementary material for: A comprehensive molecular atlas of the mesenchymal cell types in the mouse liver
Source: EMBO Rep. 2025 Sep 15;26(21):5326–59. doi: 10.1038/s44319-025-00580-9 (PMC12592516; doi:10.1038/s44319-025-00580-9)
Supplement: Supplementary file 13 — Source data Fig. 7 [file 44319_2025_580_MOESM13_ESM.zip]

Archive with 17 entries (11 files):
- Figure 7/
- Figure 7/.DS_Store
- __MACOSX/Figure 7/._.DS_Store
- Figure 7/7J/
- Figure 7/7M/
- Figure 7/7K/
- Figure 7/7F/
- Figure 7/7H/
- Figure 7/7J/MAX_IF_Nuclei_PdgfraHebGFP_CD31_ACE2.jpg
- Figure 7/7J/MAX_IF_Nuclei_PdgfraH2BGFP_CD31_ACE2_central_vein.jpg
- Figure 7/7M/MAX_IF_Nuclei_PdgfraH2BGFP_EMCN_CDH3_portal_tract.jpg
- Figure 7/7M/MAX_IF_Nuclei_PdgfraH2bGFP_EMCN_CDH3_central_vein.jpg
- Figure 7/7K/MAX_ISH_Nuclei_Pecam1_Ace2_Reln_tile.tif
- __MACOSX/Figure 7/7K/._MAX_ISH_Nuclei_Pecam1_Ace2_Reln_tile.tif
- Figure 7/7F/MAX_IF_Nuclei_LYVE1_PdgfraH2bGFP_RELN_PLVAP_boxed_area_from_Fig_EV5G.jpg
- Figure 7/7H/MAX_ISH_Nuclei_Hhip_Rspo3_Reln_tile.tif
- __MACOSX/Figure 7/7H/._MAX_ISH_Nuclei_Hhip_Rspo3_Reln_tile.tif
